# Supplementary material for: Resolving Recalcitrant Clades in the Pantropical Ochnaceae: Insights From Comparative Phylogenomics of Plastome and Nuclear Genomic Data Derived From Targeted Sequencing
Source: Front Plant Sci. 2021 Feb 4;12:638650. doi: 10.3389/fpls.2021.638650 (PMC7890083; doi:10.3389/fpls.2021.638650)
Supplement: Supplementary Table 2 — Assembly statistics and nucleotides of the plastid genomes retrieved according to datasets. [file Table_2.XLSX]

## Sheet: Tabelle1
Supplementary Table 2. Assembly statistics and nucleotides of the plastid genomes retrieved according to datasets. Taxa were assigned to taxon groups which correspond to major clades or groups of clades (o = Ochneae; s = Sauvagesieae; l = Luxemburgieae & Testulea; q = Quiinoideae & Medusagyne; x = outgroup) for statistical purposes. The number of nucleotides per MSA and the proportion of the refe…
Taxon	Lab ID	Taxon group	Total reads	Clean reads	Off-target reads	On-plastome reads	Total no. of nucleotides in MSA of dataset 1 (excl. gaps & missing data)	Total no. of nucleotides in MSA of dataset 2 (excl. gaps & missing data)	Proportion of reference plastome recovered (%) for dataset 1	Proportion of reference plastome recovered (%) for dataset 2
Adenarake muriculata Maguire & Wurdack	4	s	736836	733906	501199	20979	95593	96394	94.7488	95.5427
Blastemanthus gemmiflorus (Mart.) Planch.	10	s	1295858	1292948	905843	4378	na	48157	na	47.7317
Bonnetia stricta (Nees) Nees & Mart.	1084	x	4348008	4087606	3947334	25575	77624	79063	76.9385	78.3648
Brackenridgea arenaria (De Wild. & T. Durand) N. Robson	13	o	496276	487968	436025	2850	na	60766	na	60.2294
Brackenridgea arenaria (De Wild. & T. Durand) N. Robson	15	o	5709638	5575830	4974420	89285	100740	100796	99.8503	99.9058
Brackenridgea forbesii Tiegh.	19	o	7456052	6693236	5307328	31223	71239	85416	70.6099	84.6617
Brackenridgea madecassa (H. Perrier) Callm.	21	o	5135994	5067816	3028586	18437	75828	89731	75.1583	88.9386
Brackenridgea nitida subsp. australiana (F. Muell.) Kanis	16B	o	4645178	4617174	2426392	29859	55989	72924	55.4945	72.28
Brackenridgea palustris Bartell. subsp. palustris	28	o	2501610	1969408	1761165	9690	na	65410	na	64.8323
Brackenridgea palustris subsp. foxworthii (Elm.) Kanis	20	o	3530166	3236030	2450410	14507	na	65781	na	65.2001
Brackenridgea zanguebarica Oliv.	34	o	530494	516322	440046	4452	na	67022	na	66.4301
Campylospermum bukobense (Gilg) Farron	41	o	1594024	1568468	1300205	24364	99636	99814	98.7561	98.9325
Campylospermum congestum (Oliv.) Farron	45	o	5105642	5029460	4276017	21199	98457	99372	97.5875	98.4944
Campylospermum duparquetianum (Baill.) Tiegh.	50	o	1138308	1132948	727842	4880	47695	67465	47.2738	66.8692
Campylospermum elongatum (Oliv.) Tiegh.	55	o	5100946	5045702	4457681	30595	100319	100570	99.4331	99.6818
Campylospermum gabonensis Biss.	44	o	1484738	1464026	1215829	5576	69858	83681	69.2411	82.942
Campylospermum glaberrimum (P.Beauv.) Farron	303	o	2776760	2692830	1831165	22243	97151	99025	96.293	98.1505
Campylospermum lecomtei (Tiegh.) Farron	82	o	4750310	4620978	3997571	26202	98109	99190	97.2426	98.314
Campylospermum lutambensis (Sleumer) Biss.	46	o	5200670	4896566	4414753	68500	100799	100821	99.9088	99.9306
Campylospermum obtusifolium (Lam.) Tiegh.	86	o	6199844	5942728	5515771	135354	100897	100897	100.006	100.006
Campylospermum reticulatum (P.Beauv.) Farron	78	o	4942206	4779290	4190057	17315	96868	98459	96.0125	97.5895
Campylospermum reticulatum (P.Beauv.) Farron	93c	o	3956236	3806062	3470560	13045	89473	95752	88.6828	94.9064
Campylospermum sacleuxii (Tiegh.) Farron	95	o	5553508	5450826	4874307	47648	100189	100334	99.3042	99.4479
Campylospermum scheffleri (Engl. & Gilg) Farron	96	o	5481190	5406878	4573344	36521	100250	100428	99.3647	99.5411
Campylospermum serratum (Gaertn.) Bittrich & M.C.E.Amaral	105	o	4837280	4687612	4069979	15602	96152	98654	95.3029	97.7828
Campylospermum serratum (Gaertn.) Bittrich & M.C.E.Amaral	106	o	5043916	4993626	4306088	47971	100491	100684	99.6035	99.7948
Campylospermum sulcatum (Tiegh.) Farron	58	o	4186988	4142346	3363654	10629	73070	83731	72.4247	82.9915
Campylospermum sulcatum (Tiegh.) Farron	88	o	5347256	5297992	4707709	11013	97050	98443	96.1929	97.5736
Campylospermum vogelii (Hook.f. ex Planch.) Farron	111	o	4863292	4736648	4024750	143668	100020	100036	99.1367	99.1526
Campylospermum warneckei (Gilg ex Engl.) Biss.	112	o	3512074	3428134	2829030	21038	98525	99263	97.6549	98.3864
Cespedesia spathulata (Ruiz & Pav.) Planch.	113	s	2144582	2125398	1440343	7790	na	59997	na	59.4671
Elvasia calophyllea DC.	126	o	4702438	4626970	3008185	33022	93254	97709	92.4304	96.8461
Elvasia capixaba Fraga & M.M. Saavedra	131	o	11521126	11413320	9713160	44984	99808	100243	98.9266	99.3577
Elvasia tricarpellata Sastre	146	o	1686216	1667340	1358750	8009	56906	79215	56.4034	78.5154
Euthemis leucocarpa Jack	154	s	3264892	2903264	2776396	81626	99594	99788	98.7145	98.9067
Euthemis minor Jack	159	s	4974350	4771982	4606150	58340	99546	99820	98.6669	98.9385
Fleurydora felicis A. Chev.	163	s	1397692	1397692	1029605	6717	87906	93322	87.1297	92.4978
Froesia diffusa Gereau & Vásquez	167	q	636066	632282	519221	8489	90869	94866	90.0665	94.0282
Godoya obovata Ruiz & Pav.	171	s	2792640	2768820	1905295	13695	56136	74758	55.6402	74.0978
Idertia axillaris (Oliv.) Farron	179	o	8694752	8634124	4532665	25329	50727	71566	50.279	70.934
Indosinia involucrata (Gagnep.) J.E. Vidal	182	s	6354624	6018272	5853584	125153	99990	100072	99.107	99.1882
Indovethia calophylla Boerl.	183	s	2173158	2045160	1869888	30893	78972	87746	78.2746	86.9711
Indovethia calophylla Boerl.	184	s	1262480	1124660	844124	15183	46983	64211	46.5681	63.6439
Krukoviella disticha (Tiegh.) Dwyer	186	s	8890362	8731902	8302148	57486	99927	100150	99.0445	99.2655
Lacunaria macrostachya (Tul.) A.C. Sm.	193	q	2309912	2225444	1982790	16219	79767	87777	79.0626	87.0018
Lophira alata Banks ex C.F. Gaertn.	199	o	1786596	1776272	1227010	16385	93463	96918	92.6376	96.0621
Luxemburgia aff. corymbosa A. St.-Hil.	252	l	1392194	1380288	1258110	15774	92504	95215	91.6871	94.3741
Luxemburgia angustifolia Planch.	204	l	2638174	2611038	2337902	32427	96685	97355	95.8311	96.4952
Luxemburgia bracteata Dwyer	259	l	2656552	2606194	2325285	72615	99760	99867	98.879	98.985
Luxemburgia ciliatibracteata Sastre	212	l	2318472	2307160	1522511	15029	93520	94814	92.6941	93.9767
Luxemburgia ciliosa (Mart.) Planch.	217	l	1534658	1517326	1302519	16574	90937	93026	90.1339	92.2045
Luxemburgia damazioana Beauverd	225	l	1143366	1134416	796380	14661	91386	94216	90.5789	93.3839
Luxemburgia diciliata Dwyer	227x	l	1105708	1102404	744036	10188	91240	93735	90.4342	92.9072
Luxemburgia diciliata Dwyer	229	l	3655848	3552458	3202307	240406	100064	100232	99.1803	99.3468
Luxemburgia furnensis Feres	232	l	2639314	2598082	2334461	60751	99592	99894	98.7125	99.0118
Luxemburgia glazioviana (Engl.) Beauverd	235	l	1151688	1145006	786106	6891	73218	84408	72.5714	83.6626
Luxemburgia mogolensis Feres	240	l	3252878	3229908	2090146	22124	96371	96890	95.5199	96.0343
Luxemburgia mogolensis Feres	251	l	1964524	1921488	1776529	40345	97388	97950	96.5279	97.085
Luxemburgia schwackeana Taub.	248	l	3474548	3124264	2993035	242235	100119	100135	99.2348	99.2507
Medusagyne oppositifolia Baker	264	q	4676940	4609660	4271327	120045	100365	100385	99.4786	99.4985
Neckia serrata Korth.	267	s	2780164	2770288	1943414	19356	86804	91642	86.0374	90.8327
Ochna afzelii R. Br. ex Oliv.	269	o	7819568	7663674	3925238	29154	98015	98929	97.1494	98.0553
Ochna afzelioides N. Robson	276	o	5123026	4782852	3987446	212555	99492	99744	98.6134	98.8631
Ochna arborea Burch. ex DC.	280	o	2702436	2689130	1344929	5741	na	52510	na	52.0463
Ochna atropurpurea DC.	281	o	4543500	4512732	985330	14606	90616	95327	89.8157	94.4851
Ochna aff. atropurpurea DC.	285	o	7171266	6405044	5939683	130043	99360	99627	98.4825	98.7472
Ochna brachypoda Baill.	288	o	7042782	6965320	1921255	17521	na	59457	na	58.9319
Ochna chirindica Baker f. (= O. holstii)	290	o	608642	500548	298332	5642	na	59657	na	59.1302
Ochna ciliata Lam.	293	o	10839690	10223776	5930643	168660	99813	100017	98.9315	99.1337
Ochna cinnabarina Engl. & Gilg	296	o	2299354	2284208	633277	7376	54147	71713	53.6688	71.0797
Ochna confusa Burtt Davy & Greenway	298	o	3449986	3417892	1064349	9229	na	54760	na	54.2764
Ochna debeerstei De Wild.	300	o	5511204	5437626	1711913	14610	na	47267	na	46.8496
Ochna holstii Engl.	307	o	4599626	4555836	1640019	17178	63550	80976	62.9888	80.2609
Ochna integerrima (Lour.) Merr.	317	o	8426198	7543880	6757296	211502	99949	100364	99.0663	99.4777
Ochna latisepala (Tiegh.) Bamps	328	o	2779586	2745112	1088535	10284	51363	73639	50.9094	72.9887
Ochna macrocalyx Oliv.	336	o	4942484	4862200	1909552	96289	92714	96590	91.8952	95.737
Ochna monantha Gilg	345	o	6387596	6196322	5044266	30845	99293	99595	98.4161	98.7154
Ochna natalitia (Meisn.) Walp.	356	o	6037296	5985080	2007075	25636	99321	99602	98.4439	98.7224
Ochna polycarpa Baker	372	o	9371016	9303412	2935579	25891	87153	93645	86.3833	92.818
Ochna pulchra Hook.	382	o	4649798	4612668	1876281	8791	na	60409	na	59.8755
Ochna rovumensis Gilg	389	o	2896668	2692290	2432225	45719	99903	99943	99.0207	99.0604
Ochna serrulata (Hochst.) Walp.	401	o	5326524	5275972	1717278	33434	99596	99814	98.7164	98.9325
Ochna thomasiana Engl. & Gilg	411	o	8852194	8793848	2079253	29115	na	62035	na	61.4871
Ochna aff. vaccinioides Baker	414	o	6786494	6746772	6746772	29070	94926	97698	94.0877	96.8352
Ochna wightiana Wall.	415	o	8403750	8349522	2099991	34650	na	62365	na	61.8142
Ouratea acuminata (DC.) Engl.	418	o	5798252	5753972	3373681	13600	na	49984	na	49.5426
Ouratea acuta (Tiegh.) Sastre	420	o	5333954	4692830	4053364	131541	100746	100800	99.8563	99.9098
Ouratea agrophylla (Tiegh.) Urb.	423	o	5655658	4799572	4206828	212841	100368	100407	99.4816	99.5203
Ouratea alaternifolia (A. Rich) Engl.	424	o	4571900	4093730	3321184	75628	100458	100480	99.5708	99.5926
Ouratea angulata Tiegh.	427	o	3021060	3004388	1781063	11570	87859	95466	87.0831	94.6229
Ouratea aquatica (Kunth) Engl.	434	o	1886398	1727540	1462170	73997	100680	100753	99.7909	99.8632
Ouratea arbobrevicalyx Sastre	436	o	2980420	2964986	1694551	10348	51535	69741	51.0799	69.1251
Ouratea aromatica J.F. Macbr.	438	o	5225790	5047506	3715704	36613	99289	100050	98.4121	99.1664
Ouratea articulata Sastre	439	o	4372310	4060420	3314248	51490	100238	100733	99.3528	99.8434
Ouratea bahiensis Sastre	842	o	9812120	9716548	8970896	189046	100891	100891	100	100
Ouratea bipartita Sastre	445	o	1099524	891206	803803	13832	63222	81437	62.6637	80.7178
Ouratea blanchetiana (Planch.) Engl.	446	o	2808514	2346462	2071518	39643	98543	100122	97.6727	99.2378
Ouratea candollei (Planch.) Tiegh.	455	o	1586120	1487700	1270682	31504	99880	100511	98.9979	99.6234
Ouratea caracasana (Planch.) Engl.	456	o	2776106	2228138	2124678	37382	97262	99476	96.403	98.5975
Ouratea cf. cardiosperma (DC.) Engl.	457	o	1702722	1648264	1324237	36685	100141	100586	99.2566	99.6977
Ouratea aff. castaneifolia (DC.) Engl.	464	o	8009112	7970270	5040916	32080	70848	84127	70.2223	83.384
Ouratea caudata Engl.	470	o	7068096	7032448	3865764	23503	62742	77315	62.1879	76.6322
Ouratea cernuiflora Sandwith	477	o	8573206	8009728	6496257	162171	100791	100803	99.9009	99.9128
Ouratea chaffanjonii (Tiegh.) Sastre	480c	o	2057492	1977100	1621098	75391	100681	100773	99.7919	99.883
Ouratea clarkii Sastre	486	o	1817102	1660250	1465352	26758	98463	99951	97.5934	99.0683
Ouratea coccinea Engl.	488	o	2149286	2079636	1525145	9017	na	54421	na	53.9404
Ouratea crassa Tiegh.	491	o	3880770	3859096	2183229	16429	47356	67000	46.9378	66.4083
Ouratea crassifolia (Pohl) Engl.	492	o	2542410	2536678	1625899	16967	99435	100277	98.5569	99.3914
Ouratea culminicola Maguire & Steyerm.	496	o	9454632	8605438	6955072	190951	100883	100887	99.9921	99.996
Ouratea cuspidata (A. St.-Hil.) Engl.	499	o	4832678	3107910	2951890	129243	100567	100817	99.6789	99.9267
Ouratea decagyna Maguire	502	o	3597298	3577274	2147320	19310	73923	86381	73.2702	85.6181
Ouratea discophora Ducke	508	o	6274966	6203118	3731123	22714	49740	72560	49.3007	71.9192
Ouratea elliptica (A. Rich.) M. Gómez	497	o	2536666	2450276	1819607	14709	86894	94457	86.1266	93.6228
Ouratea elongata (Oliv.) Engl.	518	o	3172066	2544362	2458196	23171	95223	99030	94.3821	98.1554
Ouratea erecta Sastre	522	o	3475374	3253368	2872099	127021	100660	100671	99.771	99.7819
Ouratea evoluta Maguire & Steyerm.	528c	o	2385566	2288798	1968882	22031	97122	99506	96.2643	98.6272
Ouratea gigantophylla (Erhard) Engl.	542	o	1925664	1893218	1433191	14424	94912	97683	94.0738	96.8203
Ouratea gracilis D.B.O.S. Cardoso & L. Marinho	421	o	2274658	2248112	1337186	7151	na	49000	na	48.5673
Ouratea grosourdyi (Tiegh.) Steyerm.	558	o	3780154	3653576	2977740	352928	100516	100749	99.6283	99.8593
Ouratea humilis Engl.	579	o	4741136	4708414	2696339	12930	na	53191	na	52.7213
Ouratea illicifolia (DC.) Baill.	585	o	1817690	1798168	1073101	6380	na	49707	na	49.268
Ouratea isophylla (Garcke) Tiegh.	591	o	7109304	7055712	4271736	22716	48891	73864	48.4592	73.2117
Ouratea jamaicensis (Planch.) Urb.	594	o	3157034	3103938	2395975	5506	na	48560	na	48.1312
Ouratea laurifolia (Sw.) Engl.	608	o	2800748	2781522	1927977	59546	87053	93274	86.2842	92.4503
Ouratea litoralis Urb.	619	o	2177448	2160082	1234625	5471	na	51090	na	50.6388
Ouratea longifolia (Lam.) Engl.	623	o	2726392	2226452	2158254	41328	98781	99770	97.9086	98.8889
Ouratea lucens (Kunth) Engl.	626	o	1389894	1361300	1047570	5576	na	71939	na	71.3037
Ouratea macrocarpa Sastre	634	o	2534364	2511418	1602111	22679	100604	100720	99.7155	99.8305
Ouratea madrensis L. Riley	635	o	6643434	6597290	3874767	23814	51153	69147	50.7013	68.5363
Ouratea maigualidae Sastre	638	o	1947282	1838248	1375177	20595	82643	93090	81.9132	92.2679
Ouratea margaretae Sastre	640	o	5125276	5090122	3304923	21216	100384	100684	99.4975	99.7948
Ouratea melinonii (Tiegh.) Lemée	644	o	3952246	3928792	2302110	10229	na	61480	na	60.9371
Ouratea mexicana (Bonpl.) Engl.	648	o	3461438	3446638	2555073	37149	100901	100908	100.01	100.017
Ouratea multiflora (Pohl) Engl.	653	o	2026982	1995940	1303312	15088	89902	96215	89.108	95.3653
Ouratea nana (A. St.-Hil.) Engl.	654	o	2097890	2047374	1405815	16523	95514	98895	94.6705	98.0216
Ouratea nitida (Sw.) Engl.	660	o	12698712	12602728	6813896	80106	99366	100135	98.4885	99.2507
Ouratea occultinervis Sastre	665	o	12299796	12232124	6986789	30863	51380	69344	50.9262	68.7316
Ouratea oligantha Steyerm. ex Sastre	668	o	3695258	3587566	2423929	28657	79486	91944	78.784	91.132
Ouratea papillata Maguire & Steyerm.	678	o	1289864	1071494	882711	9460	56341	78750	55.8434	78.0545
Ouratea papulosa Sastre	679	o	14147410	14051628	8143875	32976	95658	98647	94.8132	97.7758
Ouratea paraguayensis Hassl. ex Sastre & Offroy	680	o	4045568	4030508	3096382	5206	na	51852	na	51.3941
Ouratea parviflora (A.DC.) Baillon	683	o	3287640	3271482	1849418	9090	na	52878	na	52.411
Ouratea patens Engl.	687	o	7019230	6693260	5069672	68155	100599	100842	99.7106	99.9514
Ouratea pendulosepala Sastre	693	o	1242522	1188548	868601	11967	55713	78661	55.221	77.9663
Ouratea poeppigii Tiegh.	700	o	3776366	3038848	2726371	51764	97519	99646	96.6578	98.766
Ouratea polygyna Engl.	705	o	4762896	4678118	3186933	12127	na	59395	na	58.8705
Ouratea pseudogigantophylla Sastre	707	o	12390936	12167038	7907241	56137	100054	100422	99.1704	99.5351
Ouratea pseudoguildingii Sastre	710	o	5512040	4838432	4053287	47382	98095	99616	97.2287	98.7363
Ouratea ramosissima Maguire & Steyerm.	723	o	9412628	8689046	6103204	72173	100235	100524	99.3498	99.6362
Ouratea revoluta (C. Wright ex Griseb.) Engl.	726	o	4801428	4032214	3768852	108202	100167	100319	99.2824	99.4331
Ouratea rigida Engl.	729	o	4648824	4018620	3693171	34485	97734	99785	96.8709	98.9038
Ouratea rinconensis Whitef.	730	o	3565596	3046204	2863533	68411	100268	100524	99.3825	99.6362
Ouratea riparia Sleumer	732	o	13679102	13446664	9088920	136054	100788	100839	99.8979	99.9485
Ouratea roraimae Engl.	734	o	3896116	3881396	2601198	7738	na	56385	na	55.887
Ouratea rorida Sastre	735	o	4434320	3828142	3254076	41256	95209	98544	94.3682	97.6737
Ouratea rubricyanea Cuatrec.	741	o	7389878	7033640	4740684	33478	97778	99650	96.9145	98.77
Ouratea rupununiensis Klotzsch ex Engl.	744	o	4103740	4076012	2381926	21744	93148	97445	92.3254	96.5844
Ouratea salicifolia (A.St.-Hil. & Tul.) Engl.	746	o	6391512	5826776	4996547	52724	98051	99423	97.1851	98.545
Ouratea saulensis Sastre	748	o	3152892	2775466	2289314	36256	98027	99785	97.1613	98.9038
Ouratea schomburgkii (Planch.) Engl.	751	o	2975742	2785690	2005478	21258	88462	96376	87.6808	95.5249
Ouratea schomburgkii (Planch.) Engl.	752	o	4552766	4511488	2650678	24519	75487	88072	74.8204	87.2942
Ouratea sellowii (Planch.) Engl.	761	o	5109212	4456320	3956633	42237	98471	99787	97.6014	98.9057
Ouratea striata (Tiegh.) Urb.	790	o	1869782	1853820	1127258	5512	na	49281	na	48.8458
Ouratea suaveolens Engl.	793	o	5090856	5047672	3040701	16572	94549	98533	93.714	97.6628
Ouratea subamplexicaulis Maguire & Steyerm.	795	o	3994124	3578376	3051235	35915	96336	98500	95.4852	97.6301
Ouratea sulcatinervia Whitef.	798	o	5859250	5465558	4565766	53829	98779	99739	97.9067	98.8582
Ouratea superba Engl.	803	o	7267462	7137680	4795285	60974	99914	100171	99.0316	99.2864
Ouratea tarapotensis J.F. Macbr.	806	o	5711856	5455036	4191292	50847	97796	99188	96.9323	98.312
Ouratea tatei Gleason	807	o	4366704	3472552	3168098	60705	99136	100025	98.2605	99.1416
Ouratea thyrsoidea Engl.	811	o	2104818	2093902	1470899	9427	na	53922	na	53.4458
Ouratea verruculosa Engl.	820	o	6594490	5431284	4526568	67039	98635	99747	97.7639	98.8661
Ouratea yapacanae Sastre	832	o	6106126	5542974	4310124	81335	100618	100726	99.7294	99.8365
Perissocarpa steyermarkii (Maguire) Steyerm. & Maguire	857	o	2434610	2106538	1651632	9236	na	58789	na	58.2698
Perissocarpa umbellifera Steyerm. & Maguire	859	o	11466450	11180442	10688128	83181	97389	98373	96.5289	97.5042
Philacra auriculata Dwyer	862	l	4353276	2622552	2618864	176280	97780	98115	96.9165	97.2485
Poecilandra pumila Steyerm.	869	s	5237484	4298740	4146243	231023	100469	100502	99.5817	99.6144
Quiina amazonica A.C. Sm.	875c	q	2062346	2024482	2023988	10674	90948	93639	90.1448	92.812
Rhytidanthera splendida (Planch.) Tiegh.	889	s	3825816	3179892	3161151	35667	90198	95326	89.4014	94.4841
Sauvagesia aliciae Sastre	898	s	2776398	2678312	2443742	24073	93518	95310	92.6921	94.4683
Sauvagesia amoena Ule	976ub	s	1948060	1935636	1700799	19880	93732	94904	92.9042	94.0659
Sauvagesia brownei Planch. ex Linden & Planch.	898c	s	1339574	1316600	1233090	25165	92964	94548	92.143	93.713
Sauvagesia capillaris (A. St.-Hil.) Sastre	900	s	2321368	2287530	1956000	60883	98084	98848	97.2178	97.975
Sauvagesia elata Benth.	987	s	5565186	5032136	4814746	164838	99276	99421	98.3993	98.543
Sauvagesia erecta L.	907x	s	3968404	3852560	3492550	76186	100095	100222	99.211	99.3369
Sauvagesia glandulosa (A. St.-Hil.) Sastre	942	s	7979586	7929062	7213433	279648	100022	100178	99.1387	99.2933
Sauvagesia glandulosa (A. St.-Hil.) Sastre	943	s	5718650	5680508	5076094	122211	99905	100090	99.0227	99.2061
Sauvagesia glandulosa (A. St.-Hil.) Sastre	968	s	11475704	11384210	10760886	132466	100080	100136	99.1962	99.2517
Sauvagesia guianensis (Eichler) Sastre	972	s	2986806	2709272	2657253	42909	93929	94927	93.0995	94.0887
Sauvagesia imthurniana (Oliv.) Dwyer	977	s	1436032	1189812	1160033	11931	61325	76159	60.7834	75.4864
Sauvagesia lanceolata Sastre	929	s	6110416	6030744	5701692	85012	99475	99566	98.5965	98.6867
Sauvagesia linearifolia A. St.-Hil.	970	s	1984230	1963938	1737325	31805	97259	97823	96.4001	96.9591
Sauvagesia longifolia Eichler	978	s	2016006	1985246	1873707	32587	93565	95172	92.7387	94.3315
Sauvagesia nitida Zappi & E. Lucas	980	s	5377770	5324084	4846685	163664	100227	100235	99.3419	99.3498
Sauvagesia nudicaulis Maguire & Wurdack	979	s	1864288	1610406	1600052	52970	96403	96986	95.5516	96.1295
Sauvagesia paganuccii D.B.O.S. Cardoso & Harley	933	s	4106690	4064468	3552825	88801	99618	99782	98.7382	98.9008
Sauvagesia ramosa (Gleason) Sastre	975	s	2164896	2091434	2000267	66558	98073	98399	97.2069	97.53
Sauvagesia ribeiroi Harley & Giul.	941	s	6552046	6518656	5907816	89753	100019	100076	99.1357	99.1922
Sauvagesia roraimensis Ule	973	s	8090536	7726492	7473483	169122	99865	99923	98.9831	99.0405
Sauvagesia rubiginosa A. St.-Hil.	969	s	9049258	8989562	8497422	66368	100175	100262	99.2903	99.3766
Sauvagesia semicylindrifolia Sastre	946	s	4309826	4259444	3843972	85064	99780	99872	98.8988	98.99
Sauvagesia setulosa Queiroz-Lima & D.B.O.S. Cardoso	949	s	5576686	5534736	5024837	85454	100083	100111	99.1991	99.2269
Sauvagesia spicata (Glaz. ex Dwyer) Queiroz-Lima & D.B.O.S. Cardoso	895	s	4045060	3954802	3599105	50662	93842	95032	93.0133	94.1927
Sauvagesia sprengelii A. St.-Hil.	953	s	2857682	2742036	2457083	21599	87574	90153	86.8006	89.3568
Sauvagesia tenella Lam.	957	s	4926090	4816744	4450096	97963	99615	99755	98.7353	98.874
Schuurmansia henningsii K. Schum.	1047	s	10231478	9830180	9351544	77165	97878	98578	97.0136	97.7074
Schuurmansiella angustifolia (Hook. f.) Hallier f.	1051	s	1391896	1370070	1153284	5541	60910	72778	60.3721	72.1353
Testulea gabonensis Pellegr.	1056	l	2477360	2462960	1894350	14348	na	49294	na	48.8587
Touroulia guianensis Aubl.	1058	q	2744182	2569482	2352562	28852	92393	94911	91.577	94.0728
Tyleria bicarpellata (Maguire, Steyerm. & Wurdack) M.C.E. Amaral	2	s	3932548	3804502	3673102	11265	54806	74532	54.322	73.8738
Tyleria bicarpellata (Maguire, Steyerm. & Wurdack) M.C.E. Amaral	1063	s	2505864	2326108	2271700	6381	58586	78188	58.0686	77.4975
Tyleria silvana Maguire	1070	s	5273416	4540920	4383594	39445	94374	96307	93.5406	95.4565
Tyleria spathulata Gleason	1072	s	3597066	2878250	2809956	31077	90349	94558	89.5511	93.7229
Wallacea multiflora Ducke	1082	s	982332	972848	924539	1962	na	50442	na	49.9965
