# Supplementary material for: Resolving Recalcitrant Clades in the Pantropical Ochnaceae: Insights From Comparative Phylogenomics of Plastome and Nuclear Genomic Data Derived From Targeted Sequencing
Source: Front Plant Sci. 2021 Feb 4;12:638650. doi: 10.3389/fpls.2021.638650 (PMC7890083; doi:10.3389/fpls.2021.638650)
Supplement: Supplementary Data 2 — DNA sequence alignment of dataset 1. [file Data_Sheet_2.FASTA]

>2_Aden_bica
---------------------------------------------------------------------------CTGTC
TTTTCTTTATACT-----TTCGCCGGTTCCGTTGC----TACCGCGTGCTTTACGCAATCGATCGGATCATATAGATATC
CCTTCAACACAACATAGGTCGTCGAAAGGATCTCGGAGACCCACCAAAGCACGAAAGCCAGGATCTTTCAGAAAATGGAT
TCCTATTCGAAGAG----TGCATAACCGCATGGATAAGCTCACACTAACCCGTCAATTTGG-------GATCCAATT---
------CGGGATTTTCCTTGGGAGGTGTCGGGAAAGAATT-GGAATGTAATAATTATCGATTCATACA------------
GATATAGAAGAAAAGG--------------------------TA--------TC------------------------A-
--------------------------------------------------------------------------------
-----------------------------------------------------------------------AAGGAATGA
CGGAAGGGAATAAA-AAAGAAATAAATAAAAATGAAGTAGAAGAGCCCAGATTCCAAATGAACA----------------
----------------------------------------------------------------------------AGAT
CGTGATTGGATCCACATATGTTTGG------TAAAAAGAAGAATCTTCTCCTTTGAGAATAATCAAAAAAGG--AAAGTG
TTCAATTGGAACATGAAAACGTGACTAAATTTGTCCTAGTTACTCTTCGGGACGGAGTGGATGAAGGGAGGAGCTTCTCG
AACGAGGAAAGGGATCCAATGACTTTGAAAGAATTGAACGAGGAGCCGTATGAGGTGAAAATCTCATGTACGGTTCTGTA
GAGTGGCAGTAAGGGTGACTTATCTGTCAACTTTTCCACTATTACCCCCAAAAAACCAAACTCTGCCTTACGTAAAGTTG
CCARAGTACGATTAACCTCGGGATTTGAAATCACTGCTTATATACCTGGTATT---------------------------
--------------------------------------------------------------------------------
--------------------GGCGTTCTAGTGCGTTGTAGATTCTTATCCAAGACTTGTATCATTTGATGATGCCATGTG
AATCGCTAGAAACATGTAAAGTGTACGGCTAACCCAATAACGAAAGTTTCGTAAGGGGACTGGAGCAGGCTA-CCATGAG
ACAAAAGATCTTCTTTACTAAAGAGATTCGATTCGGAACTCTTATATGTCCAAGGTCCAATATTGGAAGAATTTCAGAGG
TTTTCCTTGACTTTGTCCGTGTCAACAAACAATTCGAAATGCCTCGACTTTTTTAGAGCAGGTCCGAGTCAAATAGCAA-
------AAGCACTTCTTTTTACACTATTTCGGAAACCCAAGGACTCCATCGTATGGATATGTAAAATACAGGATTTCCAA
TCCTAGCAGGAAAAGGAGGGAAACGGATACTCAATTTAAAGTGAGTAAACAGAATTCCATACTCG---------------
----------------------ATTCGATGAAAGTCGTATGTACGGCTTGGAGGGA------------CTTTCGAGATCC
ACCCTACAATATGGGGTCAAAAAGCCAAAA---------------------------GGAAAACT-----------GAAA
CCCCTTGTACGCTCATGTCACGTCGAGGTACTGCAGAAGAAAAAACTGCAAAATCCGATCCAATTTATCGTAATCGAT--
--------------------------------------------------------AATTATCTATCGAGCCAT------
---------------------------------------------------ACGTGGAGCAAC-----------CAGTAA
AAGCAAGACGTGTAGGCGGATCGACTCATCAAGTTCCCATTGAAATAGGATCCACACAAGGAAAAGCACTTGCCATTCGT
TGGTTATTAGGGGCATCCCGAAAACGTCCGGGCCGAAATATGGCTTTCAAATTAAGTTCCGAATTAGTGGATGCTGCCAA
AGGGAGTGGCGATGCCATACGCAAAAAGGAAGAGAATC------------------------------------------
---------------------TATACTCAT-----GGAGCCATACATCTCG--------ATCGGAAAAGAATCAATAGAA
AAAGAAAGAATCGGAATTGATCGCTATATTTCTCGAAACAAACGAAAAGGAAATGAAAGATGAAAGATAAATCATGGATC
AATTAAGCCCTCTCGGGGACTTGCTTAAG-----AATAAAAAAA--GGTAAATACCATGGAATAAGGTTTGATCCTCTTT
ATGGGGATTCCGTAAATATTCCATTCC---------AAAAAAAAGAGAAAGTTCGAAACAATTGGGATTTTTT-GGAGAT
TGGATGCAGTTACTAATTCATGATCTGGCATGTACAGAATGAAAA-------------------AGAATTTTTATGAAAG
CCTTTCATTTGCTTCTCTTCGATGGAAGTTTTATTTTCCCAGAATGTATCCTAATTTTTGGCCTAATTCTTCTTCTGATG
ATCGATTCAACTTCTGATCAAAAAGATATACCTTGGTTATATTTCATCTCTTCAACAAGTTTAGTAATGAGTATAACGGC
ACTATTGTTCCGATGGAGAGAAGAACCTATGATTAGCTTTTCGGGAAATTTCCAAACGAACAATTTCAACGAAA------
--------------------------------------------------------------------------------
-------------------------------------GAATGTTTTTATGCGGTGCTAACGATTTAATAACTATCTTTGT
AGCTCCAGAATGTTTCAGTTTATGCTCC-------------------------AAGATGTACGG----------------
-------TTTACTCATGGGTGGGGCAAGCTCTTCTATTCTGGTTCATGGTTTCTCTTGGCTATATGGTTCGTCCGGGGGA
GAGATCGAGCTTCAAGAAATAGTGAATGGTCTTATCAATACACAAATGTATAACTCCCCAGGAATTTCAATTGCGCTTAT
ATTCATCACTGTAGGAATTGGGTTCAAGCTTTCCCTAGCCCCTTTTCATCAATGGACTCCTGACGTATACGAAGGAGTGC
GGTTCGTTCGAAAAATTCCTACTTCTCT--ATCTATCTCTGAGATGCTTGGATTTTTCAAAACTCCATGGACATGCAGAA
GAGAAATGCTATCCGCACTCGGACCAAGACATAACTTTTACTTGTTCAAATAACAATTAAGGTGAAGCAGCGTCAGGAAC
AACGAA---------------------------TGCAAGTTCGTTATTACGGGTAGCTCCTACAAAAGATCGGACTAATG
ACGTATACAATATTTAAATTCTCGATG-TAGATGCTACATAGTTGGTTCTCATCC-------------------------
--------------------------------------------------------------------------------
---------------------------------------------------------------------ATTGAGAAAAA
TTAC----------AACC--------AC----------TGATG--------AAGGATTCCT--------CGAAAAGTTAA
GGATTAGTCATCCTTTWA--------------------------------------------------------------
---GATGAGTTCTTCTTTC-TTTTATCACTTAGGAGTCGTGCGAGATGAAAGTCTCATGCACGGTTTTGAATGAGAGAAA
GAAGTGAGGAATTCTCTTTTCGACTCTGACTCTCCCACTCCAGTCGTTGCTTTTCTTTATGTTACTTCGAAAGTAGCTA-
---------------------TTTCGATAATCCTTTTTATTTCTCATCAAACGAATGGCATCTTCTT------ATCCTAG
CTATTCTGAGCATGATAGTGGGGAATCTCATTGCTATTACTCAAACAAGCATGAAACGTATGCTTGCATATTCGTCCATA
GGTCAAATCGGATATGTAATTATTGGAATAATTGTTGGAGACTCAA----------------------------------
---------------------AGGAACTTTTGCTTGCATTGTATTATTTG-----------------GATAACATTCGAG
ATTATGCAGGATTATACACGAAAGATCCTTTTTTGGCTCTCTCTTTAGCCCTATGTCTCTTATCCCTAGGAGGTCTTCCT
CCACTAGCAGGTTTTTTCGGAAAACTCCATTTATTCTGGTGTGGATGGCAGGCAGGCCTATATTTCTTGGTTTCAATAGG
ACTCCTTACGAGCGTTCTTTCTATCTACTATTA----AAATTAATCAAGTTA---ATGACTGGAYGAAACCAAGAAATAA
CCCCTCACGTGCGAAATTATAGAAGATCCCCT------------------------------------------------
---------------------------AACCCGATTATTGAAATTGCTCAAGATACCCTTTTTTAGCTTCTAGAACCTAT
TTCTTAGTTCAAGATCCCTCTTACTAACTGGAATCAAAGAATTAGTAGATCTGTTCCG----------------------
---------------------------------------------AGTTCATTCCATACCGGACCAGACCGGAATAGGCT
T--ATATACATTCTCATTATGAGAAGGG--------------------GT------------------------------
--------------------------------------------------------------------------------
--------------------------------------------------------------------------------
--CTCTCCTTA-----TTTGGGACCCTATTCTATTCACCTCTTTGGGCGTCTATTGA-----------------------
-----------ATT------------------------------------------------------------------
--------------------------------------------------------------------------------
----------------------------------------ATATG--------ACATGAACGATCAATAGAAATACTCCA
ACACTC-----------------------------------CATACATCACACTAGATAGATATCATATTCATGGAATAC
GATTCACTTTCAAGATGCCTTGGTGGTGAAATGGTAGACACGCGAGACTCAAAATC------------------------
-----------------------ATAATATTGAGATCTCTTATTGAATTGG-AAT--AAGTTCGGCAGTGGATC-----A
CGAAATCTTGATGATCTTCTCTATCTAAT--GAATGGGGAGTCCGCTTTGAAATCGTTCGCCCTGCAAC-----------
--------------------------------------------------------------------------------
---------------------------------------------------------CA-CCCCCGAG-TATATGCTTCA
ACAGGAATTACACAAGAGTAGATTGATACAATAGAAACCTCTGATA-----AAAT----GCCCGCCCGTCACCCAACAGA
TAAAGTACATTACATAGTCCGTTTTAGGGATTGGCGACTTACCCAT----------------------------------
-------------------AAAAAAAATGGGTACT----ATCGGGTCGGGTGAATTCAATAATAGGCGTCTGTTGGCATT
CCATCCTTCCTTCTCCTTTCAGGGACTATCCGAAAGAGAATCCAGTACTTCTTGGTC-------GTGAATATCTGAATAG
GACGAACCGCCCCGTGGATATCTTTGCTTCGGAACAAAACAATTAGAATTAGGCCCGGTCAACT---------------G
GAATGTGTATTATCCATATAGGGGA---------------------------TATCCATCGACCTGAGACGAAGAR----
---AAGG-------------------------------------------------------------------------
--------------TTGCAAGAACCATCATTTCATCCGACATACGTATTTTTGATTTTCCAATGGAT-------------
--------------------------------CTCTGGTTGCTYGTTGTTCAA-GAATTCTTGTTTAGGCAGTTCATACC
ATCCATACATAGTGTTTTGATCTAAGATTTCAATTCTTCCATGTTTC-------------C-------------------
--------------------------------------------------------------------CTATTTCATGGC
CACAKA----------------------AACCTTTC-TCCTATT----ACATGAATCCAATTTCATCCGGGAAAAGCCAT
CTTTTTCTCAACAATGCCGTTGTCATTTGATCCAATAGCGTTCCGTTAGATAGGAACAGATTTGATAAATA---------
--------------------------------------------------------------------------------
------------------------------------------------------------------------------GA
AGCCCCTTTGACATCTCTTCATCTGCAAAGAATTCT--------------------------------------------
-----------------GGTCCCAAATGAATTGGYTTATTCGAAAAAAGCCTTG--------------------------
-----------------------------------------------------------------TAAATGATCCGCTTG
TCCCGAAATGACCTGGCCCAATAGGGAAATCCCAATT---------------------------------------GGCG
CCATATTCTAGGAGC-------CCAAACTAT-------GTGATTGAATAAAACCTCCTCTATCTGTTGTGGA-------T
CGAGGACTCCTTCTCCTTCCCCTTCTTCAAACTCCGATTCGTATTTTTCATAG------AGAAATCTCTGATCAAGGATA
GAACAAGATCC------ATTTTGCATCATATCTAAGGGACTCCTTGGTTCGAGCCGAAGAAGCAATGTCACTCGATCATT
ATCAA---------------------------------------------------------------------------
--GAATCATTTTCAACAAGTCCATAATAAGTGATCCCATTTTTTTCATCGGGTCCGGGTAGAGACCAAAGGTCTTGAGCA
ACCGATCCGGCAGAACAACTCAAAAGATAAAGAAGTATCGTCAATTTCTTCAGGCTCGTTCCAAGTTCGAAGTACCATT-
---------------------------------------------GATAGATATAGGATCTATGGGGCAATTACTTAGAA
ATACATTTTGTGCAACAG-------------------------------------------------------TCGCAAA
TCCCAAGTTTGTCTATGAAGAGCAGATCTAAT--------------------ATTTCTTCTGTGTAATACTAATTGATAG
GGCCTCATTGGTAAGTGCTACAAGATCTCGTACATT-------------------------CCATTAG------------
---------------------TAGTATATGAAAGAGTGAAAAAGTGCTTTCGTTGTTGTGGAATAAGAAGCCTTCGTATC
TTAATGCAC-----------------------------------------------------------------------
----------------------------------------------------------------------TTCGACTCAT
TCACATCCAGATCATGAATGTTTGGAATCCATA-----CAAGGAGACATTGCTTTTGCTAATTCGAATTGAAGGGTGATA
T------AAAATCGGTCTATTTCCGGCATCATATCCATAGTTAGCGCATTCATCCTAGTTAGAAGCTCCAGCTCCGTATC
AAGGTCACGGTCGAGATCGTCACTCACATCAATATCGTCACTATCATCAATAAGAAAACCCTTAGGCTTGTTATCCAGGA
ACTTGTTAAGAAATACTGTAATGAAAGGAACATAGGAGTTTGTCGCTAGGTATTTGACCAAATAGGATCGTCCAGTTCCT
-------------------TACCCCTAGAGGGGGA----------CGGAGCGAAAAGGGTTT------------------
---------------------------------AGTGATTGTCTGATAA---GCAAGGAATATCCGTCTTTCGGCTAAAC
AGGGTGTATTGAACTCATAATTCATTAGATACTTTTTATGAATGTCAACTAAGTATCGTAAGTAAATTGCTCCCGGCTCT
TCAATCATTTGATAACCAGAGTCATTCTTTGATAAATGATCACTATGAGTCAGACTCAATAGAATTTGATCAATCCT-TT
TTTCTGTCGTTAAGGTGGAGAACTGAA-CCAAGAATTCTCTTTCTTTATCATCAATTGAATCACTGTTCGCGACCAAGGA
TTCTATTTTATCATCAATCCAATCACCGTTCACGTTTTTTCTTTTTCTTATCAATGAATAAATCTCTTTACTTCTATGAC
TTAGATGTCTCGTATTTCTCGAAAAAGTGATTCGAT--------------------------------------------
------------------------------------------------------CCCCATAGCATGT-------------
--------------------------------------------CAACTAGAAAGAGATTCTTTA------------TCA
GTTCAGA------------------AAGTTTTCGCAACTCAATCATGTATGCTGGAATCATCAAAGATTTGACCTTTTCG
AACTCTGTCTGTAACTCACTAGAGGCTCGGGAAACAA-------AGAGAAGATGTGTACGAACGAGATATCCAGCAACAA
GAAGAAGGAAAAGGATTGAATAGAGGAACTCCC----------GAACGTTTGGCGATCTCAGATG---------------
---CTCATTATTTCGATGAATCATTTCTTCGGACAGAAGAAGATTATGTAAACACTTACTGGAAATCTCGCKTATCAGAT
TCCATTGT------------------------------------------------------------------------
--------------------------------------------------------------------------------
--------------------------------------------------------------------------------
ATCTTCTATACATCTGCCCT--------------------------------------------------------AAAT
CT-----------CTCAGAACATGGAGTGTGAATCAAACCCATGTTTGAATTGAAATTGAGATACTGATGCAAGT-----
--------------------------------------------------------------------------------
--------------------------------------------------------------------------------
---------------------------------GAAAATCATTAGGTATGAATATGTTAGATACCTGTGACTCGATTGGT
GAAATAGTATCT-----------------------TTTTTTTTTACCGCCGCACAAAGACAAAGCGAATA----------
--------------------------------------------------------------------------------
-------------------------ATGTAGATTATTCAAGAATCAAAGTCAATTCACTTTACAAAAAGAAGATATCAAT
GAACTTCTATGAAATGGTTTTAYGGGATTYAGCCAATGGTCTTGATCGTGGGATATCAT---------------------
---------GTTATCAAAAGATTTCCTGYGATTAWTTCTAGTATGGAATGAGTCAATCATCCACTTTGGTATCTTATTGA
AC-----AAAAATGGTGATATTGTTCCT-------------CCATTGATCAAAAATTTCG--------ATTTTTGGGAAG
TA------------------------------------------------------------------------------
--------------------------------------------------------------------------------
--------------------------------------------------------TAGGTGAAC----ATCAATGGTTT
CGAGGTCATACTCCAATCTCTTGGATCTTGCATCTGGTGATATTCCAACATTTAGTAAGGAAAGGAAGAGGTTGCCTCGA
GTTGCAACTGTTACCGGGGTTTTGTCTGAGCTGGATGATGAGACCAGCAATAGTGTTGGCTCGGATGCTCCTTCATCTGT
GTCTCAAGAGCGGATTATCATTGTGGGTAACCAACTTCCCCTTCGGTCCCATAAAAGTCCAGACGGCAGTGGAGAGTGGT
GTTTTTCCTGGGATGAGGACTCACTTCTTTTACAACTAAAAGATGGCCTTGGGGATGACGTTGAAGTCATCTATGTTGGT
TGTCTCAAAGAAGAGGTTGATCTTGATGAGCAAGATGACGTAGCCCAAATGTTGCTC---------------------GA
AACTTTCAAATGTGTTCCTGCATTTATCCCACCTGACCTCTTCACTAAGTTCTATCATGGCTTCTGCAAGCAGCAACTGT
GGCCTTTATTTCATTACATGCTTCCTCTGTCACCCGATCTTGGTGGCCGCTTTGACAGGTCCCTCTGGCAGGCTTATGTT
TCTGTGAACAAGATATTTGCAGACAAAGTAATGGAAGTGATCAGTCCAGATGATGATTATGTGTGGG-------------
-------------------------TTCATGACTACC--------------------------------------ATCTC
ATGGTTTTGCCAACTTACTTGAGAAAAAR---------------RA----------------------------------
--------------------------------------------------------------------------------
--------------------------------------------------------------------------------
--------------------------------------------------------AA----------------------
--------------------------------------------------------------------------------
--------------------------------------------------------------------------------
-------------------AGA-------------------------------------------------------ATT
GTATT---------------------------------------------------------------------------
----C----------------------CAA--------------------------------------------------
--------------------------------------------------------------------------------
--------------------------------------------------------------------------------
--------------------------------------------------------------------------------
--------------------------------------------------------------------------------
-------------------------------AGAC---------------------------------------------
--------------------------------------------------------------------------------
--------------------------------------------------------------------------------
-------------------------------------------------------------AAAGGAGTATCACTAACTT
TTT----GATTGCCGAAAGGAAAGGAGGAAAATTCATATGGAATTGACCTACGAAGAGTTATGAAGAAGATTTAGYTT--
--------------------------------------------------------------------------------
--------------------------------------------------------------------------------
--------------------------------------------------------------------------------
--------------------------------------------------------------------------------
--------------------------------------------------------------------------------
----------GCGC-TTTTTTGTTTCAGCTTTATG-------------------------------CTCGGCCCTGAATG
ATTCCAGTGAGCAGAC--------------TTTTTTTTTGTTTT--------TCAATG-------AATCAAGCA------
---CGGCTAGTT-------ACAAAA-AA----------------------CAAAGAATACAATAATGAA-------GAAC
------------T------------------GAAAACTATAAACTATACA-------A-----------TTTTGTTTTT-
------------------------------AACCGTAGACCTTCTCGGTAAAACAGGTCAAACTTTTTATTATCAAAATG
ATTCGAACTGTTTCAAAGACCCAACATGCATTTTTTGTTTTTTGCATTGAGCTCTTTCATTAA-----------------
----------------------------------------------------------------TGGATTCCGATCTGAG
AGCACTACCAAA-----------------------------------------GGATTAGATCAACCTAA----------
-GTTAAATGGAGTCT-----------CCATC----------GCCCCGCTTCTAG-----TTAAAG-AATCAA--------
---ATA-------TGAAACTTTATACAC---------CTTAAAGTTCATAG-----GGATAGGACGAAAAGAGAAT-TTT
TTGAAATCCTTATACTCA------GCCTAGCATTGAATAGACTSRATATTTACCTTATCAA-----CATCTTA----AAT
CAATA-A------TGGCCTCTTTTGAG---------------------------ACCGAA-----TCT--------TTTG
TCAGGCTATTGTT---CTCTTG---TTCTCT----------------------------------------WGAGTCTT-
------TTAATTATATGAT----ATACTTCTTTG----AAAAAAAAACATTGACGCGCGTGTAAACGAGGTGCTCTACCT
AACTGAGCTATAGCCCTTGTA-------TTTGTGATACACATTTTATCATGTTGATAATTTCTTGGCAAGATAAAGAG--
--TAGAAGGGCTAACATCCCATTTCT------------------------------------------------------
--------------------------------------------------------------------------------
---------GCGGGAGTCATTGGTTCAAATCCAATAGTAGGTAGAACTTATTAGATACCAAAATCAATGGTATCTAATAA
GTTTTGCTACCCAT---------CTTTTTTATTTG----------ATTTATTTTTGATCT---------TTTC-------
---------------------------------------------------GAATCTGATTTCACTTATGATTCT-----
AGTCAATTGGCAGAAAAAAAAA----AANTAGCTATATAAACGAAATTTC---------------TTATTTTGATTATTC
GGACACT---------AACTAGTT-A---TAGTTACAAAATCAGATTGATAGCCTCTGCTCGTGCCTTAGCCCGTCTGAG
AGCCAGATTGGCCTCAATTATTTGTCTCTTTCCTTCAGCTTTCCTCAAGTTTGCTTCAGCTATTTCAAGAGTTTGCY---
-------------------------------------------------AGTAATCTCATTATTGCCTATTCTAGCAAAA
CCACCCATCAGAGCCATCGTTAACCATTCGTCGTTAAGGCGTATTCTCAAAATACCGATATCAACAGCAGTGGCAATA--
----------GGTAATACGCCAATTTGTCCGCTATTAGTAGATAAAATGATTTCTTTAACTTCTGAATCCCAAACAATTC
GATTCGGGGTCAGTACACAAAGATTTAAGGTCATTTCTTCAAGTTGTTCTCCATTTCTAAATTCGTAGCCTTCGCAGTAG
CTTCATCAATGTTA----------------------------GACCATCTA-----------------AATTTAAATCCT
CTAATTGTTTCCACCAGACCGACATATTTTCCCGGAGAACCGGTAAATACTTCTGCTACAAAAAAAGGTTGTGATAAGAA
ACGTTCAATTTTTCGCGCTCTTGCTACAGTTAAGCGATCCTCTTCAGATAATTCGTCCA-ACCCAAGGATAGCTATAATG
TCCTGAAGTTCTTTGTAACGTTGTAAAGTTTGCTTAACTCTTTGYGCAGTTTCATAATGTTCCTCACCAACGATTTGAGG
TTGGAGCGTAGTTGAGGTT-------------------------------------------------------------
-AGTAGCATCTAAATGCGCAAATGTAGTGGCAGGAGCAGGGTCAGTCAAATCGTCCGCAGGTACATAAACTGCTTGAATA
GAGGTTATGGATCCCTCTT--GTAGAAGTAATT---------------------------------GTAGGTTGATAACC
AACAGCAGAAGGCATTCTACCCAATAAGGCGGATACTT------------------------------------------
--------------------------------------------------------------------------------
--------------------------------------------------------------------------------
-----------AAAGATCATTTCCTTCA--------------TACTCCGCCAAATACAGATACACCCCCGTGAGCTTTCG
CAATGTTGTTGATTAATTCCATAATTAGTACTGTTTTCCCCACTCCAGCCCCCCCGAATAGTCCGATTTTTCCTCCACGG
CGATAAGGGGCTAAAAGATCTACTACTWWMATTCCGGTTTCA-----------------------------AAAGGCAGG
CGMAGATCTATGAATAGGGGATGTTGTGCGAGTATCTACAGGACCTAAATCATCAACAGGTTCTCCAAGCACATTGAAAA
TTCGTCCTAGAGTCGCCCCACYGACTGGAACACTTAGAGGAGCTCCTGTGTCAATCACTT--------------------
---GTAGCACTCATAGCGACAGCGCGAACTCGATTATTTCCTA-----------------------------------TA
ACCGGCAGTAT------------------------TGTAAATATTAGGCATCTTGCCCGGGGGAAAAATTACATCTA---
-----------------------------------------------CGT-GAAACTCCAAGGCTAGAAGTAGTAGGATT
GATTCTCATAATAATATAAAAACGTGTCG--------------------------------------------AAAAGAA
ATGTTCGATAGCAAGTTGATCAATTGG--------GAA------------------------------------------
--------------------------------------------------------------------------------
--------------------------------------------------------------------------------
--------------------------------------------------------------------------------
--------------------------------------------------T-----------------------------
------------------TTCTATCTTATGGCTCC----TTTTTTCTTATTTAAACAGATCTAGTTACGCCTAGTT-ATT
AT------------------------------------------------------------------------------
--------------------------------TTTTT-------------------------------------------
--------------------------------------------------------------------------------
----------------------------------------------------------------------------CTTT
GTGAACGATTCCTGTG-A------AAGG-----GTTCATTCACTCCTACTTCATGTCGAGTAGACCTTGTTGC-------
--------------------------------------------------------------------------------
--------------------------------------------------------------------------------
--------------------------------------------------------------------------------
--------------------------------------------------------------------------------
--------------------------------------------------------------------------------
--------------------------------------------------------------------------------
GACCACCCCATGGTATCCAAGTTGAGAGAGATAAATTGAACAAGT-----------------------------------
-----------------------------------------------------------------ATTTTACCAAAGATG
ATGAGAATGTGAACTCCCAACCGTTTATGCRTTGGAGAGACCRTTTCCTTTTTTGTGCCGAAGCAATTTATAAAGCACAG
GCAGAAA-------------------------------------------------------------------------
-------------------------------------------------------------AATACTAGCTTGGCTCATT
ATTGCCGAGATAATGGTTTACTTCTTCACATCCATCGCGCAATGCATGCAGTTATTGATAGACAGAAGAATCATGGTA--
-------------------------------------------------TTCACTCTGGTACCGTAGTAGGTAAAC----
--------------TCACTTTGGGCTT-------------CGCGATGATTTTACTGAAAAAGATCGAAGTCGCGGTATT-
----------------GGTCTCTCTAC---------TACCCGTGGCTTCAGGGGGTATTCACGTTTGGCATATGCCTGCT
CTGACCGAGATCTTTGGAGATGATTCCGTACTACAATTTGGTGGAGGAACTTTAG-------------------------
--------------------------------------------------------------------------------
--------------------------------------------------------------------------------
--------------------------------------------------------------------------------
--------------------------------------------------------------------------------
--------------------------------------------------------------------------------
--------------------------------------------------------------------------------
--------------------------------------------------------------------------------
--------------------------------------------------------------------------------
--------------------------------------------------------------------------------
--------------------------------------------------------------------------------
--------------------------------------------------------------------------------
--------------------------------------------------------------------------------
--------------------------------------------------------------------------------
--------------------------------------------------------------------------------
--------------------------------------------------------------------------------
--------------------------------------------------------------------------------
--------------------------------------------------------------------------------
--------------------------------------------------------------------------------
--------------------------------------------------------------------------------
-----------------------------------------GGTTCCATCATAATCTTC--TTTTTTCCCACCCCTA-AA
TTTATT-CAA-----------TACCCAGTTAATAATCCTAGTGTTTGGATCTATATGC---TTATTC------------T
RAGAG------------------GAAATATTC-AAATGA---TTTT-TTTTTCATCGAATGACTAT--------------
--------------------------------------------------------------------------------
--------------------------------------------------------------------------------
----------------------------------------------------------------TAAAA-----------
---ACACCCATAATTGGAGTAATAGTGAGAGT------------------------------------------------
--------------------------------------------------------------------------------
--------------------------------------------------------------------------------
--------------------------------------------------------------------------------
--------------------------------------------------------------------------------
ACAATTACACCGAAAATTAYATTTATAGTTCCATTTGTGGTGAACGTGGAAATCGGGGTGAAAATGAGAGTTCCGGTCT-
-----AAGAAGAAAAACGAATGACATCGATTTAACTAGAAAAGAAAGTTCTAATGATCTCGATGTCACTCAAAAATACAG
--------------------------------------------------------------------------------
--------------------------------------------------------------------------------
---------------------------------------------AGGAGGAACCTTATAAAGATCGTATTGATTCTTAT
CAAAGAAAGACAGGATTAACCGAGGCTGTTCAAACAGGCACAGGTCAACTAAACAGAATTCCCGTAGCAATTGGGGTTAT
GGATTTCCAGTTTATGGGGGGTAGTATGGGATCCGTAGTAGGTGAGAAAATTACTCGTTTGATCGAGTATGCTAGCAATC
AATTTTTACCTCTTATTCTAGTTTGCGCTTCCGGAGGAGCTCGTATGCAAGAGGGAAGTTTGAGTTTGATGCAAATGGCT
AAAATTTCTT----------------------------------------------------------------------
--------------------------------------------------------------------------------
--------------------------------------------------------------------------------
--------------------------------------------------------------------------------
--------------------------------------------------------------------------------
--------------------------------------------------------------------------------
--------------------------------------------------------------------------------
--------------------------------------------------------------------------------
--------------------------------------------------------------------------------
--------------------------------------------------------------------------------
--------------------------------------------------------------------------------
--------------------------------------------------------------------------------
--------------------------------------------------------------------------------
--------------------------------------------------------------------------------
--------------------------------------------------------------------------------
--------------------------------------------------------------------------------
--------------------------------------------------------------------------------
--------------------------------------------------------------------------------
--------------------------------------------------------------------------------
----------TAAAAATAAGTACAAATTTTAAATCGAGGTG-CCCATTTTATGACAATTCTCAACAACTTACCCTCTATT
TTTGTGC---------GCTTAGTATTTCCGGCAATTGCAATGGCTTCTTTATCTCTTCATGTTCAAAAAAACAAGATTTT
GTAGATCTGATGGTAGCAAATCTTATCTA----------TTTCTTTTTTCAATACC---------------------CAC
AAGTAT-CTTTTTATTAGAATATGGTATAACATGCGGCTTCAT-------------------AAA---------------
--------------------------------------------------------------------------------
--------------------------------------------------------------------------------
--------------------------------------------------------------------------------
--------------------------------------------------------------------------------
-------------------------------------------------------AGTTAC-TTTGGAAAC--AACAAAA
GTAAAA------TTCA------TTTGGGCTAGTCTCCCACTTTCAATAA------AATGCAACTGGATGTAGTATGAGTT
GGCGATCAGAACGTATATGGATAGAACGTATAGCAGGATCTCGAAAAACAAGTAATTTTTTCTGGGCCTTTGTGCTTTTT
TTAGGTTCCTTGGGTTTTTTATTGGTTGGAATTTCCAGTTATCTTGGCAGAAACTTAATCTCTTTATTTTCGTATCAGCA
AATAATTTTTTTCCCACAAGGGATGGTGATGTCTTTCTATGGCATTGCCGGTCTATTTATTAGCTCTTATTTGTGGTGCA
CAATTTCATGGAATGTAGGTAGTGGCTATGATCTATTTGATAGAATAGAAGGAATAGTGTGT------------------
--------------------------------------------------------------------------------
--------------------------------------------------------------------------------
----------------TGAGCAAAAA------------------------------------------------------
-TAC----AAAT-AGATCATATCTTGTAAATTCT---CTCCCCCCACCC----TTT-ATTTTGTCAATC-----------
--------------------------------------------------------------------------------
--------------------AACCTT-----------------TCTTTGTTTCT-----T--------------------
--------------------------------------------------------------------------------
--------------------------------------------------------------------TTCTTTCATCTC
GAAATCGGAATTGGAAGTGGCTCTT------------------------RGGAATTGCTTCAAA----------------
--------------------------------------------------------------------------------
--------------------------------------------------------------------------------
--------------------------------------------------------------------------------
--------------------------------------------------------------------------------
--------------------------------------------------------------------------------
------------------TATTTAATAAAAGTCTGGAATCTTGGGTTATTAATTGGTGGAAT------------------
------------------------------TCTAAAAAAATTTATCGAATTAGAGGAACTTTTACTGTTAAACGAAA---
--------------------------------------------------------------------------------
--------------------------------------------------------------------------------
-----------------------------------------------------------------------ACACAATAA
AAGCTTTTTCTATTCTTTTATTAACCGATTTATGTATAGGATTCCATTCACCGCATGGTTGGGAATTAATGATTGGCTCT
GTCTACAAAGATTTTGGATTTGCTCATAATGATCAAATTATATCTGGTCTTGTTTCTACTTTTCCAGTCATTATTGATAC
AATTTTG-----------------------AAATCGTCTATCTCCGTCACTAGTAGTGATTTATCATTCAATGAATGACT
GAAAA-ATGGTTCACCGATCAAATTA------------------------------------------------------
--------------------------------------------------------------------------------
--------------------------------------------------------------------------------
--------------------------------------------------------------------------------
--------------------------------------------------------------------------------
--------------CATCCATTTCAAAAGCCTATCCCATTTTTGCA-------------AAAATCCACGTGAAGCAACTG
GCCGTATTGTATGCGCCAATTGTCATTTAGCTAATAAGCCCGTGGATATTGAGGTTCCACAAGCGGTACTTCCTGATACT
GTATTTGAAGCAGTTGTTCGAATTCCTTATGATATGCAACTGAAACAAGTTCTTGCTAATGG-----------------A
TGTAGGAGCTGTCCTTATTTTACCCGAG----------------------------------------------------
-----------------------------------AAAAAAAATATTCTTGTGATAGGTCCTGTTCCTGGTCAGAAATAT
AGTGAAATCGCCTTTCCTATTCTTTCTCCGAACCCTGCTACTAAGAAGGATATTCATTTCTTAAAATATCCCATATACGT
AGGGGGGAACAGGGGAAGGGGTCAGATTTATCCCGACGGGAACAAGAGTAACAATACGGTTTATAATACTACAGCAGCAG
GTATAGTAAGCAAAATTCTACGAAAAGAAAAAGGGGGGTATGAAATAACCATAACAGATCCRTCAGAGGGACGTCAAGTG
ATTGATATTATACCTCCAGGACCAGAACTTCTTGTTTCAGAAGGCGAATCCATAAAACTTGATCAACCATTAACAAGTAA
TCCTAATGTGG---GATTTGGTCAAGACGATGCGGAAATAGTACTTCAAGATCCCTTACGTGTTCAAGGCCTTTTGTTTT
TCTTGGCATCTGTTATTTTAGCACAAATCTTTTTAGTTCTTAAAAAGAAACAGTTTGAGAAGGTTCAATTGTCCGA----
----------TCTACGGATTTATCAYCAGCAAGTTCTTAAAAAGAACACA----ATTTTTGKTGRCAA------------
--------------------------------------------------------------------------------
--------------------------------------------------------------------------------
--------------------------------------------------------------------------------
--------------------------------------------------------------------------------
--------------------------------------------------------------------------------
--------------------------------------------------------------------------------
------------------------------------------------------------AAAGTTAAAA-CCTAGTGGA
CAAAGAAAAAAGAAAAGGAAAATTTTTAAGCA------------------------------------------------
--------------------------------------------------------------------------------
--------------------------------------------------------------------------------
--------------------------------------------------------------------------------
-------------------------------AA-----------------------------------------------
-----------------------------------------------------C--------------------------
--------------------------------------------------------------------------------
-----------------------------------------------------------------AGAACGCTCAACGGG
ACCTATGCCCCTTTTTTCTCTCTTTC-----TTTTGATTTGAG-----------------------------GGGGTTCG
TTGAGCTCTTACGCTTTCATGTCTACACCACAGTTTATCCGATTATTACAGGGACGAACCCAATCCGGAATATGAACCAT
AAAAGAAAATGCCTATTAAACCAATTAC------------------------------------CATCCTTCCAGTAGTA
TCGGCCATTTCTCTCACTTTCCTCCA-----CATTTAATCAAGCGGTCATGCTAGAGACCTGAACAGTCATAGATAATTA
TGAGATGATATCATTCT---------------------------------------------------------TTTTTT
GTATCTTCGATTAATTGAAGAAATAATTAGAAAATAAAACAGCAAGTACAAAAATGAGTAATAACCCCNAGTAGAGACTG
GTACGATTCAATTCAACATTTTGTTCATTCGGGTTTGATTGTGTCATGGCTCT---------------------------
------------------------------------------------------------TGAACAGCCAACCATCGTAC
TGTAAAAATTGGATAGGTTCGATCTA---------------------AAGATCTACTAAATTCATCAAGTTGTTCCAAAG
GATCAAAACGGCCAGTTATTAAAGGAATTCCTTGTCGGCTTTCTGTAAAATATT--------------------------
--------------------------------------------------------------------------------
-----------------TATCAGCAAACGAACGTTCTCCTGTGCTTCCAGACATGCCGAGCTCCATATATTCTTGTACAG
TCA---AAGGGGGATCCTTTTTGTAAACGATGAGATCAGTAAATT-TTCATTTACTGGGATTCC-------TTCCTTGTG
AGATTGTCAATACAATATTGTACCAAGGGTTTTGTTAAAGTATACCGAATCAGTATAGCTATCCTTCTTCTGACGCAGCA
ATGCAACTTTAATCAGTATCGAAATGAAGCCTTAAATAATTTCTTTCTTCTTTTCATTT---------------------
--------------------------------------------------------------------------------
--------------------------------------------------------------------------------
--------------------------------------------------------------------------------
--------------------------------------------------------------------------------
--------------------------------------------------------------------------------
--------------------------------------------------------------------------------
-------------------------TT-----------------------------------------------------
--------------------------------------------------------------------------------
--------------------------------------------------------------------------------
-----------------------------CAATTGAACGTATTCATTTAATATTGGTATGTT-------TTTTAGTCTTG
TATCTTTC------------------------------------------------------------------------
--------------------------------------------------------------------------------
-----------------------------------------------------------AAAAA----------------
--------------------------------------------------------------------------------
--------------ATTACCTC---TTTTTTCTCTTT------AAACAAAAT--TTGAAATGATTGAAGTTTTTCTATTT
GGAATTGTCTTAGGTCTAATTCCAATTACTTTGGCTGGATTATTCGTAACTGCATATTTACAATACAGA-----------
--------------------------------------------------------------------------------
------------TAGATTGTTGTTCAAA--TTTTCT--------------------CAAAA---------CAGATTCACG
CTCTGTAGGATTTG--------AACCTACGACATYRGGTTTTGGAGAC--------------------------------
-----------------------------------------------------TT-------------------------
-------------CAATACATC----------------------------------------------------------
--------------------------------------------------------------------------------
-----------------------------------------------------------ATTGTTGCTTAGAGACAAAGT
AATAGGTAGGGATGACAGGATTTGAACCC------------------------------------------------GTG
ACATTTTGTACCCAAAACAAACGCGCTACCAAGCTGCGCTACATCCCTTTCAATTGGT----------------------
-----------TTTCCACATACTTA-TTTCATTTT-----------------CAACTTATCTTTCCATTTC-TTTTTTTT
G------GTC----TC------------------A-----------------TKAAAAAA--------AWRTAT------
--------------------------------------------------------------------------------
-------------------------------------------AGGGATTCCTC-C-----------CCCAT--------
-ACAAAACGAATACAAGTGG-------CC--TTTAACTA-CAAAAACC---------TTAGATC----------------
--------------------------------------------------------------------------------
----------------------------------------------------ATATATACTATATGGTTCGGGTCTTTAG
YAGGTCTATTGATAGAGAT-------------------------------------------------------TTATT-
----TACACGAGGGGATG----AAAAAAGATTAAAGATAGAATGAAAAATC-----------------------------
-----------------T--------------------------------------------------------------
--------------------------------------------------------------------------------
----------------------------------------------GGA-------------------------------
--------------------------------------------------------------------------------
--------------------------------------------------------------------------------
------------AATAGAGTTTAAAATCATTGTATTAATTA--------------ATA------TCTTGT------TT-G
CAACAA-AAAATTTCGCGAAA---TTTTATTTCGAGTTAACAACTTCTAT------TTTTTCCTTCCTTTCTTCTTCC--
----TTTTGGATCAGAAA---------AACGAGA-----GGAG-TTAATTGGATAAAAAATCAAA---AGGGGG--TTCA
TGGCCAAAGGTAAAGATGCCCGAGTAAGGGTTATTTTAGAATGTACCGGTTGTRTTCGAA--ACARTATTAATAAGAAAT
CAACAGGCATTTCCAGATATATT---------------------------------------------------------
--------------------------------------------------------------------------------
--------------------------------------------------------------------------------
--------------------------------------------------------------------------------
---------------------------------------TTGATCCAACCGAACGAAATAGGATTTTC--------GAAA
TAAGT---AAAATAAACAAATCATGGATAAATCTAAGCGGTTTTTTCTTAAGTCCAAACGATCTTTTCGTAGGCGTTTGC
CCCCGATCCAATCGGGGGAGCGAATTGATTATAGAAACATGAGTTTAATTAGTCGATTTT----------------AAAA
TTATCTAGACGGGTAAATAGATTGGCTTTAAAACAACAACGATTAATTACTATTGCTATAAAACAAGCTCGTATTT----
--------------------------------------------------------------------------G-----
-----------------------------------------------------------GTAGATTGAAGGTTTTGTTCG
AAAAATTCGAAAACCCAGATTTG-ATTGTCGTAAG-----AAAAGAAACGAATTTGGGAAGAAGAAATC-----------
--------------------------------------------------------------------------------
--------------------------------------------------------------------------------
-------------------------------------------------------------TTTTCCTCTCAGAATTCAT
TC------------------------------------------------------------------------------
-------------------------------------------------AATTCCTATTTAATATAGCTATTTGCGCCAG
TATTTTACRATTAAGAAGCAAYTT--------------------------------------------------------
--------------------------------------------------------------------------------
--------------------------------------------------------------------------------
-----TTCTACGCCTTCGAGCTACATATCCCCGTCTAATTCTGGTCATTGACTAAACGAAACTTTGATG--------AAT
AACTAATTGATTTCCTTTCTTTCAGTTATTCTTGTCCCTT-TTCTATAATAACAAAACGGAATCCTCCAAT------GTA
TAAAATAATAATTCCAAGGGCTTTTGCTACTATAACCTTCCCAACCACAA------------TTTTTTT-----------
----------------------TTTTCT----------------------------------------------------
------------------------------------A-------------------------------------------
--------------------------------------------------------------------------------
---------------------------------------------G----------------------------------
--------------------------------------------------------------------------------
--------------------------------------------------------------------------------
--------------------------------------------------------------------------------
--------------------------------------------------------------------------------
---------------------------------------------------------------------TGAAAAAATGA
GGTGATCAAATTT---------------------------TACAC-AATAACAATA-GAAGGATATCATAGATC--TTT-
---TTTT------------------------GAAGGGG------------------------------------------
--------------------------------------------------------------------------------
--------------------------------------------------------------------------------
--------------------------------------------GCTGGTTTAGATCGATCCTAACCAGA----------
-AGATTG-------------------------------------------------------------------------
----------------------------------TAAAATCTCAAATTG---------------------TTTGTGCAAT
TTGCACGAAATTTTTGTTAGTTTTTATGAAACTGCTACAAGATCAACAATTCCATGAGCTTGGGCTTCTGTTGCTGACAT
AAAAACATCCCTTTCCATGTCTTCGGATACGACCCATAAGGGTTTGCCCGTTCTTAGTGCATAAACCCGGAT--------
-----TGTTTCAGTAGTTCTTCTGCTTCCAGGACAAATTCTACTAT-------------------GCAATAGGTTGATGG
ATCATTACCCTGATG--ATATAAGATAATAAAAAA-AAAGATTATTCTATCCCAAGTCATAAGACGACGAG-ACGAGATA
AAGAATAATAAGA--AAAAAGATAGAATTGAACAA-----CCGTACAGGCATTGTTTGCGGATTGCATACGGC-TTTAGA
CTGGAATTTAC--TTTTCTCTTT----------------TAT--------------------------------------
--------------------------------------------------------------------------------
--------------------------------------------------------------------------------
--------------------------------------------------------------------------------
--------------------------------------------------------------------------------
--------------------------------------------------------------------------------
--------------------------------------------------------------------------------
---------------------------------------CAAAAACTCATTGGCGCCAAGCGTGCGGGAATGCTAGACGT
TTAGTTATTTTTCCTCCGACCAGGATAAAAGATCCCATTGAGGCGGCCAATCCCATACATACTGTCTGTACATCTGGTCG
CACAAATTGCATAGTATCATAGATAGCTATTCCA-GTATTACCCATCTGCCAGGAGAGTTTATAAACAAATACAAATCTT
TAGTTTCACTCTCTATACTCA-GATAGACCATAAGACCAATA--------------------------------------
-----------------------------------------------------------------------CTTTTGCTG
CATACGGTTCAACAAAAATCG----------AAAAYAATCAATGTGTAGCTTCCAGTTCTC-CTTTTTTT----------
--------------------------GATAGAGAGGTTGTTCTTYTA---------------------------------
------------------------------------------------------TA---------------GAATTGATT
AAATTAAACTTATCAA-----------ACTAACTTCTTATTGATGTATTCTTT-CATCGAGATCTAATTTCAATCATGAT
GGCATTTTCTTGTTCC-TGAATGGG---TTTCTTTAATTCTTCTTTAGGTTTGTGCTC----------------------
--------------------------------------------------------------------------------
--------------------------------------------------------------------------------
--------------------------------------------------------------------------------
-------------------------------------AAAAAAT---AAGTAG---------------------TAATGA
TA---------------G------A-TAT---AGTAGTAATTGGTTTTTTATAAACGGAGCC-------TTCATTTTTT-
TGRGCCAACCAA--------------------------------------------CCCAAAGCATAGATGAACTTCACG
CTCCAATTTA----------------------------------------------------------------------
--------------------------------------------------------------------------------
--------CTTTTGGAACACCAATAGGCATTAAATGAAAGC-TAAAACTAAGTACTATATTTCACTTTGATGTGAAAGCG
TAAGAATGAATTTATTGTTTTAAAAATATTG------------------GCCTTTATCATATGTTATGCGTGGATTCGCT
AAGTTTATAAAA----ATAAAGGAAGCCAAA-------------------------------------------------
--------------------------------------------------------------------------------
--------------------------------------------------------------------------------
--------------------------------------------------------------------------------
-----------------------AAGAAATCTTTCTCAGAGATAATCCAACGA--AAAAA-----AAGGGGGTCCA----
--------------------------------------------------------------------------------
-----TATTTCTATGGGTTTGCCTTGGTATCGTGTTCATACTGTCGTATTGAATGATCCCGGTCGTTTGCTGTCTGTCCA
TATAATGCATACAGCTTTGGTTGCTGGTTGGGCCGGTTCGATGGCTCTATATGAATTAGCCGTTTTTG-ACCCCTCTGAC
CCTGTTCTTGATCCAATGTGGAGACAGGGTATGTTCGTTATACCCTTCATGACTCGTTTAGGAATAACCAATTCATGGGG
TGGTTGGAGTATTACAGGAGGAACTATAACAAATCCGG----------------AGGTGTGGCTGGGGCGCATATTGTCT
TTTCGGGCTTGTGCTTCTTGGCAGCTATCTGGCATTGGGTATATTGGGATCTAGAAATCTTTTGTGATGAACGTACAGGA
AAACCCTCTTTGGATTTGCCCAAGATCTTTGGAATTCACTTATTTCTATCAGGAGTGGCTTGTTTTGGGTTTGGCGCTTT
TCATGTAACCGGATTGTATGGTCCTGGAATATGGGTGTCTGATCCTTACGGACTAACCGGAAAAGTACAA-TCTGTAAAT
CCAGCGTGGGGTGTGGAAGGTTTTG-------------------------------------------------------
----------------------------GTCCGTCCGCCTCAACGTCTATACAAAGGATTACG-----------------
-----------AACAGTATCGCTGCTGTCTTTTTTGCAGCTTTTGTTGTTGCTGGAACTATGTGGTATGGTTCAGCCACT
ACCCCCATTGAATTATTTGGGCCGACTCGTTATCAATGGGATCAAGGATACTTCCAGCAAGAA-----------------
---------------------------------AGCTTGGTCTAAAATTCCTGAAAAATTGGCTTTTTATGATTACATCG
GTAATAATCCGGCAAAGGGCGGATTGTTCAGAGCAGGGGCAATGGACAACGGGGATGGAATAGCCGTT------------
--------------------------------------------------------------------------------
--------------------------------------------------------------------------------
--------------------------------------------------------------------------------
-----------------------------------------------------------------------------GGG
GTTGGTTTACTTTTGGACATGCTTCATTTGCTCTTCTCTTTTTCTTTGGACACATTTGGC--------------------
--------------------------------------------------------------------------------
C-------------------------------------------------------------------------------
-------------------------------------------------------------------------------G
TCGCCTTT--------------------------------------------TCCTTCAATCTTGCTCCTT---------
-----GGGGGCGATCCYTAATAAACAGATATGGAAGTTATAAT------TGTAAACCACGATCGAATCTA----------
---------ATTCCTCTTAGTCTCGACTCTAGGAATAATTTTTTTCGCTATCTTTTTTCGAGAACCGCCTAAAGTT----
-------CCAACTAAAAAGATGAAATGATTTTTT------ATTATCTTAGTTAAAGTAAAGAGCCTCCCA--------AT
ATTC----------------------------------------------------------------------------
--------------------------------------------------------------------------------
--------------------------------------------------------------------------------
-----------------------------------------------------------------CAAGACGAACTAGTG
TAGGGGATTTATTGAAACCGTTGAATTCGGAATATGGTAAAGTAGCTCCTGGATGGGGAAATACTCCTTTGATGG-----
-------------------------------------------TTTATAATTCTTCCGTTTTACTAGATGGAATTTCAAT
GAATTA--------------------------------------------------------------------------
----------------------------------GTTCGATCGTGAAATTT--CTTTCTTTCTGTATTTTTTGAATATGA
GTGTGCGGCTTGTTATAATGGATCCTA-TTGATAGTACAGAGAAAGGG--------------------------------
--------------------------------------------------------------------------------
-------------------------------------------------------G------------------------
--------------------------------------------------------------------------------
----------------ATTTTTCTTCTTTCAAACTCTTTGTCTATGC---TTTTTTTTTATCAAAGGG-----CAAACCC
TTC-----TTTGTATTTTTAGTTA-----CTATTTTTCTTCAATTCATTGAATAAGTGATGATACAACGATTCTTACTCA
GGGAATCTTGGGTT------------------------------------------------------------------
-----------------TAGG-----------------------------------------------------------
--------------------------------------------------------------------------------
--------------------------------------------------------------------------------
--------------------------------------------------------------GTTTCAACTAATATT---
--------------------------------------------------------------------------------
--------------------------------------------------------------------------------
--------------------------------------------------------------------------------
--------------------------------------------------------------------------------
-----------------TGGTYGGCAAGTATGATGGTCCTAATGATGATCCTGCACGTATTTCGGGTGTATCTCWC--GT
GGCTTTAAAAAACCTCGTGAATTGACTTGGATTACAGGTGTGGTTCTTGCTGTATTGACCGCATCTTTTGGCGTAACAGG
GTATTCTTTACCCTGGGACCAAATAGGTTATT--------------------------------------CCTGTAATAG
GATCTCCTTTGGTGGAGTTATTACGTGGAAGTGCTAGTGTAGGACAATCTACTTTGACTCGTTTTTATAGTTTACATACG
TTTGTATTACCT--------------------------------------------------------------------
--------------------------------------------------------------------------------
------------TATTTCATTGCTATAAATATGGATTATT-------AAAAAAAA---A--A------------------
--------------------------AA-AAA-----------------TTWTTTTT-------TTT----TTTTTTTAT
TTTTTT-------------------------------------------TAAAAAAAAATGGATTATGGGAGTGTGTGAC
TTGGACTATTGATTTAGCCGTGCAGATATAC-------------------------------------------------
-CTTCCGCGAAAGCCCCATACAATAC--AT----A-GGGTATGCTGGTTCGCTTGAAGATA-------------------
--------------------------------------------------------------------------------
---TTCTATTCTATTT-----TAGGTATTTTACCTA------ATACCT------------TTTTAYAGATTTCATTTACA
AA----------TWTTT-------TA----AATAGTATG------GAAATGCAGCCAT----------------------
--------------------------------------------------------------------------------
--------------------------------------------------------------------------------
-------------------------------------------------------------------AT-----------
--------------------------------------------------------------------------------
----------------------------GTAGAGATGGATACCGTATGGAT-----------------------------
--------------------------------------------------------------------------------
--------------------------------------------------------------------------------
-------------------------------------------------TTATGGAGAACCCGCATGGCCCAACGATCTT
--------------------------------------------------------------------------------
--------------------------------------------------ATTTCTTTCCYGTATTTCAAATACTTCGTA
CAGTACCAAATAAGTTAT--------------------------------------------------------------
--------------------------------------------------------------------------------
--------------------------------------------------------------------------------
--------------------------------------------------------------------------------
---------------------------ATTCAATGTTA--------AAAAAAAGAA----------AAAGGTGTAAATAA
GTCC----------------------------------------------------------------------------
----------------------------------------------------------AGGTCCAATAATGTATGTATAT
TTGACCTTTTCAGGGAATTATAGATCTTCGGAAT----------------------------------------------
--------------------------------------------------------------------------------
--------------------------------------------------------------------------------
--------------------------------------------------------------------------------
-----------AGAATGAACACTATGATTTGCATTTTTAACAGGCATGAATATAGCATCTATAGGATAAGTTTCATCTTG
AAAATTTTTTGGCG-GTTTTAGACGATAGCCG-------CGACCCCTCTCGATTTGTAATTCAATACGCAAATCAATAGG
TTCGGTTAGTTTAGCTATATACTGTTTATTATCAATGATTTCCACAGCAGGTGGGAGGATGATGTCTTGAGCAGTTACAT
ATCCAGGGCCTTTTACATAAATAGATG---------TTCCATACAAATTACTTCTCAATACAATTTCTTTTAAATTCATT
AAAATTTCATGTACTGATTCTTGAATACCTGCTATAGTAGAA----------------------------AATTTTGATT
TTGCACATGTGATACATGTTCCTTCTATTTCTCCAAGCAAAGCTCTTCGCATCGCAATTCCTATTGTGTCGGCTTGACCT
TTCATAAGTGGAGACAGAATAAAACGGCGACGCTA--------------------------------------------G
TGTCCGAGTAGATATTCTTACTTTCTCTCGAACCATAATAATTTTATTA-----TTTTTTTTTGATCA------AATAA-
---------TTGAATTATTTATTTC----------TCTTGAAATCTATTCAATGT----TTTTTTTTACATGCGCCTTTT
TTTCGGGGCTCTGCAGCCATTATGTGGCATAGGAGTTACATCTCGGACGAAACTTAATAGTATACCACTTCTGCGAATAG
CTCTTAATGCTGCATCTCTTCCGAGACCAGGACCTTTTATCATAACTTCTGCTCGTTGCATACCTTGATCTACTACTGTT
CGAATAGCAATTCCTGCTGCAGTTTGAGCGGCAAATGGGGTCCCTCTTCTTGTGCCTCTGAATCCACAAGTTCCAGCGGA
GGACCAAGAGATTACTCGGCCCCGTACATCT-------------------------------------------------
-------------------------------------------------------------------------TTTTGGC
ATATTTTA-TCATCCAATAAATATAAATCATAGGTTTATGGATATATCT--------ATTTTGTGTCAAAATAGATCT--
----------------------------------------------------------------------------TTGT
CTTTGTTTATGTCTGGGATTGGAGCAAATTACT--TTAATTCGTCCCCGTC-----------------------------
--------------------------------------------------------------------------------
-------------------------------------------------TCCGTATCAGTCGACATTTTTCACAAATTTT
ACGAACAGAAGCC--------CTTATTTTC---------ATATTTGTCATTCCTT-------------------------
---------------------------------------------------------------AATT-------------
--------------------------------------------------------------------------------
--------------------------------------------------------------------------------
--------------------------------------------------------------------------------
--------------------------------------------------------------------------------
------------------------------------------------------------------TAGAAT--------
----------------------------ATACAAAACTGGGTCTTTATTATC-TAAATGAATCTGGGAACATACCATTAG
AAAGTGATT---------TAGTAATTTACCCTTCCCGAATCCGCTTCCTT--TTGTTCTTT-CATTCCCTCTAAAA----
----------GTCTCTTGAAG------TAT-CTACTAATGTAG------GAGGAAT------TTAT-TAGAAA---TTTG
TTCCTTTC-----------------CTCC-----------CTT--TTTTTC---------ACAAATAG-----AAAGTCC
AGATACAAT-----T---TTGAAAGGATTACCATATATAACACAAGATTTCTCCACCGAT--------------------
------------------------------GAATTACAATCCCTATTCCGCCTAAAATT-----------------GTTG
GAATAGATACGTAAACCGGGTCGACTGATCCGTTTTAAATTTAGACTTGTTTTATATGACCCTTTTCTATTCCTTCTATG
CCGTAGAGTTAAAACCAAAAAATTTTTGTTCCCTTCCCGGTGTTTCCTCACATTTTCAATAAAACCCTCTTGTAAAAGTA
TTTTAATAGTATGTTCCGTAGTGGTAGTAGATCTTATTCGAATGGTTCCTTTTTTATTCATGTCAGCATTTCGTATAGAG
---------TCAGCAATAGTGTCCCTATTCATAATAAATTAA--------------------------------------
--------------ATGTTTTTTTTTTTTTTTTTTT-----TC-TTT-----TTT-----TTTTTTTT------------
--------------------------------------------------------------------------------
--------------------------------------------------------------------------------
--------------------TT-----------------TTAT-----------H-------------------------
---------GTGCTAATGAAACTATTTTAGTAAAATTGAATTGTCTCAATTCCCGGGTAATCGCACCAAAAATTCGAGTT
CCCTTTGGATTTCCTTCTTGATCAATGACAACTGCAGCATTGT-------------------------------------
-TCTTTACAGGTACGTACAATTACAGCTCTGATCACTTC----------GGAGGTGAATTTGGTACTGSTT---------
---CAACAATAACGTCACCGATATRAGCATATCGGYGATTATTAG-----------------------------------
--------------------------------------------------------------------------------
--------------------------------------------------------------------------------
--------------------------------------------------------------------------------
--------------------------------------------------------------------------------
---------------------CTACTCCGCTCATTTCATAAAGTATTCTTCCTGGTTTAACAACAGCTACCCAATATTCG
GTAGATCCCTTCCCCGAACCCATACGTGTTTCCGTGGGTCTTACAGTAACAGGT----------AAACACGTAC------
------------GCGCGCATTTCGTGTCATTGCACGGCGCCCTGCTTCTATTTGTCGAGATGTAATCCAAGCGGGTTCAA
GTGCTTGAAGAGCATATCTGCCGAAAGAAATACGATTACCTCGATAAGATATTCCTTTCATCCTTCCTCTATGTTGTTTA
CGGAATCTGGTTCTTTTGGGGTTATAGTTGATGGTTGTTTCTCAATTCCATCTCTACTACAAAACCGGACATGAGAGTTT
CTTCTCATCCAGCTCCTCGCGAATGAAATTAT--AAAAAAATGAA-----------------------------------
--------------------------------------------------------------------------------
----------------------ATG-------------------------------------------------------
--------------------------------------------------------------------------------
--------------------------------------------------------------------------------
--------------------------------------------------------------------------------
--------------------------------------------------------------------------------
--------------------------------------------------------------------------------
--------------------------------------------------------------------------------
--------------------------------------------------------------------------------
--------------------------------------------------------------------------------
--------------------------------------------------------------------------------
--------------------------------------------------------------------------------
--------------------------------------------------------------------------------
--------------------------------------------------------------------------------
--------------------------------------------------------------------------------
--------------------------------------------AT----------------------------------
-----------------------------------------------------------------TATAAAAAT------
--------------------------------------------------------------------------------
--------------------------------------------------------------------------------
--------------------------------------------------------------------------------
--------------------------------------------------------------------------------
--------------------------------------------------------------------------------
-----ATACATCATATCTTTCG---TG----------------------TATAATGCGAAGTGATGAGTTGGTTATTCGC
--------------------------------------------------------------------------------
--------------------------------------------------------------------------------
--------------------------------------------------------------------------------
--------------------------------------------------------------------------------
---------------------------------------AAAACAAAAAAAAAAAAAAAAATGAAAAGGG----------
--------------------------------------------------------------------------------
----------TTTACTAT-TCCTCGTTTCCAAATGTCCA-AATTTTTATACCTAATACTCCATAAA--------------
--------------------------------------------------------------------------------
---------------CCCCGCAATTTGTATTTGAATTCCTTTTGTATCCGCTTGTTTGGTTAATTCAATAG---------
-----------------------------------------------------------TTAGGGTGCTTATAGGGCTTT
TTAATTCTTTTAATAGAAATCTTGAGCTTTTGGTTCACACAATTAAATTCTTTTTGTACATTTAGCTCTAATTCTTCGAG
TTTTTTACTTTTAGGTTTAGTTTCTATTAAAAATTTTGGGAATCCCAT--------------------------------
----------------------------------AAAAGAAACTTTCATATC----------------------------
------------------------CCCTCGGAATAATTTTTTGGTTGTGCAAACCAAAGCGAATGATGACCTTGGGTTGT
ACCAAGTCTGAAACCAAGTGGATTTATTTTTTGTCCCATAATCCCTCACTACTAT-ACATATGATGAGATGTTATACCCG
TGGCTTTTTTTTTTTTTTTT-------TTTTTTTTTT------------------------TTTTTTT------------
-----------------------------------TTTTTTTTGTTTTTTTTTT--------------------------
---------------------------------------------------------TTTTTCATDTTYAGAATTGCGAC
CTCGAGCCCGAGGTTTTAATCTTTTCACAGTAGCACTCTCGTTAACTTCGGCTTTACTAATGACTAAACTTGCTTCGTTG
AACCCCATATTGTGACTAGCAT-------------ATAAACTAATTTAAAAATAGGATAACATGTTCGATAAGGCATGAG
CTCTAGTATCATAAGTGTTTCTTCGTAGGAACGTCCACGAATCTGATCA-------------------------------
--------------------------------------------------------------------------------
---------------------------------------------------------------------------AAATG
--------------------------------------------------------------------------------
--------------------------------------------------------TATA---TTTT-------------
---------------TTTTATTAACGACGAGATTTATTATCATTTTTTGCGTGTCCCCGGAAATATAGAGTAGGTGAAAA
TTCT----------------------------------------------------------------------------
----------------TATAATAGTAGATGCTCGGGACCACGTTACTATTATTTCTTTTTCTGCCTTTGTGTTAAGTTTA
TTTATTTTTCTTAATAAATGATTTGCTACAAAAGGTTTTTTTTTT-AGTGAACGTGTCACAGTAAATTTCTCCTA-----
TTTTTTTTTTTGAAAAGACGAAGAAACAAAGTCTATTTTCTC-----TCCTATTTACTACGGCGACGAAGAATCAAATTA
TCACTATATTTATTCCTTTTTCTACTTCTTCTTCCAAGTGCAGGATAACCCCAGGGGGTTGCGGGTTTTTTTCTACCAAC
AGGGGCCCTCCCTTCACCACCCCCATGGGGATGGTCTACAGGGTTCATAACTACTCCTCTTACTACAGGACGCTTACCTA
GCCAACATTTAGATCCGGCTCTACCCAAACTTTTCTGGTTCACCCCAGCATTCCCTACTTGTCCGACTGTTGCTGAGCAG
TTTTTGGATATTAAACGAATCTCCCCAGAAGGTAATTTTAATGTGGCCGATTTCCCCTCTTTTGCAATCAGTTTCGCTAC
AGCACCTGCAGCTCTAGCTAATTGTCCACCCTTTCCAAGTGTGATTTCTATGTTATGTATGGCCGTGCCTAAGGGCATAT
CGGTTGAAGTAGATTCTTCTTTTTGATCAATCAAAACCTCTTCCCAAACCGTACAAGCTTCTTCCAAAGCATACGGCTTT
CTGGGTGTAGATGATGATATCTATACAGATGGATCTTATCTATCATACAATGAAGT-AAAGTACTACATGAGTGGATATA
TAGGAATCCAAATCTGCCGAATCACCCATGTTATGCTCTTCTACATCCTAGGTCTTCCCGTTCCCTCATCTGGCTTATGT
TCTTCATGTAGCATTCAGATCGAATGACTCTATGAAATTACGTCGATACTTCCACATATTAGGGGTAACGTAGGAGACAT
CTCTATTTTTCCCCCGGGGAATCTTTAGAATTACCACTGCTTAGCTTTCAATTCGTCTCTGACCATCAAATGAAATGTGA
ATAACCCGTCCTCCTCTCTTTGAAACAAGGGGCGCTTCTGGTTCTGTCGGTGCTTGAAACAATTTTGTCTTCTCCATATT
ACTATATCTCTAGAGTCAATAATTTTATATGMGGAACT-------------------------------------TGCTG
TTGAGGTCTATCCTGTAGAGGTACTCAAATTGGATCAGTGATCGATTTCTAGGTTTCGTCGTAAACCTAATT--------
---------------------TCAAACCGCACTCAAAGGTAGGGCATTTCCCATTTTTATAGGAACTTCTGTACCAGAAA
TAATGGTATCTCCAATTATAGCCCCTCTGGGATGTAAAATATATTTCTTCTCACTATCCCCATAGTGTATGAGACAAATG
TATGCATTTCGA------------------------ATTCTACCATATATGTCTTTTTCATTCCGTCGAAAATCGATTTT
ACGGTATAGACGCTTATGACCTCCCCCTCTATGCCTTGCGGTAATGATTCCTCTAGCATTACGTCCTTTACCACAACGAT
GCTGTCCATAGATCAAATTATTTCGTGTATTGGATTTTACTTGACTGTCTACGGCTCCATTGCGTGTGCTCGGGGTAGAA
GTTTTGTATAAATATATCGCCATGCTATTAAGTATTTTGAT-----TTAAGTTCTTTTCTTTCTAAGAGGTGGAATAGAA
TAACCCGGTTGAAGCGTAATGATCATACGTTTGTAATGCATTGTATGTCCCATAATAGGTCTCATTCTTCTGCCCTTTCC
CGGGAGTCGATGGCTATTCATAGCTATTACCTTGACACCAAAGAAGAGTTCGACCCAATGCTTTATTTCTGTCCTAGTTG
ATCCTAATTCGACATTAAAAGTATATTGATTTTTCCCCAATAACTGAATACTTTTGTCTGTAAATACTGCATATTTGATT
CCATCCATAAATCTATTTTCTTCCCTATGAGTTCTAGTCTCAGTAAGAATGCTAGTTC----------------------
--------------------------------------------------------------------------------
------------------CCAGTAGGAATTGAACC-------------ATTATGAGTTGGGCGCTTTAACCATTCAGCCA
TGGATGCTTAGCGGGGATCCTCGTACATGGTGAATAACCAAATTCCAATTGAAATGAAATCTTTAGGATAAAACAATGCA
ATTTAGGAGG-----AATCAATGAAAGGACATCAATTCAAATCCTGGATTTTCGAATTGAGAGAGATATTGAGAGAGATC
AAGAATTCTCACTATTTCTTAGATTCATGGACCCAATTCAATTCAGTGGGATCTTTCATTCACATTTTT---------GA
GCGTTTTATAAAAC-------CTCCCGAATTTGGAGTATCCTACTTTCACGCAATTCACAGGGT----------------
--------------------------------------------------------------------------------
---------------------------------------------------------------GATACATTGGAAGAATC
CTTTGGGTCTTCCAATATCAATAGGTTGATTGTTTCGCTCCTGTATCTTCCAAAAGGAAAAAAGATCTCTGAGAGCTGTT
TCCTGGATCCGAAAGAGAGTACTTGGGTTCTTCCAATAACTAAAAAGTTTATCATGTCTGAATCTAACTGGGGTTCGCGG
TGGTGGAGGAACTGGATCGGAAAAAAGAAGGATTCTAGTTGTAAGATATCTAATGAAACCGTCGCTGGAATTGAGATCTC
ATTCAAAGAGAAAGATATCAAATATCTG--GTTTCTTTTTGTA---TATTATATGAATGATCCGATCCGCAAGGACCACG
ATTGGGAATTGTTTGATCATCTTTCTCCGAGGAAGGGGCGAAACATAATCAACTTGAATTCGGGACAGCTATTCGAAATC
TTAGTGAAAGACTGGATTTGTTATCTCATGTTTGCTTTTCGTGAAAAAATACCAATTGAAGTGGAGGGGTTCTTCAAACA
ACAAGGAGCTGGGTCAACTATTCAATCAAATGATATTGAGCATGTTTCCCATCTCTTCTCGAGAAAGAAGTGGGCTATTT
CTTTGCAAAATTGTGCTCAATTTCATATGTGGCAATTCCGCCAAGATCTCTTCGTTAGTTGGGGGAATAATCCGCACGAA
TCGGATTTTTTGAGGAACATATCGAGAGAGAATTGGATTTGGTTAAACAATGTGTGGTTGGTAAACAAGGATCGGT----
--TTTTTAGCAAGGCACGAAATATATCGTCAAATATTCAATATGATTCCACAAGATCTAGTTTCGTTCAAGGAAGGGATT
CTAGCCAATTGAAGGGATCTTCTGATCAATCCAGAGATCATTTCGATTHCATTAGGACTGAGGATTCGGAATATCACACA
TTGATCAATCAAAGAGAGATTCAACA---ACTAAAACTAAAAGAAAGATCGATTCTTTGGGATCCTTCCTTTCGTCAAAC
GGAACGAACAGAGATAGAATCAGACCGATTCCCTAAAAGCCTTTCTGGATATT---------------------------
---------------------------------------AAGAAATTGAAGAATT---------TCTTGGGAATCCTACA
AGATCCATTCGTTCTTTTTTCTCT------------------------------AATCCTACTGAGAGGTCCACTAGAGA
TCAGAAATTGTTGAAGAAAGAACAAGATATTTCTTTTGTCCCTTCCAGGCGATCGGAAAATAAAGAAATAGTGAATATAT
T-----------------------------------------------------------GATGTGATATGGTTCTGAAG
GATGAACTGGA---------------------TTCTTTCTTGAACAAAAATCCATTTTTTGATTTATTTCATCTATTCCA
TGATCGGAACGGGGGGGGATACACGTTACACCACGATT------------------------------------------
-----------ACCGAGCCGGATCTGGTGTATGATAAGGGATTTGCCTTTTTTA--------------------------
---------------------------AGGGATGAATCGAAAAAGAAATCTTTATTGGTTCTACCTCCTA----------
----------------------------------------------ATCTYCTGCGGGAATGATTTGGAAGATCAAAAAC
AAAAAATAGTGGTATTTGCTAGCAACAA------CATAATGGAGGCA------CAATATGGATTGATCCGAAATCTGA--
----------AATATAGCACCTATGGGTACATAAGA--------------------------------------------
-----------------AAAGGGATCAAATAGGAAATGATACTCTGAATCATAGAACTATAATGAAATATACGATTAACC
AACATTTATCGAATTTGAAACAGAGTCAGAAGAAATGGTTTGATCCTCTTATTTTTCTTTCTCGAACCGAGAGATCCATG
AATTGGGATCCTAAT----------ACAAATGGTCTAATGGGAGCAATAATTTCCAGGAGCA--TGGAACATTTCATTTC
TGAGCAGAAG-----------------AGHTTCGATCGATTACGTATTAATCAATATTCGATTGATTGGTCTGAGGTTAT
CGACAAAAAAGATTTGTCTAAGTCACTTCGTTTCTTTTTGTCCAAGTTACTTCTTTTTTTGTCCAAGTTTCTTCTCTTTT
TGTCTAACTCACTTCCTTTTTTCTTTGTGAGTTTCGGGAATATCCCCATTCATAGGTCCGAGATCCATATCTATGAATTG
AAAGGTCCGAATGATCAACTCTGTAATCAGCTGTTAGAACCAATAGGTCTTCAAATCGTTCATTTGAAAAAATTGAAACC
CTTCTTATTGGATGATCATGATACTTCCCAAAAATCGAAATTTTTGATCAATGGAGGAACAATATCACCATTTTTGTTCA
ATAAGATACCAAAGTGGATGATTGACTCATTCCATACTAGAAATAAT-----GAAATCTTTTGATAACACGGATTCCTAT
TTCTCAATGATATCCCATGATCAAGACAATTGGCTGAATCCCGTAAAACCATTTCATAGAAGTTCATTGATATCTTCTTT
TTATAAAGCAAATCGACTTCGATT--------------------------------GTAACAAAAGATTCCCTTTTTATG
TGGAAAAGGCCCGTATCAAGAATTATGATTTTACGTATGGACAATTCCTCAATATCTTGTT------CATTCGCAACAAA
ATATT---------------------------------------------------------TTTCACCAATCGAGTCAC
AGGTATCTAACATATTCATACCTAWTGATTTTCCACRAAGTGGTGACGAAA-----------------------------
---------------------GTTCGTAGAGCTATTTATTCGATCGCAGACATTTCTGGAACACCTCTAACAGAGGGACA
AATAGTCAATTTTRAAAGAACTTATTGTCAACCTCTTTCGGATATGAATCTATCTGATTCAGAAGGGAAGAACTTGCATC
AGTATCTCAATTTCAATTCAAACATGGGTTTGATTCACACTCCATGTTCTGAGAAAGATTTACCATCCGAAAAGAGGAAA
AAACGGAGTCTTTGTCTAAAGAAATGCGTTGAA------------AAAGGGCAGATGTATAGAACTTTTCAAC-------
--GAGATAGTGCTTTTTCAACTCTCTCAAAATGGAATCTATT-------------CCATGGTTCCTTACTTCGACAGGGT
ACAAATATCTAAATTTGATATTTTTAGATATATT-------------------------------------------ACA
ATTTTTCATGATATTATGCATGGATTAGATAGATCATGGCGAATTCTTCAAAAAAAATTGTGTCTTCCACAATGGAATCT
GATAAGCGAGAT--------------------------------------------------------------------
---TATCGACACATCTGAGATCGCCAAACGTTCGGGAGTTCCTCTATTCAATCCTTTTC---------CTTCTTCTTGTT
GCTGGATATCTCGTTCGTACACATCTTCTCTTT---------GTTTCCCGAGCCTCTAGTGAGTTACAGACAGAGTTCGA
AAAGGTCAAATCTTTGATGATTCCAGCATACATGATTGAGTTGCGAAAACTTCTGGATAGGTATCCTACATCTGAACTGA
ATTCTTTCTGGTTAAAGAATCTCTTTCTAGTTGCTCTGGAACAATTAGGAGATTTTCTAGAAGAAATACGGGGTTCTGCT
TCTGGCGTCAACATGCTATGGGGTGGTGGTCCCGCTTATGGGGTCAAATCAATACGT-----------------------
--------------------------------------------------------------------------------
--------------------------------------------------------------------------------
--TCCTTGGTCGCGAACAGTGATTCAATTGAT------------------------------------------------
--------------------------------------------------------------------------------
--------------------------------------------------ATCTAATGAATTATGAGTTCAATACACCCT
GTTTAGCCGAAAGACGGATATTCCTTGCTCATTATCAGACAATCACTTATTCACAAACCTCGTGTGGGGCGAATAGTTTT
CATTTCCCATCTCATGGAAAACCC--------------------------------------------------------
--------------------------------------------------------------------------------
--------------------------------------------------------------------------------
--------------------------------------------------------------------------------
--------------------------------------------------------------ATCTGGATGTGAATGAGT
CGAATTACTTATCCCGTGGTCTATTAGTGAACTATCTCTCCAGGGATTGTGAAAGATGTTCCACTAGAGATATTCTTGTT
ATTGCTTCGACTCATATTC-------------TCCCGCTCTAATAGCTCCGAATAAATTAAATACATGCATTAAGATACG
AAGGCTTCTTATTCCACAACAACGAAAGCACTTTTTCACTCTTTCATATACTAGGGGATTTCACTTGGAAAAAAAAATGT
TCCATACTAATGGATTCGGGTCCAT-------------------------------------------------------
--------------------------------------------------------------------------------
------------------------------------------CCAGATAGGAAGGGCTGTTGCACAAAATGTATTTCTAA
GTAATTGCCCCATAGATCCTATATCTATCTATATGAAGAAGAAATCATGTAATGAAGGGGATTCTTATTTGTACAAATGG
TACTTCGAACTTGGAACGAGCCTGAAGAAATTGACGATACTTCTTTATCTTTTGAGTTGTTCTGCCGGATCGGTTGCTCA
AGACCTTTGGTCTCTACCCGGACCCGATGAAAAAAATGGGATCACTTATTATGGACTTGTTGAAAATGATTCTGAT---G
TTCACGGCCTATTAGAAGTAGAAGGCGCTCTG-----------------AGAAAAAGATTGCAGTCGGTTTGATAATGAT
CGAGT---------------------------GAGTCC------------GCAAAATGGATCTTG-------TTCTATCC
TTGATCAGA----GA------TTTCTCT------ATGAAAAATACGAATCGGAGTTTGAAGAAGGGGAAGGAGAAGGAGT
CCTCG------ATCCACAACAGATAGA------GGAGGTTTTATTCAATCACATAGTTTGGGCTCCTAGAATATGGCGCC
CCTGGGGC------------------------------------------------------------------------
---------------------------------------GATTCGGAGTTCTTGCAGAGTGGAACCATGCAGTACCAGAT
AGGAGATAGATCTTCCAAAGAACAAGGCTTTTTTCGAATAAGCCAATTCATTTGGGACCCTGCGGATCCACTCTTTTTCC
TATTCAAAGATCCGCCCTTTGTCTCTGTGTTTTCACATCGAGAATTCTTTGCAGATGAAGAGATGTCAAA----------
--------------------------------------------------------------------------------
--------------------------------------------------------------------------------
-------------------------------------GCTATTGGATCAAATRACAACGGCATTGTTGAGAAAAAGATGG
CTTTTCCCGGATGAAATTGGATTCATGT----AATAGG-AGAAAGGTTTCCCATTCCTTAGCATGAAAGATATGTGGCCA
TGAAATA-GGGATTAAGTGGAACAGAATTGAC------TGGGTGGTAAAGTCGTGGAMA---------------------
--------------------------------------------------------------------------------
--------------------------------------------------------------------------------
--------------------------------------------------------------------------------
------------------------------------------------------ATGA----------------------
-----------------------------------------------------GATAATACACATTCCAGTTGACCGGGC
C------------------------GCAAAGATATCCACGGGGCGGTTCGT---------CCTATTCAGATATTCA--CG
ACT-----------------------------------------------------------------------------
--------------------ATTATTGAATTCACCCGACCCGATAGT-ACCCA--TTTTTTTGG-GGACCATCCAGTGCC
AAAGTCACTGAATGGGTAAGTCGCCAATCCCT------------AAAACGGACTATGTAATGTACTTTATCTGTTGGGTG
ACGGGCGGGCA-----TTTTATCAGAGGTTTCTATTGTATCAATCTACTCTTGTGTAATTCCTGTTGAAGCATATA-CTC
-GGGGGTGGTTGCAGGGCGAACGATTTCAAAGCGGACTCCCCATTCATTAGATAGAGAAGATCATCAAGAT--------T
TCGT----GATCCACT----------------------------------------------------------------
--------------------------------------------------------------------------------
--------------------------------------------------------------------------------
----TCATGTCATAT--------AGGCCCGAGTCGGA---------------CATCCAATTGCTTCGATTTGAAT-----
----------TATCCG----------------------------------------------------------------
-------------------GAACAAAA---------AATGGACAATCAAA-----------------CCCAT--------
----TTCTCGATTCAATAGACGC--------------AGAATAGGGTC-----CCAAATAAGGAGAGATATATATGTAAA
AAGCAGGTCCGATTACGCCTATTC----CTAATCCTAAATG---------------------------------------
--------------------------------------------------------------------------------
-------------------------------------------------------------------------GAACCTA
TTCCGGTCTGGTCCGGTATGGAATGAACT--------------CGACTCGATTATCAGATTATAAG--------------
-----------------------GATCTACTAATTCTTTGATTCCAGTTAGTAAGAGGGATCTTGAACTAAGAAATAGGT
TCTAGAAG------------------------------------------------------------------------
--------------------------------------------------------------------------------
--------------------------------------------------------------------------------
-------GGGATTATAGGCCTGCYTGCCATCCACACCAGAATAAATGGAGTTTTCCGAAAAAACCTG--------GGAAG
ACC-----------------------------------------------------------------------------
--------------------------------------------------------------------------------
--------------------------------------------------------------------------------
----------------------------------------------------------------CTCAGAATAGCTAGGA
TTTCCAGAAGAAGATGCCATTCGTTTGATGAGAAATAAAAAGGAATATCGAAAATTCGAGTGGCTAAAGCTRAAGCAGCT
ACTTTCGAAGTAACAGAAAGAAAAGCAACGACTGGAGTGGGAGAGTCAGAGTCGAAAAGAGGATTCCTCACTTCTTTCTC
TCATTCAAAACCGTGCATGAGACTTTCATCTCGCACGGCTCCTA--------AGTGATAAAA--------GAAAGAAGAA
CTCATCTTCT----------------------------------------------------------------------
--------------------------------------------------------------------------------
--------------------------------------------------------------------------------
--------------------------------------------------------------------------------
-----------------------------------------------------------AGTCTCTGAAGGATGAGAACC
AACTATGTAGCATCTA-CATCGAGAATT----------------------------CTTTTGTAGGAGCTACCCGTAATA
ACGAACTTGCAAAATGAATC-TGTTTATCATAAAGAGATTCGTTGTTCCTGACGCTGCTTCACCTTAATTGTTATTTGAA
CAAGTAAAAGTTATGTCTTGGTCCGAGTGCGGATAGCATTTCTCTTCTGCATGTCCATGGAGTTTTGAAAAATCCAAGCA
TCTCAGAG-------------------------------ACGAACCGCACT-----------------------------
--------------------TGAACCCAATTCCTACAGTGATGAATATAAGCGCAATTGAAATTCCTGGGGAGTTATACA
TTTGTGTATTGATAAGACCATTCACTATTTCTTGAAGCTCGATCTCTCCCCCGGA-CGAACCATATAGCCAAGAGAAACC
ATGAACCAGAATAGAAGAGCTTGCCCCA----------------------------------------------------
-------------------------TAAACTGAAAYATTCTGGAGCTACAAAGATAGTTATTAAATCGTTAGCACCGCAT
AAAAACATTCCTCCTAGAGTAGCTGTTAATACGAATAAGAGAAACTCTGTTATAGCCATTTCTGTACATTCAATGTACTC
TACGGATAGAGGAATACATAGAGTTGAACATAGTAAAATAAGAAATTGAAATATTTCGTTGAAATTGTTCGTTTGGAAAT
TTCCCGAAAAGCTAATCATAGGTTCTTCTCTCCATCGGAACAATAGTGCCGTTATACTCATTACTAAACTTGTTGAAGAG
ATGAAATATAACCAAGGTATATCTTTTTGATCAGAAGTTGAATCGATCATCAGAAGAAGAATTAGGCCAAAAATTAGGAT
ACATTCTGGGAAAATAAAACTTCCATCGAAGAGAAGCAAATGAAAGGCTT------------------------------
------------------------------------------------------TAAAAATCCCAATTGTTTCGAACTTT
CTC---------TTTTTT---------------------ATCCCCATAAAGAGGATCAAACCTTATTCCATGGTATTTAC
C------TTTTTTTA------TTCTTAAGCAAGTCCCCGAGAGGGCTTAATTGATCCATGATTTATCTTTCATCTTTCAT
TTCCTTTTCGTTTGTTTCGAGAAATATAGCGATCAA---CGATTCTTTCTTTT---------------------------
-----------------------------------------------------------GGATTAACGAAAATGCGCAAA
AGCTCTATTTGCCTCTGCCATTCTATGAGTCTCTTCCTTTTTGCGTATGGCATCGCCAC------------CATCCACTA
ATTCGGAACTTAA-------------------CCCGTACGTTTTCGGGATGCCCCTAATAACCAACGAATGGCAAGTGCT
TTTCCTTGTGTGGATCCTATTTCAATGGGAACTTGATGAGTCGATCCGCCTACACGTCTTGCTTTTACTGCTATATCGGG
AGTTGCTCCACGTATTGCTTGACGTAAAACAGATAGTGGATTTGTTTCTGTCTTTTGTTGAATCTTTTTCATGGCTCGAT
AGATAATT----------------------------------TACGGTTAACCAACATGTTAACTAATCGATTACGATAA
ATTGGATCGGATTTTGCAGTTTTTTCTTCTGCAGTACCTCGACGTGACATAAGCGTACAAGGGGTTCT---CAAGAATCA
GTTTTCCTTTTATAAGGGCTAATAAAATCATTTATTTTGGC-------CCCCATATTG----------------------
------------------------------------------------------AGAATTCTATATGTATCTATGAGATC
GAGTATGGAATTCTGTTTACTCACTTTAAATTGAGTATCCGTTTCCCTCCTTTTCCTGCTAGGATTGGAAATCCTGTATT
TTACATATCCATACGATGGAGTCCTTGGGTTTCCGAAATAG-------AGAAGTGCTTTGAATCATTGCTATTTGACTCG
GACCTGCTCTAAAAAAGTCGAGGCATTTCGAATTGTTTGTTGACACGGACAAAGTCAAGGAAAACCTCTGAAATTCTTCC
AATATTGGACCTTGGACATATAAGAGTTCCGAATCGAATCTCTTTAGTAAAGAAGATCTTTTGTCTCATGGTAGCCTGCT
CCAGTCCCCTTACGAAACTTTCGTTATTGGGTTAGCCGTACACTTTACATGTTTCTAGCGATTCACATGGCATCATCAAA
TGATACAAGTCTTGGATAAGAATCTACAACGCACTAGAACGCCCTTGTTGACGATCCTTTACT-----------------
---------AATGTGATATCTCACACCGGGTAAATCCTTAACCCTTCCCCCTCTTACTAAGACTACAGAATGTTCTTGTA
AATTATGGCCAATACCAGGTATATAAGCAGTGATTTCAAATCCCGAGGTTAATCGTACTCTGGCAACTTTACGTAAGGCA
GAGTTTGGTTTTTTGGGGGTAATAGTGGAAAAGTTGACAGATAAGTCACCCTTACTGCCACTCTACAGAACCGTACATGA
GATTTTCACCTCATACGGCTCCTCGTTCAATTCTTTCAAAGTCATTGGATCCCTTTCCTCGTTCGAGAAGCTCCTCCCTT
CATCCACTCCGTCCCGAAG---------------------------------------------------------AGTA
ACTAGGACAAATTTAGTCACGTTTTCATGTTCCAATTGAACACTTT--CCTTTTTTGATTATTCTCAAAGGAGAAGATTC
TTCTTTTTACC------AAACATATGTGGATCCAATCACGATCTTATAAC-------TTATAAATCTTTCTCGATCAATC
CCTTTGCCCCTCATTCTTCGAGAATCAGAAAGA----TTTTTTTCAAGTTTGAATTTGTTCATTTGGAATCTGGGCTCTT
CTACTTCATTTTTATTTATTTCTTTTTTATTCC-CTTCCGTCATTCCTTAAGTCCCATAGGTTTGATCCTGTAGAA----
--------------------------------------------------------------------------------
--------------------------------------------------------------------------------
----------------------------------------------ACCTCCCAAGGAAAATCCCGAATTGGATCC----
---CAAATTGACGGG---GTGTGAGCTTATCCATGCGGTTATGCACTCTTCGAATAGGAATCCATTTTCTGAAAGATCCT
GGCTTTCGTGCTTTGGTGGGTCTCCGAGATCCTTTCGACGACCTATGTTGTGTTGAAGGGATATCTAT------ATGATC
CGATCGATTGCGTAAAGCACGCGGTAGCA-------------------------------GTTC-TTTTCTATTCTA---
------TCTATTATAT-----------TAGTATTTTCTA-TTAGTAATAGATTAGTATTAGTTAGTGATCCTGG------
--------------------------------------------GTCCTACATTTTGTCTCTGTGGACCGAGGGGAAAGG
GGCTTAGCGAGAAGAGGATTGTACCATGAGAGAAGCAAGGAGGTCAACCTCTTTCAAATATACAAGATGGATTCTAGCAA
TGCAAT-TAGTTGGATTCTCATGTCGATCCAAATGAATCATCCTTTCCACGGA--------TTTGCCT------------
--------------------------------------------------------------------------------
--------------------------------------------------------------------------------
-------------------------AATTTGTCCATTTTTTGGGGTCTCAAAGGGGCGTGGAAACACATAAGAACTCTTG
AATGG----AAAAGAGATGTAACTCCAGTT-------------TAAGATCTTTGGCGCAAGAAGTAAGGGGTTGATCCGT
ATCATCTTGACTTGGTTCTGATTTCTCTA---TTTTTTTAAGAATACCGAGTTGGGGTCTTCTCCTACCCGTATCGAATA
GAACATGCT-------------------------------------------------CATACGTTTTTATGAAACCATG
TGCTATGGCTCGAATCCGCAGTCAATCCTATTTC---TAGGAGCAGTTGACAATTGAATCCAATTTTTCCCATTATTTTC
G---------------------AAGGCCCGACTCCAAGTTGTTCAAAAATAGTGGCGTTGAGTTTCTCGACCCTTTGCCT
TAGGATTAGTCAGTTCTAT------TTCTCGATGAGGGCAAGGGAAGGGATATAACTCAGCGGTAGAGTGTCACCTTGAC
GTGGTGGAAGTCATCAGTTCGAGCCTGATTATCCCTAAACCCAATGTGAGT-TTTTCTATTTTGATTT------------
---------------------------CTCGTGGGATTGACGTGAGGGGGTAGGGGTGGCTATATTTCTTGGAGCGAACT
CTAAGCGAATATGAAGCGCATGGATATAAGTTATGC-------CTTGAAATGAAAGACAGTTCCGAATCAGCTTTGTCTA
CGAATAAGGAAGCTATAAGTAATGCAACTAAGAATCTCATGGAGAGTTCGATCCTG---------------------CAT
GCTTAACACATGCAAGTCGGACGGGAAGTGGTGTTTCCTGTGGCGGACGGGTGAGTAACGCGTAAGAACCTGC-------
--------------------------------------------------------------------------------
-----------------------------------TACCAAGGCGATGATCAGTAGCTGGTCCGAGAGGATGATCAG---
-----------------------------------------------------------------CGAAAGCCTGACGGA
GCAATGCCGCGTGGAGGTAGAAGGCCTACGGGTCGTGAACTTCTTTTCCCGGAGAAGAAGCAATGACGGTATCTGGGGAA
TAAGCATCGGCTAACTCTGTGCCAGCAGCCGCGGTAATACAGAGGATGCAAGCGTTATCCGGAATGATTGGGCGTAAAGC
GTCTGTAGGTGGCTTTTTAAGTCCGCCGTCAAATCCCAGGGCTCAACCCTGGACAGGCGGTGGAAACTGCCAAGCTGGAG
TACGGTAGGGGCAGAGGGAATTTCCGGTGGAGCGGTGAAATGCGTAGAGATCGGAAAGAACACCAACGGCGAAAGCACTC
TGCTGGGCCGACACTGACACTGAGAGACGAAAGCTAGGGGAGCGAATGGGATTAGATACCCCAGTAGTCCTAGCCGTAAA
CGATGGATACTGGGCGCTGTGCGTATCGACCCGTGCAGTGCTGTAGCTAACGCGTTAAGTATCCCGCCTGGGGAGTACGT
TCGCAAGAATGAAACTCAAAGGAATTGACGGGGGCCCGCACAAGCGGTGGAGCATGTGGTTTAATTCGATGCAAAGCGAA
GAACCTTACCAGGGCTTGACATGCCGCGA--------------------------CCGGAACGCGGACACAGGTGGTGCA
TGGC------------GTGCCGTAAGGTGTTGGGTTAAGTCCCGCAACGAGCGCAACCCTCGTGTTTAGTTGCCACCGTT
GAGTTTGGAACCCTGAACAGACTGCCGGTGATAAGCCGGAGGAAGGTGAGGATGACGTCAAGTCATCATGCCCCTTATGC
CCTGGGCGACACACGTGCTACAATGGCCGGGACAAAG-------------------------------------------
--------------------------------------------------------------------------------
--------------------------------------------------------------------------------
---------------------------------GTGAAGTCGTAACAAGGTAGCCGTACTGGAAGGTGCGGCTGGATCAC
CTCCTTTTCAGGGAGAGGTAATGCTTGTTGGGTATTTTGGTTTG----------ACACTGCTTCACACCCAAAAAGAAGG
GAG------------------------------TTGACGGAAGTCTTCTTTCGTTTCTCGACGGTGAAGTAAGACCAAGC
TCATGAG-------------------------------------------------------------------------
---------------------------------------ATGGGGTTTCTCTCGCTTTTGGCATAGCG---GGCCCCCGG
CGAGAGGCCCGCACGACGGGCTA---------------------------------------------------------
---------------------------------------------------------GATCATCCAAGGCACATTAGCAT
GGCGTACTTCTCCTGTTCGAACCGGGGTTTGAAACCAAACTTCTCCTCAGGAGGATAGATGGGGYGATTCGGGTGWGA--
-------------------------CTCGTGGGATCCGGGCGGTCCGGGGGGGGGCCACCA-------------------
--------------------------------CTATCTCTCGAGCACAGGTTTAGGTTCGGCCTCAATGGGAAAATAAAA
AGGAGCACCTAACAACGTATCTTCACAGACCAAGAACTACGAGATCG---------------------------------
--------------------------------------------------------------------------------
----------------------------CCGAAAGGAA-GAACGTGAAATTCTTTTTCCTTTCCGCAGGGACCAGGAGAT
TGGATCTAGCCGTAAGAAGAATGCTTGGCTGATAAATAACTCACTTCTTGGTCTTCGACCCCCTCAGTCACTACGAACGC
-----------------------------------------------------------------------CAAAAGGAT
CTTAGAGTGTCTAAGGTGGGGCCAGGAGGGTCTCTTAACGCCTTCTTT-TTTCTTCTCATCGGAGTTATTTC-AAAAAGA
CTTGCCATGGTAAGGAAGAA-GGGGGGAACAAGCACACTTGGAGAGCGCAGTACAACGGAGAGTTGTATGCTGCGTTCGG
GAAGGATGAATCGCTCCCGAAAAGGAATCTATTGATTC------------------------------------------
--------------------------------------------------------------------------------
--------------------------------------------------------------------------------
-----------------------------------------------------CTCACTCTTTCTAAGTAATGGGGAAGA
GGACCGAAACATGCCACTGAAAGACTCTACTGAGACAAAGATGGGCTGTCAAGAACGTAGAGGAGGTAGGATGGGCAGTT
GGTCAGATCTAGTATGGATCGTACATGGACAATTGTTGGAGTCGGCGGCTCTCCTAGGGTTCCCTCATCTGGGATCCCTG
GGGAAGAGGATCAAGTTGGCCCTTGCGAACAGCTTGATGCGCTATCCCCCTTCAACCCTTTAGCGAAATGCGGCAAAAGG
AAGGAAAATCCATGGACCGACCCCATCGTCTCCACCCCGTAGGAACTACGAGATCACCCCAAGGACGCCTTCGGCATCCA
GGGGTCGCGGACCGACCATAGAACCCTGTTCAATAAGTGGAAGGCA-----TTAGCTGTCCGCTCTCAGGTTGGGCAGTA
AGGGTCGGAGAAGGGCAATCACTCATTCTTAAAACCAGCATTCTTAAGA-CCAAAGAGTG--------------------
------GGGCGGAAGGGGGGAAAGCTCTCCGTTCCTGGTTTTCCTGTAGTTGGATCCTCCGGAACCACAAGAATCCTTAG
TTAGAATGGAA--------TTC--------CAA--------CTCAGCAC--------CTTTTG-----AGATTTTGAGAA
GA--------G--------TTGCTCTTTGG--------AGAG-------CACAGTACGATGAAAGTTGTAAGCTGTGTTC
-----GGGGGGGAGTTATTG-------TTTACCGTTG------------GAATCA-------------------------
------------GGATGTCAGCGGTTCGAGTCCGCTTATCTCCAACTCGTGAACTT------------------------
------------------------------------------CATTCATGGACGTTG-----------------------
--------------------------------------------------------------------------------
---------------------------------AATGCTTCGGGGAGTTGAAAATAAGCGTAGATCCGGAGATTCCCGAA
TAGGTCAACCTTTCAAAC-----------CCATGGG--------------CCTGGCGAACTGAAACATCTTAGTAACCAG
AGGAAAAGAAAGCAAAAGCGAC---------------------AATGGGAGCAGCCTAAACCGTGAAAACGGGGTTGTGG
GAGAGCAA--GACAAGCGTCGTGCTGCTAGGCGAAGCGGTGGAGTGCTGCACCCTAGATRGCGAGAGTCCAGTAGCCGAA
AGCATC--------------------------------------------------------------------------
--------------------------------------------------------------------------------
--------------------------------------------------------------------------------
--------------------------------------------------------------------------------
--------------------------------------------------------------------------------
--------------------------------------------------------GCTAGCTGGTTCTCCCYGAAATGC
GTTGAG-----GYGCAGCAGTTGACTGGACATC-----------------------------------------------
--------------------------------------------------------------------------------
--AGCTTCATCRT-------------------------------------------------------------------
--------------------------------------------------------------------------------
--------------------------------------------------------------------------------
--------GGGAAGCACCCGCGCGAGCAGGGGTGGACGAAGCGGAAGCGAAAATGTCGGCTTGAGTAACGCAAACATTGG
TGAGAATCCAATGCCCCGAAAACCTAAGGGTTCCTCCGCAAGGTTCGTCCACGGAGGGTGAGTCAGGGCCTAAGATCAGG
CCG---------------GGACAACAGGTGAATATTCCTGTAC---CCCTTGTTGGTCCCGAGGGACGGAGGAGGCTAGG
TTAGCCGAAAGATGGTTATCGGTTCAAGGACGCACGRTGTCCCTRC-TTTTTYAGGWTAAGAAGGGGTAGAGAAAATGCC
TCGAGCCAATGTTCGAGTACCARGYGCTAYGGCGTTGAAGTA--------------------------------------
--------------------------------------------------------------------------------
-----------------------------------------------------CTCACAAA-------------------
--------------------------------------------------------------------------------
--------------------------------------------------------------------------------
--------------------------------------------------------------------------------
------------------------------------------GATCT------GGGCACTGTCTCGGAGAGAGGCTCGGT
GAAATAGACATGTCTGTGAAGATGCGGACTACCTGCACCTGGACAGAAAGACCCTATGAAGCTTCACTGTTCCCTGGGAT
TGGCTTTGGGCCTTTCCTGCGCAGCTTAGGTGGAAGGCGAAGAAGGCCCCAT----------------------------
---------------------------NCCTTGTGTCAGGACCTACGGGCCAAGGGACAGTCTCAGGTAGACAGTTTCTA
TGGGGCGTAGGCCTCCCAAAAGGTAACGGAGGCGTGCAAAGGTTTCCTCGGGCCGGACGGAGATTGGCCCTCGAGTGCAA
AGGCATAAGGGAG-------------------------------------------------------------------
-----------------------------------------------CTGATCTTCCCCAAGAGCTCACATCGACGGGAA
GGTTTGGCACCTCGATGTCKGCTCTTCGCCA-------------------------------------------------
----------------------------------------TCCATATCCGGTGTGGGCGTTAGAGCATTGAGAGGACC--
--------------------------------------------------------------------------------
-------------ACTGCTGAAAGCATCTAAGTAGTAAGCCCACCCCAAGATGAGTGCTCTCCTATTCCGACTTCCCCAG
AGCCTCCGGTAGCACAGCCGAGACAGCGACGGGTTCT-------------GATGGAGCGANAGAWSKKWWGAGMAYWCRW
SWGAA-----------------------------------------------------AGTGATGTATGCAGCTGAGGCA
TCCTAACAGACCGGTAGACTTGAACCTTGTTCCTACATGACCCGATCAATTCGATCAGGTACTCGCCATCTACTCTT---
-----------TTTTGACAACATGAAAAAACCAAAAGCTCTGCCCTCCCTCTCTAT------------------------
----------------------------TTGGGGCCTCACAATCACTATCCAATATGTTTTTCTCTCATGCCTTTCTTCG
TTCATAGTTCGA-----TGGTGTCCTAGGCGTAGAGGAACCACACCAATCCATCCCGAACTTGGTGGTTAAACTCTACTG
CGGCGAA--------AGGGGAGGTCCTGCGGAAAAATAGCTCGACGCCAGGATGATAAAA--------------------
--------------------------AAAAAAAATGAAA----------AGGTCG-----TCTTATTCAAAACCCCAATT
ATGAAATCTCTTCTCTCCCACTTCACACCTCGGAACGCACCGTTCTTAT----AGAGAGAGAGGCGCTTTCGCATCTT--
---CTT-AACCC------GAAATG------GCTGGGGAGAGGAAAGGTTCG-----------------------------
--------------GGTGCCTGTAGCTCAGAGGATTAGAGCACRTGGCTACGAACCACGGTGTCGGGGGTTCGAATCCCT
CCTCGC---------------------------------TCTGGAGGTAGGAAAATCATGATCGGGATAGCGGATCCAAG
GCTATGRAACTTGGGT--------------GGTCTTGTGTCAAAATGGAATGGCCTCAC----------TTTTTCTTCTT
--------------------------------------------------------------------------------
--------------------------------------------------------------------------------
----------------------------------------CGAGGCTTG---------GGCAGAATAGCAGA--------
--GCAAGTATTAG-------------------------------------------------------------------
-----------------ACTGCATCTTTGATGCACTTG------CTAGTACATCTGAAAATTCTTAATTGGCTAGTTGTA
AATAGCCCCAGACTATGGAACAAA--------------------------------------------------------
---------GTGATATGATGAGATAGAATGCAATAGAAAGAAAGCCACAGGGAACGGGTTACCTACT-------------
--------------------------------------------------------------------------------
----------TAACAGCCGACCGCTCTACCACTGAGCTACTGAGGAACAACGGGAG-ATTAGATCTCATAGAGTTCAATT
CCCGTTCTTAACCCATGACCAATATGAGCTCGAAGTTTCCTTCGTAACTCCCGAAACTTCTTCGTAGTGTCTTCGTTCCA
TGCCTCATTTCATAGGGAACCTCAAAG---------TGGCTCTATTGG--------------------------------
------------------------C---TCTAT--T--------------------------------------------
--------------------------------------------------------------------------------
----------------AATCTTTGATATGATTTTGAAATCTTTTAT-CTAGGTAATCTAGTATCCTTATGCATGAAGATA
ATCAATTCGGTCCTTATGGTCGGACTCTATTATGGATTTCTGACCACATTCTCCATGGGGCCCTCTTATCTCTTCCTTCT
CCGAGCTCGGGTTAGAGAAGAAGGAACCGAGAAGAAGGAACCGAGAAGAAGGTATCAGCAAC----------AACAGGTT
TTATTACGGGACAGCTCGTGATGTTCATATCGATCTATT-------------ATGCGCCTCTG--------------CAT
CTAGCATTG-------------GGTAGACCTCATACAATAACTGTCCTA--------------GCTCTACCGTATCTTTT
GTTTCATTTCTTCTGGAACAATCACAAACACTTTTTTGATTATGGATCTACTACCAGAAATTCAATGCGTAATCTTAGCA
TTCAATGTGTATTCCTGAATAATCTCATTTTTCAATTATTCAACCATTTCATTTTACCAAGTTCAATGTTAGTCAGATTA
GTCAATATTTATATG-------------ACACGATGTTATTTGTAACAAGTAGTTTTGTTGGTTGGTTAATTGGTCACAT
TTTATTCATGAAATGGGTTGGATTGATATTAGTCTGGATACAGCAAAATCATTGC---------T---------------
------------------------------------------------------GTATTCTCTTATTTATTACCTGTGTC
TACTCTTTAGGCAGAATGCCGTCACCCATTTTGACTA------AGAAACTTAAAGAAACCTCAGAAACGGA----AGAAA
GG---------GAGGAAAGTGAGGA-AGAAACAGATG-TAGAAATAGAAA----AAACTTCCGAAACAAAAGAGATAGAC
TATAAAAATAAACAATTTTTTGAAATTTTACAT--------TCTTTAGAGTTTAT-------------------------
------------------------------AGGAA---------------GAGAA----------------TTGTAACTA
GTCTTTTCGACTACAAACGATGGAATCGTCYATTTCGATATATAAAAAATGATCAATTTGAAAATGTTGTACAACAGGAA
ATGGCACAAT--ATTTTTTTTATACATGTCAAAGTGCTGGAAAAGAAAGAATATCTTTTACATATCCACAGAGTTTGACA
ACTTTTTTAGAAATGATACAAAGAAAAATGTCTC----------------------------------------------
------------------------------------------------------------------------------CT
TCTTGTTCCGAATACACTAAAAAAAAAGACTAGATTGTGTAATGATGAAACTAAAAAAGAATACTTACCTAAAACTTATG
ATCCCTTATTGAATGGATCTCGTCGAGGAAGAATGAAAATT---------------------------------------
--------------------------------------------------------------------------------
--------------------------------------------------------------------------------
-------------------------------------------------------------ATAAAAAATGTATTCAGAA
GATCGAATACAATTTTTAAAATTTTTATTCGAGGCAGTTATAATCTATCCTAACAATAA------AACA------ATTAT
AAAAAA-------------------------------------AGTGTCTCGCTCATCATATAAATTACTGGATGAGTGG
GAACAACAAGAGAAAGAAAATGAAGAAAACGTGATAGAGGATCATGAAATTCGTTCACGAAAA-----------------
--------------------------------------------------------------------------------
--------------------------------------------------------------------------------
--------------------------------------------------------------------------------
------GTWYYKMKSWGTTAATGAAAATAATATTTTTAAATTCGATATGT--------------AAAAACACAGAATTAT
CAATTTTGAATTATATAG-AA--AAAACAAAAAAA---GAAAGT-------------------AAGAAAAGAGAAGAAGA
CAACAGAGAGGAAAAAGTCCGGATAGAAATTGCTGAAACTTGGGATAGTATTTTATTTGCTCAAGTAATAAGAGGTTCTT
TTTTAGTAACCCAATCGGTTCTTAGAAAATATATAAT--------------TAATAGCTAAAAATATAATTCGTATGCTT
TTTTTTCAATTTCCCGAATGGTTCGAAGA----AGGGATTGGAATAGAGAAATGCATGTTAAATGCACCTATAATGGAGT
TCAATTATCAGAAAGCGAATTTCCACAAAAC-------------------------------------------------
--------------------------------------------------------------------------------
----------------------------------------------GTTTTTGGAATGGAAGTTGAACTCCCTTTTGGCT
CCCC----------------------------------------------------------------------------
-------------------------------------------------------------------CAAGTCATCAAAA
ACATTCTATTTCTAAAAAAAATAATAAACAAAATTTCAAACTTAAAAAGAAATCCAATTCTATTATTTGGATTTAGAGAA
GTATATGGATTGAATGAAACTAAAAAAGATTCAATAATCAATAATCAAA------------TGATTTT---------TCA
ATTTTCTACTCAATTTCAATCT-A--------------TGGACTGGACAAA----TTTTTC-------------------
----------------------------ATCACAATACTAAATCAAATCGAAAACATTACAAAAGAAAGGACAAAAAGAT
TTATAACTTCAGAGATCAAGATTAATCGTAAGAAAATAAGCGAACATGCTAACAGATTM--AAATTAAAGTCATCAAAAA
ATTTTTC------AAATAT---------ATTGAAAAGAAAAAATA-CTCAATTAGTCCATAAATAA--------------
--------------------------------------------------------------------------------
--------------------------------------------------------------------------------
-----------------------------------------------------------------------------TAA
TAATGTTTTTACTACGAATTCACAGCCTTTTTGTGATGTATCCTCCTTGTCACAAA------------------------
--------------------------------------------------------------------------------
--------------------------------------------------------------------------------
----------------------------------------------------------ATTAGATGGTCGAGATTAATAC
CACAAAAAAGGCGAAATAAGATCAGTCAAGACCGTATGGT------------------------TTTAAACAAATGGATT
TTTT------ATGAAAAAAACCAAT--ATTCATTACGAAAAGCAAAATGATCTTGAAGCAGACTCATTAGCAAACCAAAA
AGAAAATTTTAAAAAACACTATCGATA-----------------------------------------------------
--------------------------------------------------------------------------------
--------------------------------------------------------------------------------
--------------------------------------------------------------------------------
--------TTAGAACGAAACAAAAAAAAAA-NTAAGAATAAAACTAGCTCTAATATGTAT------CAAATAATTGATAA
AATTGATAAAAAAGGTCTTTTTTTTTTT-----------------------------T----------------------
--------------------------------------------------------------------------------
--------------------------------------------------------------------------------
-----------------------CTGCTCATGAAAATCACAAAATCAACGAAAAGAGTAAGAAAAACGGAGATCCTCTTA
TATC----------------------------------------GAATGGAAATCAAGAAAAAAACGAATCTAAGGGTCA
AGTGTATCTTGTATCAGTTCTCACAAATCAAGAAAAGGATATTGAAAAAACTTATGCGGGATCAGTCATGAAAAAACGTA
GAAAGAAAAACCAATCCAAAAATAATATGGAAGCAGAACT----------------------------------------
---------------------------------AATATCAAAGTATATTGTCTT--------------------------
--------------------------------TGAGTCTGGATAT-----------------------CTCTTACAGAAT
TGATGAAACAGGGAATCCTGATTATTGAACCAGTTCGTTTGTCAGTAAAAAA----------------------------
-----------------------------------------------------------ATGCTAT--GTTGATAAAAAA
AATTTTACCGCACCGATTGAAAGAGATCAAAATATAACTGGACATAGAGATAAAAATTATGATAA--AAATCATTATTTT
AAAGATTTTCGCCCCTAAACATCGTAGAGAATTGAGAAT-----------------------------------------
--------------------------------------------------------------------------------
----------------------AAGCTTTTTCTTTGGCCCAATTATCGATTAGAAGATTTAGCTTGTATGAATCGCTATT
GGTTTGATACCAACAATGCCAGTTGTTTTAGAA-----------------------------------------------
-------------------------------------GT-----------------------------------------
--------------------------------------------------------------------------------
---------TTTTT----TCCTTTTAGGTATGTATCG---TTTTTTTTTTCTTTTGTAAGCGAAGAAAC----------A
TATC----ATTT--------------------------------------------------------------------
--------------------------------------------------------------------------------
--------------------------------------------------------------------------------
--------------------------------------------------------------------------------
------------------AGGGAGC--TTTTTTT-------ATGGTAAAAAATT-------------------CATTTAT
TTCAATTATTTCACAAAAGCAAAAAGACGAAAACACAGGATCCGT---------------------CACTAATAAGATAC
RAYGACWTACTTCACATTTGGAATTCCWTAGAAAAGACTATTTATCTCAGAGTGGGTT----------------------
CAACGACTCCTATCTTATTTGGCCAAACAAAATA--GAATGCATTATAAAGAATTAATTAACCAGTTG----------AG
TCAAAAACTCGTTGATTTGAAGAG------TCCTTTTTTGGAATTATTTGATTTATGAGATCTTGAATTTTGATGAATTT
C-TTTTCG-----------------------------------GAGGAAATCCCTATGAATG-----GCTACAAGAAAAG
ACCTTATGATAATCAATATGGGCCCTCACCACCCATCAATGCATGGTGTTCTTCGACTCATCGTTACTCTAGACGGCGAA
GATGTTATTGACTGTGAACCAATTTTAGGTTATTTACACAGAGGAATGGAAAAAATTGCGGAAAACCGAACAATTATACA
ATATTTGCCTTATGTAACACGTTGGGATTATTTAGCTACGATGTTCACAGAAGCAATAACAGTAAATGGGCCAGAACAGT
TGGGAAATATTCAAGTACCTAAAAGGGGCAGCTATATCCAAATAATTAT-------------------------------
------------------------GAGATCGG-----------------------------------------------A
AGATTTATTCGAATCTGCAACTGGTATGAGAATGATGCATAATTTTTTTCGTATCGGCGGAGTAGCGGCCGATCTACCT-
--------------------------------------------------------------------------------
--------------------------------------------------------------------------------
CCATGCTACGAGCTTCCGGAATACAATGGGATCTTCGTAAAGTTGATCATTATGAGTCTTATGACGAATTTGATTGGGAA
GTTCAGTGGCAAAAAGAAGGAGATTCATTAGCTCGTTATTTAGTCCGAATTGGTGAAATGACAGAATCCATAAAAATTCT
TCAACAAGCTCTGGAAGGAATTCCTGGAGGACCCTATGAAAATTTAGAAACCCGACG-----------------------
--------------------------------------------------------------------------------
--------------------------------------------------------------------------------
----------------------------ATTCTTCCTCAATTAGTTAAAAGAATGAAATTGGCTGATATTATGACAATAC
TAGGTAGTATAGATATCATTATGGGAGAAGTTGATCG-------------------------------------------
-----------------------------------------------------------------------ATGCTTGTT
CCTACTTTGACTCTTGTATTTGGAATCAC------------------------------AAGAGAAATATCTGCAGGACT
ACAACAACGTATTGGACCTGAATAC-------------------------------------------------------
--------------------------------------------------------------------------------
-------------------------ATCATCTTGTTTTAGCTAATCTAAATATCGGTGTTTTTTTATGGATTGCCATTTC
AAGTATTGCTCCGATTGGGCTTCTTATGTCAGGCTATGGATCAAATAATAAATATTCCTTTTTAGGTGGTCTACGAGCTG
CTGCTCAATCGATTAGTTATGAAATACCATTAACTCTCTGTGTGTTA---------------------------------
--------------------------------------------------------------------------------
--------------------------------------------------AAC-------TAAATTAGATAGTTATATGA
GTG---AAAAAAAACTGCTGCTAAATTTGTAGTACAAAATTGAGACTCATTTCCTATGTGCAAGAGGAAACGGGAAATAA
ATAC----------------------------------------------------------------------------
-----------------------------------------------------------------------CATAATCGT
AACGGGTGATTGA------------GCAAAAATGA-GGGATGGTTAGGAACACCAAGATACACA----------------
--------------------------AAGGATTAGTAATAGAGATTATT----AAAATAGTTCAAAAGA-----------
--------AT----------------------------------------------------------------------
--------------------------------------------------------------------------------
--------------------------------------------------------AT----------------------
----------------------------------------------------AAAAAGAATATTAA--------------
----------------------------------------------TTGGGGCTTTAGGTTGGTAGAACTGATTAGGTAG
TACTCCCCAAAATTCCGATTTAGAGTATGCTGCC---CATCGATTAAAGAAATAACTATCAGGAACGAAAGAATCC----
--------------------------------------------------------------------------------
--------------------------------------------------------------------------------
--------------------------------------------------------------------------------
--------------------------------------------------------------------------------
-----------------------------------------------------------TTC------------------
----------------TATTTAAGGATT-------AAAAGTTATTACTCAAGAAAGAAAAACGTA---------------
------------------------------------------AATTTTATTGGYCGAATTTT-GGGTTTGGAAAGTT---
--------------------------------------------------------------------------------
--------------------------------------------------------------------------------
--------------------------------------------------------------------------------
--------------TGGTTGAAGCACAATTAAAATATGGTTTTTTGGGATGGAATTTGTGGCGTCAACCTATAGGGATTA
TCCTTTT-TTTCATTTCTTCGCTAGCAGAATGTGAAAGACTACCTTTTGATTTACCAGAAGCAGAAGAAGAATTAGTGGC
GGGGTATCAAACCGAATAC-------------------------------------------------------------
---------------------------------ATATCTCTATTCCGTACATATTTGTTCCTGAACTTTTTAAAATAAAT
AACGTGGGTAGGTTTTTTGGAACAATGATTGGTATCT-----------GTTAAAACATATTTGTTCTTGTTCATTTCTAT
CACAACAAGATGGACTTTACCTAGATTAAGAATGGACCAATTATTAAATCTTGGATGGAAATATCTTTTACCTATTGCTC
TCGGTAATSTATTATTAACAACCTCTTCTGAACTCTTTTCATTATAAGTACTCTA-----------AAGAAATCCTTT-T
CTATATTCACAACTTG---------------AGAG-AAAAAAACAAAGGAAAACCTTTTCATAAATATTCACGATATGCT
CCCCATGGTAACTGGGTTCATGAATTATAGCCAACAAACCATTCGAGCTGCAAGGTACATTGGTCAAAGTTTCATGATTA
CCTTATCCCACGCAAATCATTTACCAATAACTATTCAATACCCTTATGAAAAATTAATTACATCAGAACRTTTTCGCGGT
CGAATTCATTTTGAATTTGATAAATGCATTGCTTGTGAAGTATGTGTTCG------------------------------
---------------CGACATTCGAAAGAAAAGATTGTTTAATTACAGTATTGATTTTGGAATCTGTATATTTTGTGGCA
ACTGTGTT------------------------------------------------------------------------
--------------------------------------------------------------------------------
--------------------------------------------------------------------------------
--------------------------------------------------------------------------------
--------------------------------------------------------------------------------
--------------------------------------------------------------------------------
--------------------------------------------------------------------------------
-------TTTCCTGGTCGCG----------GTCATG----AGAAAAAAATTCGAT-TTTTTTATCTCTTATTTTACGTAC
AATGGATTTGCTTGGGCCAATACATGATTTTCTTTTAGTCTTTCTGGGTTTAGGTCTTATATTAGGAGGTCTAGGAGTAG
TATTACTTACCAATCAAATTTATTCTGCCTTTTCGTTGGGATTGGTTCTTGTTTGTATATCTTTATTCTATATTTTATCA
AACTCTCCTTTTGTAGCTGCCGCACAACTCCTTATTTATGTGGGAGCTATAAATGTTTTAATTCTATTTGTTGTGATGTT
TATGAATGGTCCAGAATATTCAAAAGATTTGAATCTTTGGAATGTTGGGGGTGGAATTACCCTCTTAGTTTGTACAAGTA
T--------------------------------------------------------CTACAAGACCAAATCAAATTATA
GAGCAAGAGTTGATAAGTAATGGTCAACAAATTGGAATTCATTTATCAACAGATTTTTTTCTTTCATTTGAATTTATTTC
AATAATTCTTTTAGTTGCTTTGATAGGTGCGATTGTTGTGG---------------------------------------
----------------------TTGTCTATGTTATTAT------------------------------TTAAAGAT-TAT
T-------AATGTA----------------TACATTTTTTTATTTAATGAATTA-CCAATAGA--TTTTTTGTTCTGTAC
T--TGTGATATTGTTATTTTAATCAATCCAATCTGGTGATATTGAATTGTTGTTCATGTTG-AAATAAATCG-----AAA
TTTATAAGGAGTTACTCAATGATCCTCGAACATCTACTTGTCTTGAGTGCCTATTTATTTTCTATTGGTATCTATGGATT
GATCACGAGTCGAAATATGGTTAGAGCCCTTATGTGTCTTGAACTTATACTGAATGCAGTAAATATAAATTTTGTAACAT
TTTCT---------------------------------------------------------------------------
--------------------------------------------------------------------------------
--------------------------------------------------------------------------------
--------------------------------------------------------------------------------
--------------------------------------------------------------------------------
--------------------------TGATGTTCAAAA--AAATTCTAGATACAATGTCACAT-----------------
--------------------------------CYTGCCCCACCGATGTATTAGAAATGATACCTTGGGACGGATG-----
--------------------------------------------------------------------------------
----------------------------------CCCGAAGTATGGGTCTAGCTTATTGATACTTTCC-AA-A-AAAAAA
CCACTTGAA-TTTATTTGATTTTTTGTTTACCGACAAAAACCCGTATTCGAAATT-----ATAACAAA--------T---
----------------AGTTCTTCTGGTCCAAGTGTATCTTGTTTTTACCAC---------GAATTCTTTTCCTT-----
--------------------------------------------------------------------------------
--------------------------------------------------------------------------------
------------------GATTATAAATGGATAAATTTCTTTGATTTTTACTGGAGATTGAGAGTAGATGGACTTTCTCT
AGGGCTGACTTTACTGACAGGATTTATTACTACTTTAGCTATTTTAGCGGCTCGGCCAGTTACTCGCGATTCCCGATTAT
TCCATTTTCTGATGTTAGCAATGTATAGTGGTCAAATAGGTTTATTTTCTTCTCAAGATCTTTTGCTTTTTTTCATCATG
TGGGAGTTAGAATTAATTCCTGTTTATCTACTTCTATCGATATGRGGAGGAANGAAAC----------------------
--------------------------------------------------------------------------------
--------------------------------------------------------------------------------
--------------------------------------------------------------------------------
-----------------------------------ATGGGTTAGTTCGAATCAATATGCAATTATTACCGCACGCTCATT
CTAGATTTTCTCCCTGGTTGATAATAGTAGGCGCAATACAAATAACCTATGCAGCTTCAACATCTCCTGGTCAACGAACT
TTAAAAAAAAGAATAGCCTATTCTTCTGTATCTCATATGGGTTTTATAATTATAGGAATTTGCTCTCTAAACGAT-----
----------------------------------GGATTTATTGGCGCTGCCCTTTTTTTCTTGGCCGGAACAAGTTATG
ATAGA--ACGTCTCATTTATCTTGACGAAATGGGTGGAATGGCTAACCCAATGCCAAAAATATTCATGATGTTCAGTATC
TTATCACTAGCCTCCCTTGCATTACCAAGCATGAGCGGTTTTTTTTCGGAATTGATAGTATTTCTTGGAATAATTACTAG
TCACAAATA-TCTTTTAATGCAAAAAGTACTAATTACTTTTGGAATGGCAGTTGGAATAATATTAACTCCTATTTATTTA
TTATCTATGTTACRCCAA--------------------------------------------------------------
--------------------------------------------------------------------------------
--------------------------------------------------------------------------------
--------------------------------------------------------------------------------
--------------------------------------------------------------------------------
--------------------------------------------------------------------------------
--------------------------------------------------------------------------------
--------------------------------------------------------------------------------
--------------------------------------------------------------------------------
--------------------------------------------------------------------------------
--------------------------------------------------------------------------------
--------------------------------------------------------------------------------
------------------------------------------------------------------AATATGTAAATAAA
TCGCGAATRTAGTCCAAGTAATAAATGCCCAAGTTTCCTTTGGATCCCAATTCCAATATGATCCCCATGCTTCATTA---
-----------------------------------------------ACTAATAATACGGTCACTCCAATGATCTAATTG
TTGAATCAATTGAAATTTGTAATAATTTCTAGAAAAAAGAAAAGAAGTATGTTTTAAAACGTGCCTTCTTTCCATCATGT
ATTGGATTTTACCGAAGGAAAATGAATCA------TTTACTAAATTATTCCCTTTATTCAAAATTCTTATGAATTTTTGA
AATGCAATTACTAGAAGTGCTACTGATAATAACGATCCACATAAAAGAGCTGCATAGCTC------------CTTACGTG
CATCATTAACCACTGAGATTTAAGAACTGGTACTAAATTTTCGGATTGATACGTGTCAGTTAAAAGACCCGAAGTAGCAA
AGCCTTGGG-----------------------------------------------------------------------
--------------------------------------------------------GGAAAGAAWGATTAATGATTCATA
TAAGTTACTTAATGGTAAATGTCC--------------------------------------------------------
-----------------------------------------------------------TGAATTGTAATTCCAATTGAA
ACGACCGAAAAAG-------------------------------------------------------------------
------CCTCA-----------ATTAT-A--TTTTA-----AAAAATTAA-------AAGCAGGAATTGAATTCA-TT--
--------A--TARGACC--------------------------------------------------------------
-----------------------------------------------------------------CTTTAGCACTG----
----GAGCAGCGTGTCTACCAATTTCACCATAGCGGCTTGCTC------A-AAATAATAATAAACTACTTTAT--TTTTT
CAATCGTTGAGCTTGAAGGAG---TCAATTCAATGCAAT------TA---------------------------------
--------------------------------------------------------------------------------
--------------------------------------------------------------------------------
--------------------------------------------------------------------------------
--------------------------------------------------------------------------------
--------------------------------------------------------------------------------
--------------------------------------------------------------------------------
--------------------------------------TTGATTYGGGTATATCATATA-----AAACAA-----GGGGG
TTCTG-------------------------------------------------------------------------TC
CCGTACCTCAAA-AATGTTGTCTATCTTCATCCATCTTCCAGCCCAAATATATGATCTAAAATACATAATTCAA------
-----AATTG----------------------------------------------------------------------
--------------------------------------------------------------------------------
--------------------------------------------------------------------------------
--------------------------------------------------------------------------------
--------------------------------------------------------------------------------
----------------------------------A---------------------------------------------
----------------------------------CACATTTTATTTTAGTTTTCTATA-TCTTTATC-----TTGTTTTT
TGT-------CTTTATTGACAT--TTTAGTAAT-----------------------------------------------
---T----------------------------------------------------------------------------
------------------------------------------------------------------------------GG
ACTCCTCTTTTTTCCGGCAGCAACAAAAAAACTTCGTCGTATGTG-----------------------------------
--------------------------------------------------------------------------------
--------------------AGTTTGGACACTTGATGGACCCCCTTACTCTCATTTTGTCAATATTAATTACTACTGTTG
GAATTATGGTTCTTATTTATAGTGACAATTATATGTTTCATGATCAAAGCTATTTGAGATTTTTTGCTTATATGAGTTTT
TTC-----------------------------------------------------------------------------
----------------------------------------------------------AAAGCCTTTGTAACTAATCGTG
TAGGGGATTTTGGTTTATTATTAGGAATTTTAGGTCTT-------------------------------ATTTGTTCGAA
ATATTCAAAAACTTGATTTTTAACAAT------GAAGTAAATTTTTTATTTCTTACTTTGTGTGGTTTCCTATTATTTTC
TGGTGCAATTGCTAAATCAGCTCAATTTCCTCTTCATGTATGGTTACCCGATGCCATGGAAGGACCGACTCCTATTTCGG
CCTTAATCCATGCTGCTACTATGGTAGCCGCGGGTATTTTTCTTGTAGCCCGACTTCTACCTCTTTT-------------
--------------------------------------------------------------------------------
--------------------------------------------------------------------------------
--------------------------------------------------------------------------------
------------------------------------------------------------------GTTCCTATTACAAA
AATTGCTTTTTTATTAGGAACCCTCTCTCTTTGTGGTATTCCACCCCTTGCCTGTTTTTGGTCCAAAGATGAAATTCTTA
ATGATATTTGGTTGTATTCACTCAGTTTCGCAATAATAGCTTGGTCCACAGTAGGATTGACTGCCTTTTATAT-------
------TTACTTA-CTTTTGAAGGGCATTTCAATCTTTATTTTCAAAATTACAGTGGTAAACAAAATAGCTCGT------
--------------------------------------------------------------------------------
---------------ATGATGAAAGGGTTTTCTTTTTT-CGGAAGAAGACATAT--------------------------
--------------------------------------------------------------------------------
--------------------------------------------------------------------------------
--------------------------------------------------------------------------------
--------------------------------------------------------------------------------
--------------------------------------------------------------------------------
-----------------------------------TACATAGATTATTTTTATGCAATATTTTTTACTGGGGGTATAAGA
AAATTAATTCAATTAACTGAGTTGTTTGATAGACGAGTAAT---------------------------------------
--------------------------------------------------------------------------------
--------------------------------------------------------------------------------
--------------------------------------------------------------------------------
--------------------------------------------------------------------------------
--------------TTCTACATCYKYWYY----------TTCCTC------------------------CCTTTCTTC--
-------CGTTTCTGAGGTTTC---------TTTAAGTTTCTTAGTCAAAATGGGTGACGGCATTCTGCCTAAAGAGTAG
ACACAGGTAATAAATAAGAGAATACTAAAGATTCGAGCCATAAAATTTATCAATTCTGATACAAGGTACTTATTAGATCG
AATAAGTACA---TTCGATTTAATAGAATGATTTTGCTGTATCCAGACTAATATCAATCCAACCCATTTCATGAATAAAA
TGTGACCAATTAACCAACCAACAAAACTACTTGTTACAAATAACATCGTGTTGTTGCATCGAAACATATAAATATTGACT
AATCTGACTAACATTGAACTTGGTAAAATGAAATGGTTGAATAATTGAAAAATGAGATTATTCAGGAATACACATTGAAT
GCTAAGATTACGCATTGAATTTCTGGTAGTAGATCCATAATCAAAAAAGTGTTTGTGATTGTTCCAGAAGAAATGAAACA
AAAGATA---------------------------------------TGAGKCYTMCCMATGCYTAGATGCAGAGG-----
----CGCATAATAGATCGATATGAACATCACGAGCTGTCCCGTAATAAAACCTGTTGTTGCTGATACCTTCTTCTCGGT-
-------------TCCTTCTTCTCTAACC---------CGAGCTCGGAGAAGGAAGAGATAAGAGGGCCCCATGGAGAAT
GTGGTCAGAAATCCATAATAGAGTCCGACCATAAGGACCGA-------ATTGATTATCTTCATGCATAAGGATACTAGAT
TACCTAGTATAAAAGATTTCAAAATCATATCAAAAACCCCCT-TTTTTCTTTT---CTATTGCAATTTCTGGATTATTAT
ATGAT-----------GATTTTGAAACTTTCCATATATATAGAAATAGCATATAGAAATAGAAACAGATAGACTAGAAAC
GACATCTCTTATGTCAATGACACC-----AAAG-----------------------------------------------
--------------------------------------------------------------------GAAGTTTCGGGA
GTTACGAAGGAAACTTCGA-GCTCATA------------------------TTGAACTCTATGAGAT----CTAAT-CTC
CCGTTGTTCCTCAGTAGCTCAGTGGTAGAGCGGTCGGCTGTTAACTGACTGGTCGTAGGTTCGAATCCTACTTGGGGAGA
TTTGATTCATT-CTGAATTCTTT---------AAT-TCGGAATGAAAAGGTTTGCTTTGACCGTTAAGAGTAGGTAACCC
GTTCCCTGTGGCTTTCTTTCTATTGCATTCTATCTCATCATATCACATTCTGTTCTGCGATATTTGAGAATCACCGT---
--CCTCGGTGTAGGTAAG--------------------------------------------------------------
----------------------------------ATCGATTCTGCCGAGCGGCCACAATTACCGCGAGCAAACATA----
-TTAATGACGACGAACACATTTT-----TGCTATGCTACTAATACTTGCTC----TGCTATTCTGCCCAAGCCTCG----
--CTGAGGAA-------GAGTTACGGGGCGTAAAACAAAAAAA-------TATGCTGATTTGGTC---------------
C-------------------------------------------------------------------------------
---GAC--------------------------------------------------------TATAT-------------
------------------------------------------------------------------------GGAAGGAT
TTTCCCTTTTTGGCCGGTTGTGGGCGARGAGGGATTCGAACCCCCGA-------GTTCGTAGCCACGTGCTCTAAT----
-------CAGGCCCCACCCTGTCTCCACTGGATCTGTTCCTGGGAGTACCCTAAAAAAGGAACCTTTCCTCTCCCCAG--
----CCATTTCGG-----GTT-AAGAAGATGCGAAAGCGCCTCTCTCTC----TATAAGAACGGTGCGTTCCGAGGTGTG
AAGTGGGAGAGAAGAGATTTCATAATTGGGGTTTTG------AATAAG-----ACGACCTTTTCA----TTTTT-TTTCA
TA------TTGAAAAAGTAATAAGAAT--GAGGGGTGTTAAGCTTTTT--------------------------------
----------------------------------------------TCGGGATGGATTGGTGTGGTTCCTCTACGCCTAG
GACACCAGAATATCGAACTATGAACGAAGAAAGG--TGAGAGAAAAACATATTGGATAGTGATTGTGAGGCCCCAATTCT
TGACTGGAGGGGACACCAAAGGCCTCCGCCCTTCCATCCCTTGGATCGATAGAGAGGGAGGGCAGAGCTTTTGGTTTTTT
CATGTTGTCAAAAAAGAGTTGAACAATAAAAATAGATGGCGAGTACCTG-------------------------------
--------------------------------------------------------------------------------
------------------------------------------------------------------------CCGTCGCT
GTCTCGGCTGTGCTACCGGAGGCTCTGGGGAAGTCGGAATAGGAGAGCACTCATCTTGGGGTGGGCTTACTACTTAGATG
CTTTCAGCAGTTATCCGCTCCGCACTTGGCTACCCAGCGTTTACCGTGGGCACGATAACTGGTACACCAGAGGTGCGTCC
TTCCCGGTCCTCTCGTACTAGGGAAAGGTCC-------------------------------------------------
--------------------------------------------------------------------------------
--------------------------------------------------------------------------------
--------------CGGCCCTTCCACTCGGCACCG------------------------------------ATGTGGGTC
TTGCAGTCAAGCTCCCTTCTGCCTTTGCACTCGAGGGCCAATCTCCGTCCGGCCCGAGGAAACCTTTGCACGCCTCCGTT
ACC------------------------------TCTACCTGAGACTGTCCCTTGGCCCGTA-------------------
--------------------------------------------------------------------------------
--------------CCCAAAGCCAATCCCAGGGAACAGTGAAGC------------------------------------
------------------------------------------------CCCAGATCGTTACGCCTTTCGTG---------
--------------------------------------------------------------------------------
--------------------------------------------------------------------------------
----------------------ACAGTCGCCCGGGCCTGTTCACTRCGACCCCCTTTGTGAGGAGGCACCCCTTCTCCYG
AAGTTACRR-----------------------------------------------------------------------
----------------------------------------------------GGGAGTATA-------------------
------------------------------CGGCATTTTCTCTACCCCTTCTTACCCTGAAA-AAGCAGGGACACCGTGC
GTCCTTGAACCGATAACCATCTTTCGGCTAACCTAGCCTCCTCCGTCCCTCGGGACCAACAAGGGGTAGTACAGGAATAY
TCACCTGTTGTCCATCGACTACGCCTTTCGGCCTGATCTTAGGCCCTRACTCACCCTCCGTGGACGAACCTTGCGGAGGA
ACCCTTAGGTTTTCGGGGCATTGGATTCTCACCAATGTTTGCGTTACTCAAGCCGACATTTTCGCT--------------
----------------------------------------------CGATGCATTTTTACATCCCACAGCTTCGGCAGAT
CGCTTAGCCCYGTTCATCTT---------------------GYRAGCTATTACGCACTCTTTCAAGGGTGGCTGCTTCTA
GGCAAACCTCCTGGCTGTCTCTGCACCCCT--------------------------------------------------
--------------------------------------------------------------------TCA---------
--------------------------------------------------------------------------------
--------------------------------------------------------------------------------
---ACTCATCCGCTGATTCTTCAACATCAGTCGGTTCGGACCT-------------------------------------
--------------------------------------------------------------------------------
--------------------------------------------------------------------------------
--------------------------------------------------------------------------------
-------------------------------------------------------------------------------G
CCCCATGCTACTCGGGTCAGAGCATAAGCTAATGATGCTTTCGGCTACTGGACTCTCGCCATCTAGGGTGCAGCACTCCA
CCGCTTCGCCTAGCAGCACGACGCTTGTCTTGCTCTCCCACAACCCCGTTTTCACGGTTTAGGCTGCTCCCATTTCGCTC
GCCGCTACTACGGGAATCGCTTTTGCTTTCTTTTCCTCTGGTTACTAAGATGTTTCAGTTCGCC----------------
---CATGGATTCAGCAGCAGTTTGAAAGGTTG-------------TCTCCGGATCTAC-------------TCCCCGAAG
CATTTCGTCGCTTACTACGCCCTTCCTCGTCTCTGGGTGCCTAGGTATCCACCGTAAGCCTTTCCTCGTTTGAACCTCGC
CC------TTAACTTTAAGTTTAAGGCTATGCCATCCTAAGGTGCTGCTAAATGGAAGGATCTTATCAACGTCCATGAAT
GATAAAT-------------------------------------------------------------------------
-----------------------------------AGGGTAAACCAC----------GCCCCCCGACTGATTCTACCATA
GAGGCCAACGGTAAACAATAACTCCCCCCCGAACACAGCTTACAACTTTCATC--------GTACTGTG--------CT-
--------------------------------------------C--------TCTTCTCAAAATCTCAAAAGGT-----
---------------TTCCATTCTAACTAAGGATTCTTGTGGTTCCGGAGGATCCAACTACAGGAAAACCAGGAACGGAG
AGCTTTCCCCC----CTTCCGCCCCACTCTTTGG-TCTTAAG----------------AATGCTGGTTTTAAGAATGAGT
GATTGCCCTTCTCCGACCCTTACTGCCCAACCTGAGAGCGGAC-----AGCTAATGCCTTCCACTTATTGAACAGGGTTC
TATGGTCGGTCCGCGACCCCTGGATGCCGAAGGCGTCCTTGGGGTGATCTCGTAGTTCCTACGGGGTGGAGACGATGGGG
TCGGTCCATGGATTTTCCTTCCTTTTGCCGCATTTCGCTAAAGGGTTGAAGGGGGATAGCGCATCAAGCTGTTCGCAAGG
GCCAACTTGATCCTCTTCCCCAGGGATCCCAGATGAGGGAACCCTAGGAGAGCCGCCGACTCCAACAATCGTCCATGTAC
GATCCATACTAGATCTGACCAACTGCCCATCCTACCTCCTCTACGTTCTTGACAGCCCATCTTTGTCTCAGTAGAGTCTT
TCAGTGGCATGTTTCGGTCCTCTTCCCCATTACTTAGAAAGAGTGAGCCACCGG--------------------------
-----------------------------------------------------------CTACCAACTGAGCTATATCCC
CCCGAGCCAAGTGGAGCATGCATGAAGGAGTCAGATGCTTCTTCTATTCTTTTCTTTGGCGCAGCTGGGCCATCCTGGAC
TTGAACCAGAGACCTCGCCCGTGAAGTAAATCATCGCACCTACGGTCCAACCAATTAGGAGAGAATCAATAGATTCCTTT
TCGGGAGCGATTCATCCTTCCCGAACGCAGCATACAACTCTCCGTTGTACTGCGCTCTCCAAGTGTGCTTGTT-CCCCCC
TTCTTCCTTACCATGGCAAGTC-TTTTTGAAATAACTCCGATGAGAAGAAA-AAAGAAGGCGTTAAGAGACCCTCCTGGC
CCCACCTTAGACACTCTAAGATCC----TTTTTCAAACCTGCTCCCA-------CCAAGAGATAGATAAATAGACACATC
CCATTGCACTGACCGGAGGCGTTCGTAGTGACTGAGGGGGTCGAAGACCAAGAAGTGAGTTATTTATCAGCCAAGCATTC
TTCTTACGGCTAGATCCAATCTCCTGGTCCC-------TGCGGAAAGGAAAAAGAATTTCACGTTCTGGTCC--------
---------------------------------------------------------------------CT---------
----------------------------------------------------------------------------GGGG
CGATCTCGTAGTTCTTGGTCTGTGAAGATRCGTTGT------CNCCTTTTTATTTTCCCATTGAGGCCGAACCTAAACCT
GTGCTCGAGAGATAGCTGTCCATACACTGATAAGGGATGTATGGATTCTCGAGAAGAGAGGAGCCATGGTGGTCCCCCC-
-------------------------------------------------------------------------------A
GGAGAAGTTTGGTTTCAAACCCCGGTTCGAACAGGAGAAGTACGCCATGCTAATGTGCCTTGGATGATCCACATCTCAGG
GTCAGGCGCTGATGAGCACATTGAACTATCCATGTGGCTGAGAGCCCTCACAGCCCAGGCACAACGACGCAATTATCAGG
GGCGCGCTCTACCACTGAGCTAATAGYCCGTCGTGCGGGCCTCTCGCCGGGG---GCCCGCTATGCCAAAAGCGAGAGAA
ACCCCA------TCCCTCTCTTTCCTTTTT----TTCGCCCCCATGTCGCCACGCGGGAGGGA-----GGGCG---AAAA
AAA-GGGGGATCCTATC--AACTTGTTCCGACCTAGGATAATAAGCTCATGAGCTTGGTCTTACTTCACCGTCGAGAAAC
GAAAGAAGACTTCCGTCA---------ACAAGTTTTACTCATACGTAGCTCCCTT-------------------------
--------------------------------------------------------------------------------
--------------------------CTRGCCCTGCCTTCGGCATCCCCCTCCTTGCRGTTAAGGTAACGACTTCGGGCA
TGGCCAGCTCCCATAGTGTGACGGGC------------------------------------------------------
----------------------------------------------------------------------GCTCACCCTC
GCGGGATCGCGACCCTTTGTCCCGGCCATTGTAGCACGTGTGTCGCCCAGGGCATAAGGGGCATGATGACTTGACGTCAT
CCTCACCTTCCTCCGGCTTATCACCGGCAGTCTGTTCAGGGTTCCAAACTCAACGGTGGCAACTAAACACGAGGGTTGCG
CT--------GACTTAACCCAACACCTTACGGCACGAGCTGACGACAGCCATGCACCACCTGTGTCCGCGTTCCCGAAGG
CACCCCTC------------------------------------------------------------------------
--------------------------------------------------------------------------------
-------------------------------------------------CGTTTACGGCTAGGACTACTGGGGTATCTAA
TCCCATTCGCTCCCCTAGCTTTCGTCTCTCAGTGTCAGTGTCGGCCCAGCAGAGTGCTTTCGCCGTTGGTGTTCTTTCCG
ATCTCTACGCATTTCACCGCTCCACCGGAAATTCCCTCTGCCCCTACCGTACTCCAGCTTGGCAGTTTCCACCGCCTGTC
CAGGGTTGAGCCCTGGGATTTGACGGCGGACTTAAAAAGCCACCTACAGACGGCT-------------------------
--------------------------------------------------------------------------------
--------------------------------------------------------------------------------
--------------------------------------------------------------------------------
------------------------CCTCACCAACTAGCTAATCAGACGCGAGCC--------------------------
--------------------------------------------------------------------------------
----------AGGGGAAACACCAC------------------------------------------------AGCCAGGA
TCGAACTCTCCATGAGATTCTTAGTTGCATTACTTATAGCTTCCTTATTCGTAGACAAAGCTGATTCGGAACTGTCTTTC
A-------TTTCAAGGCATAACTTATATCCATGCGCTTCATATTCGCTTAGAGTTCGCTCCAAGAAATATAGCCACCCCT
ACCCCCTCACGTCAATCCCACGAGCCTCTTATCCATTC------GATCACGACGGCG-GGGGAGCAAATCAAAATAG-AA
AAACTCACATTGGGTTTAGGGATAATCAGGCTCGAACTGATGACTTCCACCACGTCAAGGTGACACTCTACCGCTGAGTT
ATATCCCTTCCCTTGCCCTCATCGAGAAATAGAACTGACTAATCCTAAGGCAAAGGGTCGAGAAACTCAACGCCACTATT
TTTGAACAACTTGGAGTCGGGCCTTCTTTTCGCACCATTACGGATACGAAAATAATGGGAAAAATTGGATTCAATTGTCA
ACTGCTCCTATTAGAAATAGGATTGACTGCGGATTCGAGCCATATCACA-------------------------------
-----------------------------------CTCAGCATGTTCTATTCGATACGGGTAGGAGAAGACCCCAACTCG
GTATTCTT---AAAAAAATAGAGAAATCAGAACCAAGTCAAGATGATACGGATCAACCCCTTACTTCTTGCGCCAAAGAT
CTTACTTTTTCCGAAGGAACTGGAGTTACATCTC------TTTTCCATTCAAGAGTT-----------------------
--------------------------------------------------------------------------------
--------------------------------------------------------------------------------
---------------------------CTTGCTATCTTCGTGCCTAGTAGGCAAAGATTTACCTCCGTGGAAAGGATGAT
TCATTTGGATCGACATGAGAATCCAACTACATTGCATTGCTAGAATCCATCTTGTATATTTGAAAGAGGTTGACCTCCTT
GCTTCTCTCATGGTACAATCCTCTTCTCGCTAAGCCCCTTTCCCCTCGGTCCACAGAGACAAAATGTAGGACTGGTGCCA
ACAGTTCATCACGGAAGAAAACGGAAGAAAGG----ACTCACTGAGCCAGGATCACTAACTAATACTAATCTATTACTAA
TAGAAA------ATACTAATATAA-----------------------------------------CCGGTTCCGTTGCTA
CCGCGTGCTTTACGCAATCGATCGGATCATATAGATATCCCTTCAACACAACATAGGTCGTCGAAAGGATCTCGGAGACC
CACCAAAGCACGAAAGCCAGGATCTTTCAGAAAATGGATTCCTATTCGAAGAGTGCATAACCGCATGGATAAGCTCACAC
TAACCCGTCAATTTGGGATCCAATTCGGGATTTTCCTTGGGAGG------------------------------------
-------------------------------------------------------------------------GCTAGCG
AAAGAGGAAAAACCCGAAGATTTCACATAGTACTTTTGATCGAAAAATCAATCTGATTTATTTCGTACCCCTCGCTCAAT
GAGAAAACGGGTCAGATTCTACAGGATCAAACCTATGGGACTTAAGGAATGAYGGAAGGGAATA-AAAAAGAAATA----
--AATGAAGTAGAAGAGCCCAGATTCCAAATGAACAAATTCAAACTTG----AAAAAAATCTTTCTGATTCTCGAAGAAT
GAGGGGCAAAGGGATTGATCGAGAAA-----------------------------------------ATATGTTTGG---
-------TAAAAAGAAGAATCTTCTCCTTTGAGAATAATCAAAAAAGGAAA-------------------------GTGT
TCAATTG---------GAACATGAAAACGTGACTAAATTTGTCCTAGTTACTCTTCGGGACGGAGTGGATGAAGGGAGGA
GCTTCTCGAACGAGGAAAGGGATCCAATGACTTTGAAAGAATTGAACGAGGAGCCGTA-----------TGAGGTGAAAA
TCTC--------ATGTACGGTT-CTG----------------------TAGAGT--------GGCAGTAAGGGTGACTTA
TCTGTCA------ACTTTTC-----------
>4_Aden_muri
--------------------------------------------------------------------------ACTGTC
TTTTCTTTATACT-----TTCGCCGGTTCCGTTGC----TACCGCGTGCTTTACGCAATCGATCGGATCATATAGATATC
CCTTCAACACAACATAGGTCGTCGAAAGGATCTCGGAGACCCACCAAAGCACGAAAGCCAGGATCTTTCAGAAAATGGAT
TCCTATTCGAAGAG----TGCATAACCGCATGGATAAGCTCACACTAACCCGTCAATTTGG-------GATCCAATT---
------CGGGATTTTCCTTGGGAGG-------------------------------------------------------
--------------------------------------------------------------------------------
------------------------------AAAAACCCGAAGATTTCACATAGTACTTTTGATCGAAAAATCAATCAGAT
TTATTTCGTACCCCTCGCTCAATGAGAAAACGGGTCAGATTCTACAGGAT-----CAAACCTATGGGACTTAAGGAATGA
CGGAAGGGAATAAA-AAAGAAATAAATAAAAATGAAGTAGAAGAGCCCAGATTCCAAATGAACAAATTCAAACTTG--AA
AAAAAAATCTTTCTGATTCTCGAAGAATGAGGGGCAAAGGGATTGATCGAGAAAGATCTCTTGTTCT--TATTATAAGAT
CG------------------------------------------CTTCTCCTTTGAGAATAATCAAAAAAGG--AAAGTG
TTCAATTGGAACATGAAAACGTGACTAAATTTGTCCTAGTTACTCTTCGGGACGGAGTGGATGAAGGGAGGAGCTTCTCG
AACGAGGAAAGGGATCCAATGACTTTGAAAGAATTGAACGAGGAGCCGTATGAGGTGAAAATCTCATGTACGGTTCTGTA
GAGTGGCAGTAAGGGTGACTTATCTGTCAACTTTTCCACTATTACCCCCAAAAAACCAAACTCTGCCTTACGTAAAGTTG
CCAGAGTACGATTAACCTCGGGATTTGAAATCACTGCTTATATACCAGGTATTGGCCATAATTTACAAGAACATTCT---
GTCTTAGTAAGAGG--------------------------TGAGATATCACATTGTTCGAGGAACCCTAGATGCTGTCGG
AGTAAAGGATCGTCAACAAGGGCGTTCTAGTGCGTTGTAGATTCTTATCCAAGACTTGTATCATTTGATGATGCCATGTG
AATTGCTAGAAACATGTAAAGTGTACGGCTAACCCAATAACGAAAGTTTCATAAGGGGACTGGAGCAGGCTA-CCATGAG
ACAAAAGATCTTCTTTACTAAAGAGATTCGATTCGGAACTCTTATATGTCCAAGGTCCAATATTGGAAGAATTTCAGAGG
TTTTCCTTGACTTTGTCCGTGTCAACAAACAATTCGAAATGCCTCGACTTTTTTAGAGCAGGTCCGAGTCAAATAGCAAT
GATTCAAAGCACTTCTTTTTACACTATTTCGGAAACCCAAGGACTCCATCGTATGGATATGTAAAATACAGGATTTCCAA
TCCTAGCAGGAAAAGGAGGGAAACGGATACTCAATTTAAAGTGAGTAAACAGAATTCCATACTCGATCTCATAGATACAT
ATAGAATTCTGTGGAAAGCCGTATTCGATGAAAGTCGTATGTACGGCTTGGAGGGAGGTCTTTCATATCTTTCGAGATCC
ACCCTACAATATGGGGTCAAAAAGCCAAAATAAATGATTTTATTAGCCCTTATAAAAGGAAAACTGATTCTTG---AGAA
CCCCTTGTACGCTCATGTCACGTCGAGGTACTGCAGAAGAAAAAACTGCAAAATCCGATCCAATTTATCGTAATCGATTA
GTTAACATGTTGGTTAACCGTATTCTGAAACACGGAAAAAAATCATTGGCTTATCAAATTATCTATCGAGCCATGAAAAA
GATTCAACAAAAGACAGAAACAAATCCACTATCTGTTTTACGTCAAGCAATACGTGGAGCAACTCCCGATATAGCAGTAA
AAGCAAGACGTGTAGGCGGATCGACTCATCAAGTTCCCATTGAAATAGGATCCACACAAGGAAAAGCACTTGCCATTCGT
TGGTTATTAGGGGCATCCCGAAAACGTCCGGGCCGAAATATGGCTTTCAAATTAAGTTCCGAATTAGTGGATGCTGCCAA
AGGGAGTGGCGATGCCATACGCAAAAAGGAAGAGACTCATAGAATGGCAGAGGCAAATAGAGCTTTTGCGCATTTTCGTT
AATCCATGAACAGGATCTATATAGACTCAT-----GGAGCCATACATCTCG--------ATCGGAAAAGAATCAATAGAA
AAAGAAAGAATCGGAATTGATCGCTATATTTCTCGAAACAAACGAAAAGGAAATGAAAGATGAAAGATAAATCATGGATC
AATTAAGCCCTCTCGGGGACTTGCTTAAG-----AATAAAAAAA--GGTAAATACCTTGGAATAAGGTTTGATCCTCTTT
ATGGGGATTCCGTAAATATTCCATTCC---------AAAAAAAAGAGAAAGTTCGAAACAATTGGGATTTTTT-GGAGAT
TGGATGCAGTTACTAATTCATGATCTGGCATGTACAGAATGAAAACTTCATTCTCAATTCTACGAGAATTTTTATGAAAG
CCTTTCATTTGCTTCTCTTCGATGGAAGTTTGATTTTCCCAGAATGTATCCTAATTTTTGGCCTAATTCTTCTTCTGATG
ATCGATTCAACTTCTGATCAAAAAGATATACCTTGGTTATATTTCATTTCTTCAACAAGTTTAGTAATGAGTATAACGGC
ACTATTGTTCCGATGGAGAGAAGAACCTATGATTAGCTTTTCGGGAAATTTCCAAACGAACAATTTCAACGAAATATTTC
AATTTCTTATTTTACTATGTTCAACTCTATGTATTCCTCTATCCGTAGAGTACATTGAATGTACAGAAATGGCTATAACA
GAGTTTCTCTTATTCGTATTAACAGCTACTCTAGGAGGAATGTTTTTATGCGGTGCTAACGATTTAATAACTATCTTTGT
AGCTCCAGAATGTTTCAGTTTATGCTCCTACCTATTATCTGGATATACCAAGAAAGATGTACGGTCTAATGAGGCTACTA
TGAAATATTTACTCATGGGTGGGGCAAGCTCTTCTATTCTGGTTCATGGTTTCTCTTGGCTATATGGTTCGTCCGGGGGA
GAGATCGAGCTTCAAGAAATAGTGAATGGTCTTATCAATACACAAATGTATAACTCCCCAGGAATTTCAATTGCGCTTAT
ATTCATCACTGTAGGAATTGGGTTCAAGCTTTCCCTAGCCCCTTTTCATCAATGGACTCCTGACGTATACGAAGGAGTGC
GGTTCGTTCGAAAAATTCCTACTTCTCT--ATCTATCTCTGAGATGCTTGGATTTTTCAAAACTCCATGGACATGCAGAA
GAGAAATGCTATCCGCACTCGGACCAAGACATAACTTTTACTTGTTCAAATAACAATTAAGGTGAAGCAGCGTCAGGAAC
AACGAATCTCTTTATGATAAAT-AGATTCATTTTGCAAGTTCGTTATTACGGGTAGCTCCTACAAAAGATCGGACTAATG
ACGTATACAATATTTCAATTCTCGATG-TAGATGCTACATAGTTGGTTCTCATCCTTCAGAGACTACAAGTGTAATAGGA
GCATCCGTCGACAAAAGGATCACCCTAAGATGATCATCTCATGGCTATTGAGAACGAATCAAATCAGATGGTTCTATTTC
TCAATCTTTTCGACC-------TCTTGGTTCCGTA--------GGAGCAAGT----------CAGAAAGATTGAGAAAAA
TTAC----------AACC--------AC----------TGATGAAMTG---AAGGATTCCT--------CGAAAAGTTAA
GGATTAGTCATCCTTTTT------AGAAATCGAATAGATTCGGTCTTATACATACGCGAGGAAGGTAATCAAAAAAGAAA
GAAGATGAGTTCTTCTTTC-TTTTATCACTTAGGAGCCGTGCGAGATGAAAGTCTCATGCACGGTTTTGAATGAGAGAAA
GAAGTGAGGAATCCTCTTTTCGACTCTGACTCTCCCACTCCAGTCGTTGCTTTTCTTTCTGTTACTTCGAAAGTAGCTGC
TTCAGCTTCAGCCACTCGAATTTTCGATATTCCTTTTTATTTCTCATCAAACGAATGGCATCTTCTTCTGGAAATCCTAG
CTATTCTGAGCATGATAGTGGGGAATCTCATTGCTATTACTCAAACAAGCATGAAACGTATGCTTGCATATTCGTCCATA
GGTCAAATCGGATATGTAATTATTGGAATAATTGTTGGAGACTCAAATGGTGGATATGCAAGCATGATAACTTATATCTT
CTTCTATATCTCCATGAATCTAGGAACTTTTGCTTGCATTGTATTATTTGGTCTACGTACCGGAACTGATAACATTCGAG
ATTATGCAGGATTATACACGAAAGATCCTTTTTTGGCTCTCTCTTTAGCCCTATGTCTCTTATCCCTAGGAGGTCTTCCT
CCACTAGCAGGTTTTTTCGGAAAACTCCATTTATTCTGGTGTGGATGGCAGGCAGGCCTATATTTGTTGGTTTCAATAGG
ACTCCTTACGAGCGTTCTTTCTATCTACTATTATCTAAAAATAATCAAGTTATTAATGACTGGACGAAACCAAGAAATAA
CCCCTCACGTGCGAAATTATAGAAGATCCCCTTTAAGATCAAACAATTCCATCGAATTGAGTATGATTGTATGTGTAATA
GCATCTACTATACCAGGAATATCAATGAACCCGATTATTGAAATTGCTCAAGATACCCTTTTTTAGCTTCTAGAACCTAT
TTCTTAGTTCAAGATCCCTCTTACTAACTGGAATCAAAGAATTAGTAGATCTGTTCCGCCCAAAATGGGAATGGGCTAGG
GTTATGAACTTATAATCTGATAATCGAGTCGATTCCAGGATTATAAGTTCATTCCATACCGGACCAGGCCGGAATAGGCT
T--ATATACATTCTCATTATGAGAAGGG--------------------GT------CATTCGAGCGTATCTAAATAGATA
-----------------------CTATGTTTA---CATA----------------------T------GGACCCCTCNNN
CGTTACATWTGGACCCCTCCGTCGTTACATTCCATTTAGGATTAGGAATAGGCGTAATCGGACCTGCTTTTTACATATAT
ATCTCTCCTTA-----TTTGGGACCCTATTCTATTCACCTCTTTGGGCGTCTATTGA-------------ATCGAGAA--
-----------ATG-------------G---GTTTGATTGTCCRKTTTGATTGTCCATTTTTTTG-------ATATAATA
T-----------------------ATATAAGGCAT----------------GTTCCG---------------GATAATTC
AAATCGAAGCAATTGGATGTCCGACTCGGGCCT-------ATATG--------ACATGAACGATCAATAGAAATACTCCA
ACACTCCACCTTT--------GTCATATATTC---------CATACATCACACTAGATAGATATCATATTCATGGAATAC
GATTCACTTTCAAGATGCCTTGGTGGTGAAATGGTAGACACGCGAGACTCAAAATCTCGTGCTAAAG-------AGCGTG
GAGGTTCGAGTCCTCTTCAAGGCATA-----GAGAATGCTCATTGAATGAGCAATTCAATATCAATAAGAGATCTCTT--
-----WYTTGATGATCTTCTCTATCTAAT--GAATGGGGAGTTCGCTTTGAAATCGTTCGCCCTGCAAC-----------
--------------------------------------------------------------------------------
---------------------------------------------------------CA-CCCCCGAG-TATATGCTTCA
ACAGGAATTACACAAGAGTAGATTGATACAATAGAAACCTCTGATA-----AAAT----GCCCGCCCGTCACCCAACAGA
TAAAGTACATTACATAGTCCGTTTTAGGGATTGGCGACTTACCCATTCAGTGACTTTGGC----------------ACTG
GATGGTCCCC----------AAAAAAATGGGTACT----ATCGGGTCGGGTGAATTCAACAATAGGCGTCTGTTGGCATT
CCATCCTTCCTTCTCCTTTCAGGGACTATCCGAAAGAGAATCCGGTACTTCTTGGTC-------GTGAATATCTGAATAG
GACGAACCGCCCCGTGGATATCTTTGCTTCGGAACAAAACAATTAGAATTAGGCCCGGTCGACT---------------G
GAATGTGTATTATCCATATAGGGGATCTTCCAATTGAGAA------------GATCCATCGACCTGAGACGAAGAG----
---AAGG------------TTCTATCTATTTTATTTAGTTATTCAGTTAGTTATTCAGTTA-------AACCAATGATTC
GTTATTGGAGCAGATAGCAAGAACCATCATTTCATCCGACATACGTATTTTTGATTTTCCAATGGATTTACATCTTTCAT
TAATGGAAATTTTTTGATGTAGTGAGTAATAGCTCTAAGAATTCTTGGCTCAATGGATACAAATTTAGGCAGTTCATACC
ATCCATACATAGTGTTTTGATCTAAGATTTCAATTCTTCCATGTTTCAGCAGTAACAT----ATTCCTCCATGTCCAAAA
TATGGAAGAAAGAGGTCTTTCCACGACTTTAC------CACCCAATCAATTCTGTTCCACTTAATCC-CTATTTCATGGC
CACATATCTTTCATGCTAAGGAATGGGAAACCTTTC-TCCTATT----ACATGAATCCAATTTCATCCGGGAAAAGCCAT
CTTTTTCTCAACAATGCCGTTGTCATTTGATCCAATAGCGTTCCGTTAGATAGGAACAGATTTGATAAATACTGATAACT
CTCGGATAGAGTATTAGAACGGAAAAATCCATTAGATAATGAACTATTGGTTCTAAGCCATTTCTGGCGATGAATCAACA
ATTCGAAGTGCTTTTCTTGCGTATTCTTGATAAACCAGCGTTTATATATAGATGTAGTAGGATTGGTTTGGGAAGTAAGA
AGCCCCTTTGACATCTCTTCATCTGCAAAGAATTCTCGATGTGAAAACACAGAGACAAAGGGCGGATCTTTGAATAGGAA
AAAGAGTGGATCCGCAGGGTCCCAAATGAATTGGCTTATTCGAAAAAAGCCTTGTTCTTTGGAAGATCTATCTCCTATCT
GGTACTGCATGGTTCCACTCTGCAAGAACTCCGAATCATTCTCTTGAAGCTCATCCTCTTCATCATAAATGATCCGCTTG
TCCCGAAATGACCTGGCCCAATAGGGAAATCCCAATTCATTGGGCCTTTCGATACAATCAAATAGAAAGCCCCAGGGGCG
CCATATTCTAGGAGC-------CCAAACTAT-------GTGATTGAATAAAACCTCCTCTATCTGTTGTGGA-------T
CGAGGACTCCTTCTCCTTCCCCTTCTTCAAACTCCGATTCGTATTTTTCATAG------AGAAATCTCTGATCAAGGATA
GAACAAGATCC------ATTTTGCATCATATCTAAGGGATTCCTTGGTTCGAGCCGAAGAAGCAATGTCACTCGATCATT
ATCAAACCGACTGCAATCTTTTTCTGTCCGTGAGGATCCCACCAGAGCGCCTTCTACTTCTAATAGGCCGTGAACTAGAT
CAGAATCATTTTCAACAAGTCCATAATAAGTGATCCCGTTTTTTTCATCGGGTCCGGGTAGAGACCAAAGGTCTTGAGCA
ACCGATCCGGCAGAACAACTCAAAAGATAAAGAAGTATCGTCAATTTCTTCAGGCTCGTTCCAAGTTCGAAGTACCATTT
GTACAAATAAGAATCCCCTTCATTACATGATTTCTTCTTCATATAGATAGATATAGGATCTATGGGGCAATTACTTAGAA
ATACATTTTGTGCAACAGCCCTTCCTATCTGATAGAAAAGGATCCCATGATCCTGAACCGATCTTACCTGGGATCGCAAA
TCCCAAGTTTGTCTATGAAGAGCAGATCTAATTAGATTAGTGTCTATAATTGATTTCTTCTGTGTAATACTAATTGATAG
GGCCTCATTGGTAAGTGCTACAAGATCTCGTACATTGGAACCCATGGTTATGGACCCGAATCCATTAGTATGGAACATTT
TTTTTTCCAAGTGAAATCCCCTAGTATATGAAAGAGTGAAAAAGTGCTTTCGTTGTTGTGGAATAAGAAGCCTTCGTATC
TTAATGCATGTATTTAATTTATTCGGAGCTATTAGAGCGGGATCCACTTTTTGGGGAATATGAGTCGAAGCAATAACAAG
AATATCTCTAGTGGAACATCTTTCACAATCCCTGGAGAGATAGTTCACTAATAGACCACGGGATAAGTAATTCGACTCAT
TCACATCCAGATCATGAATGTTTGGAATCCATATTATGCAAGGAGACATTGCTTTTGCTAATTCGAATTGAAGGGTGATA
T------AAAATCGGTCTATTTCCGGCATCATATCCATAGTTAGCGCATTCATCCTAGTTAGAAGCTCCAGCTCCGTATC
AAGGTCACGGTCGAGATCGTCACTCACATCAATATCGTCACTATCATCAATAAGAAAACCCTTAGGCTTGTTATCCAGGA
ACTTGTTAAGAAATACTGTAATGAAAGGAACATAGGAGTTTGTCGCTAGGTATTTGACCAAATAGGATCGTCCAGTTCCT
ATAGAACCTATCACTAAAATACCCCTAGAGGGGGGTAGGGCTAAGCGGAGCGAAAAGGGTTTTCCATGAGATGGGAAATG
AAAACTATTCGCCCCACACGAGGTTTGTGAATAAGTGATTGTCTGATAATGAGCAAGGAATATCCGTCTTTCGGCTAAAC
AGGGTGTATTGAACTCATAATTCATTAGATACTTTTTATGAATGTCAACTAAGTATCGTAAGTAAATTGCTCCCGGCTCT
TCAATCATTTGATAACCAGAGTCATTCTTTGATAAATGATCACTATGAGTCAGACTCAATAGAATTTGATCAATCCT-TT
TTTCTGTCGTTAAGGTGGAGAACTGAA-CCAAGAATTCTCTTTCTTTATCATCAATTGAATCACTGTTCGCGACCAAGGA
TTCTATTTTATCATCAATCCAATCACCGTTCACGTTTTTTCTTTTTCTTATCAATGAATAAATCTCTTTACTTCTATGAC
TTAGATGTCTCGTATTTCTCGAAAAAGTGATTCGATTGATGGGATTTGGTATGATACTTATGAGATTGATGAGATTGATA
TTCAAAAATTTCTTCTTAGAACGTATTGATTTGACCCCATAAGCGGGACCACCACCCCATAGCATGTTGACGCCAGAAGC
AGAACCCCGTATTTCTTCTAGAAAATCTCCTAATTGTTCCAGAGCAACTAGAAAGAGATTCTTTAACCAGAAAGAATTCA
GTTCAGATGTAGGATACCTATCCAGAAGTTTTCGCAACTCAATCATGTATGCTGGAATCATCAAAGATTTGACCTTTTTG
AACTCTGTCTGTAACTCACTAGAGGCTCGGGAAACAA-------AGAGAAGATGTGTACGAACGAGATATCCAGCAACAA
GAAGAAGGAAAAGGATTGAATAGAGGAACTCCC----------GAACGTTTGGCGATCTCAGATGTGTCGATATCAATGG
TGACTCATTATTTCGATGAATCATTTCTTCGGACAGAAGAAGATTATGTAAACACTTACTGGAAATCTCGCTTATCAGAT
TCCATTGTGTCTTCCACAATTTTTTTTGAAGAATTCGCCATGATCTATCTAATCCATGCATAATATCATGAAAAATGGAT
ACAAATTTTTGACTGCTACTTAGTATCGGTAATAGGTCTGAAAAGGTATCTAAAAATATCACATTTAGATATTTGTACCC
TGTCGAAGTAAGGAACCATGGCATATATGTTTGGAATAGATTCCATTTTGAGCGAGTTGAAAAAGCACTATCTCGTTGAA
AAGTTCTATACATCTGCCCTTTTTCAACGCATTTCTTTAGACAAAGACT--CCGTTTTTTCCTCTTTTCGGATGGTAAAT
CTTT---------CTCAGAACATGGAGTGTGAATCAAACCCATGTTTGAATTGAAATTGAGATACTGATGCAAGTTCTTC
CCTTCTGAATCAGATAGATTCATATCCGAAAGAGGTTGACAATAAGTTCTTTCAAAATTGACTATTTGTCCCTCTGTTAA
AGGTGTTCCAGAAATGTCTGCGATCGAATAAATAGCTCTACGAACGAATGGATCGGATCCAATTGGAAAATGGAAAGATT
TGTACAAGTTATACCTTTCGTCACCACTTCGTGGAAAATCATTAGGTATGAATATGTTAGATACCTGTGACTCGATTGGT
GAAATAGTATCTCTCTCCAAAAAAGCATG------TTTTTTTTTACCGCCGCACAAAGACAAAGCGAATATTTTGTTGCG
AATGAACAAGATATTGAGGAATTGTCCATACGTAAAATCATAATTCTTGATACGGGCCTTTTCCACATAAAAAGGGAATC
TTTTGTTACAATAGAAGCAGAAGTGATGTAGATTATTCAAGAATCGAAGTCGATTTGCTTTATAAAAAGAAGATATCAAT
GAACTTCTATGAAATGGTTTTACGGGATTCAGCCAATGGTCTTGATCGTGGGATATCA----------TTGAGAAATAGG
AATCCGT--GTTATCAAAAGATTTCCTGCGATTATTTCTAGTATGGAATGAGTCAATCATCCACTTTGGTATCTTATTGA
AC-----AAAAATGGTGATATTGTTCCT-------------CCATTGATCAAAAATTTCG--------ATTTTTGGGAAG
TATCATGATCATCCAATAAGAAGGGT-----------------------------------TTC----------------
--AATTTTTTCAAATGAA--CGATTTG-AAGACCTATTG-GTTCTAACAGCTGATTACG---------------------
----GAA----ATTTTGGACCCT---AGGCCTATAGTGGGCCAGGA----GGTCCTTAGGTGAAC----ATCAATGGTTT
CGAGGTCATACTCCAATCTATTGGATCTTGCATCTGGTGATATTCCAACATTTAGTAAGGAAAGGAAGAGGTTGCCTCGA
GTTGCAACTGTTACCGGGGTTTTGTCTGAGCTCGATGATGAGTCCAGCAATAGTGTTGGCTCGTGTTCTCCTTCATCTGT
GTCTCAAGAAAGGATTATCATTGTGGGCAACCAACTTCCCCTTCGGTCCCAAAGAAGTCCAGATGGTGGTGGAGAGTGGT
CTTTTTCCTGGGATGAGGACTCACTTCTTCTACAACTAAAAGATGGCCTTGAAGACGATGTTGAAGTCATATACGTTGGT
TGCCTCAAAGAAGAGATCGATCCTGATGAGCAAGATGACATAGCCCGGATGTTGCTC---------------------GA
GACTTTCAAGTGTGTTCCTGCATTTATCCCACCTGACCTCTTCACTAGGTTCTATCATGGCTTCTGCAAGCAGCAACTCT
GGCCTTTATTCCATTACATGCTTCCTCTGTCACCCGATCTTGGTGGCCGCTTTGACAGGTCCTTCTGGCAGGCTTATGTT
TCTGTGAACAAGATATTTGCGGACAAAGTAATGGAAGTTATCAGTCCAGATGATGATTATGTGTGGG-------------
-------------------------TTCATGACTACC--------------------------------------ATCTC
ATGGTTTTGCCAACTTTCTTGAGGAAAAG-------GTTCA----A----TAGGGTGAA---------------ACTT--
------------------------GGGTTCTTTCTCCACAGTCCATTTCCCTCTTCTGAGATATACC-------------
------GAACTCTTCCAGTAA--------------------------GAGACGAGCTTCTGAGAGCAC--TTCTCAACTC
------------TGACCTTATTGGCTTTCACACATTTGATT---------------A-----------------------
------TG-----CC-AG------------------------------------------------------------GC
ATTTCC------------------------------------TCTCTTGTTGCAGTCGAATG-CTCG---GTATTT----
--CTTATCAATCCAAGCGAGG------CTACATTGGACTCGAATA-----------CTATG----------------GTC
GTACT----------GTTA-------------------GCATT-------------------------------------
---------AAGAT----ACTCCCTG-TAA--------------------------AGTATAC-CAAAAAA---AGCCTA
---------------------------------------------------------------TTT----GATAATGTTA
CCAACGAAAGGTGTCAAAG-------------------------------------------------------------
--------------------------------------------------------------------------------
-----------------------ATCCTCATTTTTCCAACTC-G-------AACTTACAAATA-----AATACAGTAAGT
CGTTTCT------------------------AAAC-----CCTTG---------TAACTT-ACTAGTTGATTCAATTTTG
GTTGGGTTAGGTTGGAAC---TTTTTTTT---------------------------------------------------
--------------------------------------------------------------------------------
--------------------------------------------------------------------------------
--------------------------------------------------------------------------------
--------------------------------------------------------------------------------
--------------------------------------------------------------------------------
--------------------------------GAAAT-------------------------------------------
--------------------------------------------------------------------------------
--------------------------------------------------------------------------------
----------GCGC-TTTTTTGTTTCATCTTTATG-------------------------------CTCGGCCCTGAATG
ATTCCAGTGAACATAC---------------TTTTTTTTGTTTTTC----------------------------------
------CTAGTT-------ACAAAA-AA----------------------CAAAGAATACAATACTGAA-------GAAC
------------T------------------GAAAACTATAAACTATACA-------A-----------TTTTG-TTTT-
-TCA-TTTTTTTTAGGGCTATACGGACTCGAACCGTAGACCTTCTCGGTAAAACAGGTCAAACTTTTTATTATCAAAATG
ATTTGAACTGTTTCAAAGACCCAACATGCATTTTTTGTTTTTTGCATTGAGCTCTTTCATTAACTGATATAAATAATTGG
TTAGTCTACCATAGTTCTCTTGACAGAAAGATAAGAAGATGGCTCCCTGTGCTCTGATTTTTTATGGATTCCGATCTGAG
AGCACTACCAAAGTGTTTCAAAG-AAGAATTATCCTGACGTAGGTCTGCTTTTGGCTTAGA-CAACCTAA----------
-GTTAAATGGAGTCT-----------CCATC----------GCC---------------CAAAAG-AATCAA--------
---ATA-------GGAAACTTTATACAC---------CTTAAAGTTCATAG-----GGATAGGACGAAAAGAGATT-TTT
TTGAAATCCTTATACTCA------ACCTAGCATTGAATAGACTGGATATTTACCTTATCAA-----TATCTTA----AAT
CAATA-A------TGGCCTCTTTTGAGTGCT---GAAAAAAGCACTTAAATTAAACCGAA-----TCT--------TTTG
YGAATCTTTTGTCAGGCTATTG---TTCTCTAAAAGTCACGGAGT--------AAGACATCAACTTCTCAATAAGTCTT-
------TTAATAATATGAT----ATACTTCTTTG-----AAAAAAAACATTGACGCGCGTGTAAACGAGGTGCTCTACCT
AACTGAGCTATAGCCCTTGTACCTTGTATTTGTGATACACATTTTATCATGTCGATAATTTCAT----------------
-----------------------------------CTAGTTGGTGTT--GCTTATAAATAGTATTTGATTTATAATCGAT
TGAGGGAAC--GGACCCCCCCCTTTATTTTTCTCTTTGTGATGATAAAAGACCTACTTAACTCAGTGGTTAGAGTATTGC
TTTCATACGGCGGGAGTCGTTGGTTCAAATCCAATAGTAGGTAGAACTTATTAGATACCAAAATCAATGGTATCTAATAA
GTTTTGCTACCCA-------TC-T-TTTTTATTTG----------ATTGATTTTTGATCT---------TTTCCATTCCA
GTCTATTTCATTTT----------TGAATTGAAAAATTTTTCGTTGTATTAGAATCTGATTTCACTTATGATTCT-----
AGTCAATTGGCAG---AAAAAA----AAATAGCTATATAAACGAAATTTCCGTTTATACAG-AAGTTATTTTGATTATTC
GGACA----CACCAA---CTAGTT-A---TAGTTACGAAACCTGATTGATAGCCTCTGCTCGTGCCTTAGCCCGTCTGAG
AGCCAGATTGGCCTCAATTATTTGTCTCTTTCCTTCAGCTTCCCTCAAGTTTGTTTCAGCTATTTCAAGAGTTTGCTGAG
CTTCTTGTGGATCAATGTCACTGCCGATTTCCGCATCATTTACTAAAACAGTAATCTCATTATTGCCTATTCTAGCAAAA
CCACCCATCAGAGCCATCGTTAACCATTCGCCGTTAAGGCGTATTCTCAAAATACCGATATCGACAGCAGTGGCAATAGG
CGCGTGATTTGGTAATACGCCAATTTGTCCGCTATTAGTAGATAAAATGATTTCTTTAACTTCTGAATCCCAAACAATTC
GATTCGGGGTCAGTACACAAAGATTTAAGGTCATTTCTTCAAGTTGTTCTCCATTTCTAAATTCGTAGCCTTCGCAGTAG
CTTCATCAATGTTACCTACCAAATAAAAGGCCTGTTCGGGAAGACTATCTAATTCTCCCGAAAGGATCAATTTAAATCCT
CTAATTGTTTCCACTAGACCAACATATTTTCCCGGAGAACCGGTAAATACTTCTGCTACAAAAAAAGGTTGTGATAAGAA
ACGTTCAATTTTTCGTGCTCTTGCTACAGTTAAGCGATCCTCTTCAGATAATTCGTCCA-ACCCCAGGATAGCTATAATG
TCCTGAAGTTCTTTGTAACGTTGTAAAGTTTGTTTAACTCTTTGCGCAGTTTCATAATGTTCCTCACCAACGATTTGAGG
TTGGAGCATAGTTGAGGTTGAATCTAAAGGATCCACTGCTGGATAGATACCCTTAGCAGCTAATCCTCTTGATAGTACAG
TAGTAGCATCTAAATGCGCAAATGTAGTGGCAGGAGCAGGGTCAGTCAAATCGTCCGCAGGTACATAAACTGCTTGAATA
GAGGTTATGGATCCCTCTTTGGTAGAAGTAATTCTTTCTTGTAAAGAACCCATTTCCGTACTAAGGGTAGGTTGATAACC
AACAGCAGAAGGCATTCTACCTAATAAGGCGGATACTTCTGATCCCGCTTGGACGAAACGGAAGATATTGTCGATAAATA
GAAGCACGTCTTGTTCATTAACATCTCGGAAGTATTCCGCCATAGTTAGGGCAGTCAAACCAACTCTCATACGAGCTCCC
GGCGGTTCATTCATCTGACCATAGACCAGAGCCACTTTTGATTCTGGAATATTTTCTTCATTTATTACTCCAGATTCTTT
CATTTCCATGTAAAGATCATTTCCTTCACGAGTACGTTCTCCTACTCCGCCAAATACAGATACACCCCCGTGAGCTTTCG
CAATGTTGTTGATTAATTCCATAATTAGTACTGTTTTCCCCACCCCGGCCCCCCCGAATAGTCCGATTTTTCCTCCACGG
CGATAAGGGGCTAAAAGATCTACTACTTTAATTCCGGTTTCAAAAATAGATAATTTTGTATCTAACTGTATAAAGGCAGG
CGCAGATCTATGAATAGGGGATGTTGTGCGAGTATCTACAGGACCTAAATCATCAACAGGTTCTCCAAGCACATTGAAAA
TTCGTCCTAGAGTAGCCCCACCGACTGGAACACTTAGAGGAGCTCCTGTGTCAATCACTTCTATTCCTCTCATTAAACCA
TCTGTAGCACTCATAGCAACAGCGCGAACTCGATTATTTCCTAATAATTGCTGGACTTCACAAGTCACATTAAGTTGTTG
ACCGGCAGTATCTCGACCCTTAACTACCAGTGCGTTGTAAATATTAGGCATCTTGCCCGGGGGAAAAATTACATCTAGCA
CCGGGCCAATGATTTGAGCGATACGTCCCGGGTTCTTTTTTT-CAAGCGTGGAAACTCCAGGGCTAGAAGTAGTAGGATT
GATTCTCATAATAATATAAAAACGTGTCGAAATTGT-TCT------TTTTTTTTTCGAAGATTTTCCAGTCC-AAAAGAA
ATGTTCGATAGCAAGTTGATCAATTAATTT------AA--------------------TTAAGAAGTGGGGGTTAGCACT
TGATTTCGTTGCTACCATCCAACGAATCCAATTCAATTGCTTACTTA---------TTTTTCA----------TTTCAAT
GAGGGAATTTTCGAGTTCAACTAACT--------------CATTTTAAAAACAAAATAGAG-ATATTAAGTGT----ATG
AGTACAAAGGGCTKAT-----ATTAAGTGTATGAGT-----ACAAA--------------GGGCTTCGGGAA----GCCT
TT---------------------ATAAACAAAACTA-TCTA---------T-TTATGGAATTCGAACCAGAAC-----TT
GATTTAT-GATTCATAATTTCTATCTTATGGCTCTTTTTTTTTTTCTTATTTAAACAGATTTAGTTACGCCTAGTT-AGT
AT-----------TTTTTTTCTTAGACGAATTCCGCAGATTTT--CACA-TTTACACCCTTTCACATTTAGGATTTACAT
ATACAACATATATCACTGTCAAGAGGACA----TTTT--TTTATTATTTAGACATTTTGATTAAAAAAAGTTAAGAATTT
AGAAACTTGAAAAACAA-----GGGTTGCGCCATACATATGAAAGAGTTTAAAATAATGATGTATTTGGTGAATCAAATA
CCATGATCTAATA-------TCTAAT------AACGAAATTATGATTAGTTGATA-----A-TA-TTGATTAATAACTTT
GTGAACGATTCCTGTG-A------AAGG-----GTTCATTCACTCCTACTTCATGTCGAGTAGACCTTGTTGCTGTGAGA
ATTTTTAATTCATGAGTTGTAGGGAGGGACATATGTCACCACAAACAGAGACTAAAGCAAGTGTTGGATTCAAGGCTGGT
GTTAAAGATTATAAATTGACTTATTATACTCCTGAATATGAAGTCAAAGATACTGATATCTTGGCAGCATTTCGAGTAAC
TCCTCAACCTGGAGTTCCGCCCGAAGAAGCAGGCGCTGCGGTAGCTGCTGAATCTTCTACTGGTACATGGACCACAGTGT
GGACCGATGGGCTTACTAGTCTTGATCGTTATAAAGGACGATGCTACGACATCGAGCCTGTTGCTGGAGAAGAAAATCAA
TTTATTGCTTATGTAGCTTACCCTTTAGACCTTTTTGAAGAAGGTTCTGTTACTAATATGTTTACTTCCATTGTGGGTAA
TGTATTTGGGTTCAAAGCCCTACGCGCTCTACGTCTGGAGGATTTGCGAATTCCTCCTTCTTATACTAAAACCTTCCAGG
GACCACCCCATGGTATCCAAGTTGAGAGAGATAAATTGAACAAGTATGGTCG-TCCCCTATTAGGCTGTACTATTAAACC
AAAATTGGGATTATCCGCTAAAAATTACGGTAGAGCTGTTTATGAATGTCTTCGTGGTGGACTTGATTTTACCAAAGATG
ATGAGAATGTGAACTCCCAACCGTTTATGCGTTGGAGAGACCGTTTCCTATTTTGTGCCGAAGCAATTTATAAAGCACAG
GCGGAAACGGGTGAAATCAAAGGACATTATTTGAATGCTACTGCGGGTACATGCGAAGAAATGAACAAAAGGGCTGTATT
TGCCAGAGAGTTGGGAGTTCCTATCGTAATGCATGATTACTTAACAGGAGGATTCACTGCAAATACTAGCTTGGCTCATT
ATTGCCGAGATAATGGTTTACTTCTTCACATCCATCGCGCAATGCATGCAGTTATTGATAGACAGAAGAATCATGGTATA
CACTTTCGTGTACTAGCTAAGGCCTTACGTCTGTCTGGTGGAGATCACATTCACTCTGGTACCGTAGTAGGTAAACTTGA
AGGGGAAAGAGAGATCACTTTGGGCTTTGTTGATTTACTGCGCGATGATTTTATTGAAAAAGACCGAAGTCGCGGTATTT
ATTTCACTCAAGATTGGGTCTCTCTACCAGGTGTTATACCCGTAGCTTCAGGGGGTATTCACGTTTGGCATATGCCTGCT
CTGACCGAGATCTTTGGAGATGATTCCGTACTACAATTTGGTGGAGGAACTTTAGGGCACCCTTGGGGAAATGCACCCGG
TGCCGTAGCTAATCGAGTAGCTTTAGAAGCATGTGTACAAGCTCGTAATGAGGGACGTGATCTTGCTCGTGAAGGTAATG
AAGTTATACGCGAGGCGAGCAAATGGAGTCCTGAACTAGCTGCTGCTTGTGAAGTATGGAAGGAGATTAAA---------
--------------------------------------------------------------------------------
--------------------------------------------------------------------------------
-CTTNTAATTGAATTAT---------------AAT-----------TAAACTCGGC----------CCAATCTTTTAC--
------------------------------TAAAAGGATTGAGCCGAA-------TATAAAGATCCTAATAATAAT----
----------------------AAA--AGG--------------------TCCTATTATATATA----------------
-------------TTATG---TATATT-----------------------TTTGATATAT-----------TCGATATA-
--------------------------------------------------------------------------------
--------------------------------------------------------------------------------
--------------------------------------------------------------------------------
--------------------------------------------------------------------------------
--------------------------------------------------------------------------------
--------------------------------------------------------------------------------
--------------------------------------------------------------------------------
--------------------------------------------------------------------------------
---------------------------------------------------------------ATA--------------
--------------------------------------------------------------------------------
------------------C-------------------------------------------------------------
-----------TGGAAACAGAGGGG-----------------GTTCCACTATAATCTT---CTTTTTTCCACCCCTA-AA
TTTATT-CAA-----------TACCCAGTTAATAATCCTAGTGTTTGGATCTATATGC---TTATTC------------T
AAAAG-----G-------------AACTATTC-AAATGG-----TT-TTTTTCATCGAATGACTATTCATCTA-------
------TTTATTTTGATATAA-ATAACA-GCAAGAAAGCTCTATGGAAAAATGGTGGTTCAATTCGATCCTATCCAACAG
GAAGATAGAAAACAGCTGTAGGCTAAAAAAATCAATGGATAATATCGGTCCTCTTGAAAATAC-----------------
T---AATATAAGTGAGGACC-TTCT------TATAAATAAGACAGATAAAAACACCMAKACAGATAAAA-----------
---ACACCCATAATTGGAGTAATAGTGAGAGTTCTAGTTATTGTAATGTTGATCCTTTAGTCGGCGTTAGGGACA-TTCG
GAATTTCAGTGCAGATGACACTTTTTTTGTTAGGGATAGTAATAAGAACAGTTATTCCATATATATTGAAAATCAAATTT
TTCAGATGAACAATGATCATTCTGTTCTGAGTGAACGAGAAAGTTCGTTTTCTTTTTATAGTTATTGGAATTCTAGTTAT
CTGAATAATGGGTCTAGGGGTGATGATGGCCATTAT------GATCATTATATG------TATGATACTAAATATAGTTG
GAAAAATTACATCAATAGTTGCATTGACTGTTATCTTGATTCTCAAATCTGTATTGATGGTTCTTTTTTAAGTGCTAGTG
ACAATTACACCGAAAATTACATTTATAGTTCCATTTGTGGTGAACGTGGAAATAGGAGTGAAACCGAGAGTTCCGGTCTA
AGAAGAAGAAGAAAAACGAATGCCATCGATTTAACTAAAAAAGAAAGTTCTAATGATCTCGATGTCACTCAAAAATACAG
ATATTTGTGGATTCAATGCGAAATTTGTTATGCATTAAATTATA-----AAAAATTTTTTAAGTCAAGAATGAATATTTG
TGAACAATGTGGATATCATTTGAAAATGAGTAGTTCAGATAGAATTGAACTGTCGATTGATCCAGGTACTTGGAATCCTA
TGGATGAAGACATGGTATCCCTGGATCCCATTGGATTTCATTCGGAGGAGGAACCTTATAAAGATCGTATTGATTCTTAT
CAAAGAAAGACAGGATTAACCGAGGCTGTTCAAACAGGCACAGGTCAACTAAACAGAATTCCCGTAGCAATTGGGGTTAT
GGATTTCCAGTTTATGGGGGGTAGTATGGGATCCGTAGTAGGCGAGAAAATTACTCGTTTGATCGAGTATGCTAGCAATC
AATTTTTACCTCTTATTCTAGTTTGTGCTTCCGGAGGAGCTCGCATGCAAGAGGGAAGTTTGAGTTTGATGCAAATGGCT
AAAATTTCTTCCGCTTTATATGATTATCAATCGAATAAAAAGTTATTTTATGTATCAATCCTTACATCTCCTACGACTGG
TGGGGTGACAGCCAGTTTTGGTATGTTGGGAGATATCATTATTGCTGAACCCAATGCTTACATTGCCTTTGCGGGTAAAA
GAGTAATTGAACAAACATTGAATAAGACAGTACCTGAAGGTTCTCAAGCGGCTGAATTTTTATTCCATAAAGGTTTATTT
GATCCAATCGTACCACGTAATCCTTTAAAAGGCGTTCTGAATGAGTTATTTCAGCTCCATTCTTTTTTTCCTTAAAAATC
ATA-------------AATAAAGT--------------------------TAAAGTAGA-GC-------------TTAGC
TTAGTTA-ATTCTAACTAGG-----------TTTGGTTTAATTATAAAT---------------TAGTTAACTAATTT-A
ACTATTTGAGTTCGGCCGAAC------A------AGTATTTATCGAC-----------GAAAAAACTT------------
------GACGAGTGGGTTTTT-------TGTTTTTGTGACCGAAGAGTA------------------AATTGTAGAAAGT
ATCATGTAGATCT----TTTT---TTTTTTTTTTACCGATATTTCTG-------ATTACTAA---------TTACTAATT
AGGCAACCTC------TATTG-CAAACCAAG-AGAAAAGGGTGAATTTTTTCTTATACGAAATTGAATTT-------ACA
AGG-------GAAATA-------ATAAATAAAACGAATTTCATGTTCTTT-TCTTACGTCTGTTTAGAAAATATAGA---
------------------------------------------GTC-----------------------------------
--------------------------------------------------------------------------------
--------------------------------------------------------------------------------
--------------------------------------------------------------------------------
-----------------------------------------TCATATTTTTTATATA-----AAA--ATGAAA--GAGTC
TGTT-TACCATTTAGTTAGTTCTACACTCCTTGTACT-------TTAT------GATATATACTC-----------ACTT
AGA--------------TATAC--------------------------------------------------TTTGTATA
ATTTTATACA-AATAAAATTATATTATAATGATTATAAGATATCTTTCTAACAATAAAATATAGCAATAACAGGT--AAA
AATAGTAAT-AAAAAATAGGTACAAATTTAAAATCGAGGTG-CCCGTTTTATGACAATTCTCAGCAACTTACCTTCTTTT
TTTGTGCCTTTAGTGGGCTTAGTATTTCCGGCAATTGCAATGGCTTCTTTATCTCTTCATGTTCAAAAAAACAAGATTTT
GTAGATCTGATGGTAGCAAATCTTATCTA-----------TTTTTTTTTCAA-----TACTTAGACTTA-----------
---------------------ATGGTATAACATGTGGCTTCCT----TC-------AAA---AAA--CATACATG-----
-------------------AAAAAAAGGGGT--TCTTATGCAGGCGTA------------------AATGGGTT------
---ATATGAGGAAATAGAAATAAGCTATT--TGA-AAAAAAAAA--------------AATTGAGATTGGGTCT-----A
CTGTCTGAAATTGAAA---------TAA-AAACAAAGCTAATGTAT------------------------------CGTA
TAAGTGTA------------------------AATA-GGGGATT-ATATCAAGGGACTCCTC------------------
----------------------AAGATTTATATCAGAATAGTCCGAGTTGATAAAAGTTAC-TTTGGAAAC--AAACAAA
GTAAAA------TTCA------TTTGGGCTAGTCTCCCACTTTCAATAA------AATGCAACTGGATGTAGTATGAGTT
GGCGATCAGAACGTATATGGATAGAACGTATAGCAGGATCTCGAAAAACAAGTAATTTTTTCTGGGCCTTTGTGCTTTTT
TTAGGTTCCTTGGGTTTTTTATTGGTTGGGATTTCCAGTTATCTTGGCAGAAACTTAATCTCTTTATTTTCGTATCAGCA
AATAATTTTTTTCCCACAAGGGATGGTGATGTCTTTCTATGGCATTGCCGGTCTATTTATTAGCTCTTATTTGTGGTGCA
CAATTTCATGGAATGTAGGTAGTGGCTATGATCGATTTGATAGAATAGAAGGAATAGTGTGTATTTTTCGGTGGGGATTT
CCTGGAAAAAATCGTCGCATCTTACTCCGATTCCTTATGAAAGATATTCAATCTATCAGAATAGAAGTTAAAGAAGGTAT
TTACGCTCGGCGCGTTCTTTAT------ATGGAAATCAGAGGGCAGGGGGCCATTCCCTTGACTCGTACTGATGAAAATT
TGACTCCACGAGCAATTGAGCAAAAAGCGGCGGAATTGGCCTATTTCTTGCG--TGTACCAATTGAAGTATTTTGATTAG
ATAC----AAAT-AGATCATATCTTGTAAATTCT---CCCCCCCCCCT------TT-TTTTTGTCAATCAACGTTTCTTT
GTTTCTTTTTA--------TCTGTGCTCC----------TTAATCAGCCTT----------GAATTCT------------
--------------------AACCTT--TCTGTTTTATTTGG-TTTTTGCCGTT-----C----ATTTTTGATCATCACA
ATATTCTTTCAGAAATCTATCTCACTTATTCCTG-----TAGAA------------------------------------
---TACGGGCAGTTGATCTATA--T--TTTTTTTTTTCGGAAAATTTGCTATTTTGATAAAAA-GAAATTCTTTCATCTC
GAAATCGGGATTGGAAGCGGCCCTTTCGGGCATTCGTCGAA----AAGAGGGAATTGCTTCAAA----------------
----------------TTTGAGCAATTGGGATATCTG----------------GAAAGAAAAGGAATATTTTGTTTCTTC
ATTCGTCT-------------TTCT-----------------------------AAGGACTA-GTTTCATAGGGTCGAAG
GGTCCGAAG--CCTTGTAATAAAC--TTATKYYWTTCGTCTTTCTAAGGACTAGT------TTCATAGG-GTCGAA-GGG
TCCGAAGCCTTGTA-ATA-AACTTATGCTTGATAGAAATATTCGATCATATAGAGTCGACGAACGGTATCGGTTCATTAA
----AAATTCATCGACACAAAAATG---AAAAAAAAAACATTTATTCCCTTTCTACATCTTACATCTATAATCTTTTTGC
CCTGGTGTATCGCTTTTTCATTTAATAAAAGTTTGGAATCTTGGGTTATTAATTGGTGGAATACTAATAAATACGAAACT
TTTTT-AAATGATATTCAAGAAAATGATATTCTAAAAAAATTTATCGAATTAGAGGAACTTTTACTGTTAAACGAAATGA
TAAAAGAGCACCCTGAAACGCAT---------CTACAAAAGTTTCCTATTGCAGTTCACAAAGAAACGATCCAATTGATC
AAGATGCACAATGAGCAGCATATCCATACAATTTTGCACTTCTCGACAAATATAATCTGTTTCGTTATTCTAAGTGTTTA
TTCTATTCTAGGTAATGAAAAACTTATTATTTTTAATTCTTGGGTTCAAGAATTCCTATATAACTTAAGTGACACAATAA
AAGCTTTTTCTATTCTTTTATTAACCGATTTATGTATAGGATTCCATTCACCCCATGGTTGGGAATTAATGATTGGCTCT
GTCTACAAAGATTTTGGATTTGCTCATAATGATCAAATTATATCTGGTCTTGTTTCTACTTTTCCAGTCATTATTGATAC
AATTTTGAAATATTTGATTTTCCGTTATTTAAATCGTGTATCTCCGTCACTAGTAGTGATTTATCATTCAATGAATGACT
GAAAA-AAGTTTTACCAATCAAATTAGAATGTTTGGTATTTTGTACATAAA-------CAAAACAGTTAAAATCTGAC--
----------------------------------------------------T-------------------------TA
TAGTTTTGAAAAA--------------------ATTTTTCAGTA------A-------ATAGTTGAAAAAATTTTTCAGT
AAATAGCAGCATCATGGATAGGGAACTATACTAGTAACCTACCTAATTTTATTGTAGAAATTTTCGAGCTCAACC-TTGG
A-CATGCAAACTAAAAGGACCCTTTCTTGTTGGATAAAGGAAGAGATCATTCGCTCCATTTCCGTATCGCTCATGATATA
TATAATCACTCAGGCATCCATTTCAAAAGCATATCCCATTTTTGCACAGCAGGGTTATGAAAATCCACGTGAAGCAACAG
GCCGTATTGTATGCGCCAATTGTCATTTAGCTAATAAGCCCGTGGATATTGAGGTTCCACAAGCGGTACTTCCTGATACT
GTATTTGAAGCAGTTGTTCAAATTCCTTATGATATGCAACTGAAACAAGTTCTTGCTAATGGCAAAAAAGGAACTTTAAA
TGTAGGAGCTGTCCTTATTTTACCCGAGGGATTTGAATTAGCCCCTCCCGATCGTATTTCGCCAGAGATGAAAGAAAAGA
TAGGTAATCTGTCTTTTCAGACTTATCGCCCTACTAAAAAAAATATTCTTGTGATAGGTCCTATTCCTGGTCAGAAATAT
AGCGAAATCACCTTTCCTATTCTTTCTCCGAACCCTGCTACTAAGAAGGATATTCATTTCTTAAAATATCCCATATACGT
AGGGGGGAACAGGGGAAGGGGTCAGATTTATCCCGACGGGAGCAAGAGTAACAATACGGTTTATAATACTACAGCAGCTG
GTATAGTAAGCAAAATTCTACGAAAAGAAAAAGGGGGGTATGAAATAACTATAACAGATCCGTCAGAGGGACGTCAAGTG
ATTGATATTATACCTCCAGGACCAGAACTTCTTGTTTCAGAAGGCGAATACATAAAACTTGATCAACCATTAACAAGTAA
TCCTAATGTGGGTGGATTTGGTCAAGACGATGCGGAAATAGTACTTCAAGATCCCTTTCGTGTTCAAGGCCTTTTGTTTT
TCTTGGCATCTGTTATTTTAGCACAAATCTTTTTAGTTCTTAAAAAGAAACAGTTTGAGAAGGTTCAATTGTCCGAAATG
AATTTCTAGATCTACGGATTTATCATCAGCAAGTTCTTAAAAAGAACACA----ATTTTTGGTAACAATTATGTATAATC
AAAATGTGACAAGTA-----TTTTATT---TTTGTTTCTA-----TTTTTT-------TTTCCCAG-----ATTTTGGGA
AGTACTTGTATCGCATTTC------TATACATAGTATGTATGTTGGT----AACAAGACTCTTTTACTT-----------
---------------------------------------------------------TTGTCAGATGTCGTAGAATGTAT
CACTCTTCTATTCGCATAGAATCAAATT-TGACTAAATACT-AATTCCTAGTCTTCGGCACA------------------
--------------------------------------------------------------------------------
--------------------------------------------------------------------------------
--------------------------------------------------------------------------------
CAAAGAAAAAATAAAAGGAAAATTTTTAAGC-------------------AAATAGAACTTCCTCACTGAACTTCTA---
---------------------AAAAAAAAATTACACTT------------------------------------TGA---
-----------------TGAGATACT---AAAAAAAAATAGAGTAAGG---------------------------CTC--
-----------------------------TATTAGT---------ATAC-CAAGAT-TGGCACGCT--------------
--------------------AATT-------AA------------------------------ATAGTATGA-------T
TATGCCATCCAAGAGA-AGGGGGTCTA-----TACTTCCTTCTTATTACTT--T------------------------GA
AAGTAGTGATAGATACTAT-----------------CGAGGAACAACTGTTTGGAGTCAATTAATGAAGTTATTTTT-CA
AAAGCACCATCTAGA------AAAAAATTGGAATGGAA----TTTTTTGAAGTATTTGAAATATGAGAGAGCTCAACGGG
ACCTATACCC-CTTTTTCTCTCTTT------TTTTGATTTGAG-----------------------------GGGATTCG
TTGAGCTCTTACACTTTAATGTCTACACCACAGTTTATCCTATTATTACAGGGACGAACCCAATCCGGAATATGAACCAT
AAAAGAAAATGCCTATTAAACCAATCACAGGAATACCAGTTACAGTACCTATTATCCAAAGAGGAATCCTTCCAGTAGTA
TCGGCCAT------------------------------------------------------AACAGTCATAGATAATTA
TGAGATGATATCCTTCCG--------ATGGGGTAAGAGAATTCCTACTCTATATTTA--TTATTCTACTA----TTTTTT
GTATCTTCGATTAATTGAAGAAATAATTAGAAAATAAAACAGCAAGTACAAAAATGAGTAATAACCCCCAGTAGAGACTG
GTACGATTCAATTCAACATTTTGTTCATTCGGGTTTGATTGTGTCATGGCTCTATAATTAATTCGAATTAGGTTTATCGT
TGGATGAACTGCATTGCTGATATTGACCCCAAAAAAGAAACGGTAGGTACAGCTAATCCGTGAACAGCCAACCATCGTAC
TGTAAAAATTGGATAGGTTCGATCTATGGTCATTGGGGCCTCCTAAAAAGATCTACTAAATTCATCAAGTTGTTCCAAAG
GATCAAAACGGCCGGTTATTAAAGGAATTCCTTGTCGGCTTTCTGTAAAATATTCATTTGGGCGAGGGCTTCCAAAAACA
TCGTAAGCTAAACCCGTGCTTACGAATAACCAACCTGCAATGAATAGGGAAGGTATAGTAATGCTATGAATGACCCAATA
TCGAATACTGGTAATAATATCAGCAAACGAACGTTCTCCTGTGCTTCCAGACATGCCGAGCTCCATATATTCTTGTACAG
TCA---AAGGGGGATCCTTTTTGTAAACGATGAGATCAGTAAATG-AAAATTTACTGGGATTCC-------TTCCTTGTG
AGATTGTCAATACAATATTGTACCGAGGGTTTTGTTAAAGTATACCGAATCAGTATAGCTATCCTTCTTCTGACGCAGCA
ATGCAACTTTAATTAGTATCGAAAGGAAATCTTAAATAATTTTTTTCTTCTTTTCTTTTTCTTGTTGCT-----------
-----------------------------------------------TGGGTTGCTTTCTAATCTAAAAAGAATTTAGAA
AT------------------------------------------------------------------------------
--------------------------------------------------------------------------------
----------------------------------TTCTTGACATTTAACTACA--------------AACAGGAATT---
----------------------------TTTAATATTCAT---------------------TTTATATTTT------ATT
TCTCC------AGAATTGTCCAAGGAATCT------CTTAATTCGGAATCACGTGAGCATAGATGAATTTTTTAAATGAT
GAATGGA----TTTCTTTTCTAC--TC-A--TATCACTCTATTTTTGTTAGTGCCGTCTATAGTATATA-ATATATAATA
ATAATGG-------------------------------------------------------------------------
---------------------------------------------------------------------ATTGA------
--------------GAAATTCAAAACTTTCAATTGAACGTATTTATTTAATATTGGTATGTA--GTTTTGTTTAGTCTTG
TATCTTTC-------AAAAAATGG-AATTTTCGGAAAGTACTTTACAACCATATG--ATAT------AT-ATATAAGTTT
ATTTAGTTCTTTCATGCCTACTATAACTAGTTATTTCGGTTTTCTACTAGTGGTTTTAACTATAACCTCAGTTTTGTTTA
TTGGTCTGAGTAGGATACGACTTATTTGATTGAAATAAATTGAATGAACAATTCATAA-AAAGAGAT--TTTT-CTGCAA
AATTMSYKC----------TACCATGTCAATT-----TCCAATTCTTCGTTATTGAGATTTATGGACAATATGAATTAAT
ATTTAAGGATAGATATTACCTC---TTTTTTCTCTTT------AAACAAAAA--TTGAAATGATTGAAGTTTTTCTATTT
GGAATCGTCTTAGGTCTAATTCCTATTACTTTGGCTGGATTATTCGTAACTGCATATTTACAATACAGACGGGGTGATCA
GTTGAATTTTTGATTAATTAATATCGTGCGTGCC--TTTTTTGACCTCC----TTTTW------WYTYKMAAGAG----G
TCAAAATTAGAGTAGATTGTTGTTCCAA--TTTTCTGTATAATGTT-GACCT--AATAAAA---------CGGATTCACG
CTCTGTAGGATTTG--------AACCTACGACATTAGGTTTTGGAGACCTACGTTCTACCGAACTGAACTAAGAGCGC--
--TTTT-------TTTATAACAAAGAATATAAGACTGTAAGGAAAAAAATTC-TT---------TTTTAACTTC------
--------------AATACATCWTTGGAGACCTAC----------------------GTTCTACCGAACTGAACTA----
------------AGAGCGCTTTTTTT------ATAA------CAAA------GAA-----------TATAAGACTGTAAG
GAAAAAAATTC---------TTTTTTA-----ACTTCA--------------ATACATCATTTTTGCTTAGAGACAAAGT
AATAGGTAGGGATGACAGGATTTGAACCC------------------------------------------------GTG
ACATTTTGTACCCAAAACAAACGCGCTACCAAGCTGCGCTACATCCCTTTCAATTGGTCTACAATGTCATTGTAGAGAAT
CCATATATTGTTTTCCACATACTTA-TTTCATTTT--CTCTATCGATATACACAACTTTTCTTTCCATTTC---------
------------------------------------------ATATG---AAAAAAAAAA--------------------
--------------------------------CGGAAGCAAAC-TATTTTG-TTTTTC-------TTAAGAAAAGGAAGA
TCTTATTTATCAAAT-CGTTGTAC----ATTTCTATTTGAATTAGGGATTCCTC-C-----------CCCAG--------
-AGAAAACGAATACAAGTGG-------CC--TTTAACTA-CATAAACC---------TTAGATC------ATATA-----
----TTA-------------TACAATAAACA------CTTTTTAACACT----AAACA-AAAGAAGGAGGATT-----TT
AAATGCGAG-----------ATCTCAAAACATATTTATCGGTAGCACCGGTAATAAGTACTATATGGTTCGGGTCTTTAG
CAGGTCTATTGATAGAGATCAATCGTTTTTTCCCAGATGCATTAACATTCCCCTTTT------TTTCATTCTAGTTATT-
----TACACGAGGGGATG----AAAAAAGATTAAAGATAGAATGAAAAATC----------TGTAATTACTCCCCTTGCT
TCTTTT--------------------------------------------------------------------------
-------TT------TTAGGAT-------------------AAGGAAAAAGAATAAGTG---------------------
----------GGTTCAAACTTAGTGAAACTG---------------GGAGCTTGGTTTCTGTCTTCAAGTAAATTAACTT
TAATCAAATTAGGAGCTTGGTTTCTGTCTTCAAGTAAATTAACTTTAATCAAATTAAGAGAACAGAATTG------AAAA
TGTGGTTAGCGCAACAGTATCATACAAGATGATTAAATACAAT-ACTGTC-------------TAGTAATTCTAATCTAA
ACTTATAATCGACGTAGAGTTTAAAATCATTGTATTACTTA----TTATTTATTACTA------TCTTGT------TT-G
CAACAT-AAAATTTAGCGAAA---TTTTATTTCGAGTTAACCACTTCTAT-----ATTTTTCCTTCCTTTCTTCTTCC--
----TTTTGAATCAGA------AA---AACGAGA-----GGAG-TTAGTTGGATAAAAAATCCAA---AGGGGG--TTCA
TGGCCAAAGGTAAAGATGCCCGAGTAAGGGTTATTTTAGAATGTACCGGTTGTGTTCGAA--ACAGTGTTAATAAGAAAT
CAACAGGCATTTCCAGATATATTACTCAAAAGAATCGACACAATACGCCTAGCCGATTGGAATTGAGAAAATTTTGTCCC
TATTGTTACAAACATATGATTCACGGGGAAATAA------------AAAAATAAGTGGAAC------------CAATTAC
CTGCGTGTTACCTT------TGCAAAAAAGATG----AAAAATAAATATTAACAT----ATA---ATATGTTAATAT-TT
ATTTAAT-ATATATATA-----------------TTAATATACATTAAT--------TAAAAAAAAAATCCTATTTCTT-
------AATT----CTAA------ATCATTATTGTTTT-TTGATCCAACCGAACGAAATAGGATTTTC--------GAAA
TAAGT---AAAATAAACA---CATGGATAAATCTAAGCGGTTTTTTCTTAAGTCCAAACGATCTTTTCGTAGGCGTTTGC
CCCCGATCCAATCGGGGGAGCGAATTGATTATAGAAACATGAGTTTAATTAGTCGATTTATTAGTGAACAAGGAAAAATA
TTATCTAGACGGGTGAATAGATTAGCTTTAAAACAACAACGATTAATTACTATTGCTATAAAACAAGCTCGTATTTTATC
TTCGTTACCTTTTCTTAGTAATGAAAAACTATTTGAAAAAAGTGAGTTGGTCGCTAAAATGACTGGGTTTAGA---ACCC
GAAGAAAAT---AGACTTACTCTTC--AATTGAATCAAAATTACAATTCGAACTCAAAGGTAGATTGAAGGTTTTGTTCG
AAAAATTCGAAAACCCAGATTTG-ATTGTCGTAAG-----AAAAGAAACGAATTTTGGAAGAATATATC---------TT
TTTTT----ATT-------------------------------------------GAATG--TTTTTAGTCAGTTTCACT
ACT--TGATCGTATATTTATTAC---------------------------------------------------------
------------------------------TTGATCA-----------ACTAATTTCTATTCTATCCTCTCAGAATTCAT
TCTCTATTGAATTCCA----------------TGTAAATCATTCCGA--TGTATTCTTTCCAAC-CCCCCCT--------
--T---TTTA------TTTT-AAAATGTCATTGCAAATTATATAAAGACAATTCCTTTTTAATATAGCTATTTGCGCCAG
TATTTTACGATTAAGAAGCAACTGTCTCTTGTATAGATTGTTTATTAATCTACTATAACTATAGGATGCCCCAGTCTCAC
GAATTACTGCATTTATACGAGTAATCCATAAATGACGAAAATCCCTTTTTTGCCTATCTCTACCCCGCTGGGACGAAAAC
AAAGCTCTTTTTTTTTGTTGAAAAATAGTTCGAGTAAGTCTTGAATGAGCTCCGCGAAAGCTTGATACAAATAAACGAAT
TTTTGTTCTACGCCTTCGAGCTACATATCCCCGTCTAATTCTGGTCATTGACTAAACGAAACTTTGATG--------AAT
AACTAATTTATTTCCTTTCTTTAAGTTATTCTTGTCCCCTTTTCTATAATAACAAAACGGAATCCTCCAAT------GTA
TAAAATAATAATTCCAAGGGCTTTTGCTACTATAACCTTCCCAACCACAA--TT--------------------------
------------------------------TTTTTCTAAGCAACAATTCCTA------------------GAAAAAAA--
------TTCTATTGA--------T------------A-------------CTAAG-------------TATTAA-ATAAA
-AACATA---------------CTAAAT---AAAATA----------------------------------GTAAWAAAT
ATAATAG-----------------A--------------------A------------AAATGAATAACTAAATCGTGGG
TTCCTTCGTTTCTATGGTTATTTATTAAACGGTGAGGTCTTCTCTATATACCG--------GAGCCCC-TCCCTTC----
----ATTGATTTTTTTAWTTTTT-TAA---TCAATCTTATTATT---AACTTGTACAGTTCACACTCTTTGGCTCTACCC
ATGAATTCTCTAGTAATAGGTCTTT----GACAACGAAATTTTTCTATACAGTAACGGT-----ATTTAATTCTG-AAGA
TTAGCTGCTTAGCTGACCTTGTTAGTCC----------------------------------------------GAAAAA
GATTTTCTCTGCTTAA-GATATAATCATTTATT-----ACCAATAGAGAATTCTTT--ATCATTTTAAATGAAAAAATAA
GGTGATCAAAATTCCACCAATAGAAAACACATAAATTTAATACAC-AATAACAATA-GAAGGATATCGTAGATC--TTT-
---TTTTTT------------TAGAT--AGTAAAGGGG----TTTTTCTATCCTACCC-----ATCTGTGTACTGATCAT
GAATAGTGG-AAAAATTGGTTTCCTTTCTTTTGTCCGAACCCAT-GATCTGAACGAGTCGCACATACACCCTAGTACATG
TTCCTCGCCGCTGAGGACATCTCCCAAGAGCAGGAGATTTGGTGACATTTCTGATTGGCTGTCTTGTGTTTCTAATAAGT
TGTTTAATAGTTGGCATATTGAATTGTATGCATAATGGGC------TGGTTTAGATCGATCCTAACCAGA----------
-AGATTATGA-----------ATT--------------------TTTTTTCTAA-------AAATATTAATAGAAKATTA
ATAGAAGATTAGTAGAGTATTAAACCCGAGTAA-TAAAATCTCAAATTG---------------------TTTGTGCAAT
TTGCACGAAATTTTTGTTAGTTTTTATGAAACTGCTACAAGATCAACAATTCCATGAGCTTGGGCTTCTGTTGCTGACAT
AAAAACATCCCTTTCCATGTCTTCGGATACGACCCATAGGGGTTTGCCCGTTCTTTGTGCATAAACCCGTGTGAGGATTT
CGCGCAGTTTCAGTAGTTCTTCTGCTTCCAGGACAAATTCTACTATTTGTGCCTCATAAAAACCAGCAATAGGTTGATGG
ATCATTACCCTGATG--ATATAAGATAATAAAA---AAAGATTATTCTATCCCAAGTCATAAGACGACGAG-ACGAGATA
AAGAATAATAAGA--AAAAAGATAGAATTGAACAA-----CCGTACAGGCATTGTTTGCGGATTGCATACGGC-TTTAGA
TTGGAATTTAC--TTTTACCTTTTATCGAAGAAAAA---TAT-AGAGTCTACGAGGCCC---------AGATTGG-----
--------------------------AGTAGTT--AAAAAATWCTACGGTGGTTCCGTTGCTTT----------------
---------------------------T----------------------------TATAACTCATAACATATAT-----
AGTGTTAAGAGC----------------CTCTCAATGTGAAAAC---AAAAAGTGAAAGCAAAAAGGTTT----------
-----------------GTAACGCTGAAAAAGAAC----------------TCCGATAG--AAAAGATAAAATATAGC--
----AAAATCGGAAATCCTCTTACTATCTCATACTACTCTTTCGATACAGAATTGAATAGTA---AATTAC--AAAAAAC
C-A----G-TAACCATTTTCTTATATCGAACTCAAAATGCCATGCTATTATTACTTACTATTTATTCATATTTCATATGG
CAAAGGCATAGTTTTCTTTGTT--CTTTCGAAT------CAAAAACTCATTGGCGCCAAGCGTGCGGGAATGCTAGACGT
TTAGTTATTTTTCCTCCGACCAGGATAAAAGATCCCATTGAGGCGGCCAATCCCATACATACTGTTTGTACATCTGGTCG
CACAAATTGCATAGTATCATAGATAGCTATTCCAGGTATTACCCATCCGCCAGGAGAGTTTATAAACAAATACAAATCTT
TAGTTTCACTCTCTATACTCA-GATAGACCATAAGACCAATAAGTTGGTTTGAGATCTCGCTATCAACACCTTGACCTAA
AAAAAGTAATCTCTCTCGATAAAGTCGATTGATTAGGATAAAATTATCCCCCCTAGAAACCGTACATGCATCTTTTGCTG
CATACGGTTCAACAAAAATCGTG---AAAAAAAAACAATCAATGTGTAGCTTCCAGTTCTC-CCTTTTTTGATAGTGAGT
ACTTTCTAACTTCTCTTCT-------AATGAAGAGGTTGTTCTTCCA----TTTTTTCTTTTT-------CAATAAAGAG
AGGTTTTGACTCGTTTA-------------------CCTATATGT-TTACC---TA--TATAG---------AATTGATT
AAATTAAACTTATCAA-----------ACTAACTTCTTATTGATATATTCTTT-CATCGAGATCTAATTTTAATCATGAT
GGCATTTTCTTGTTTC-TGAATGGG---TTTCTTTAATTCTTCTTTAGGTTTGTGCTCTACTCCGTGTAAAGATCTCCCC
GAATTTTG---ATTTG-CCCGTATAGGGCAAATG-TCCCAAGACTCCGTCTT----------TACAAC--------CTTT
TTCAATTCATAGGACGGTTTCCGCCACAAATTTT---TGACGTATTTGGT-----ATATTATTCGATTAATTATGAATAG
CGATTGTA------AACTACTCCTATTTTAAACT---------ACTTTAAT----------TTCATTTCTATTTAGA---
--A-------ATTCTATTTATAA----------TAAAAAAAAAT---AAGTAG---------------------TAATGA
TA---------------GATATAGA-TAT---AGTAGTAATTGGTTTTTTATAAACGGAGCCTGGATACTTCATTTTTT-
TGGGCCAACCAAGCTAACCATAAATTATATTAATTTAGAATATTAATCTGGATACCCCCAAAGCATAAATGAACTTCACG
CTCCAAATTT------TTGATAATTTAATCAACCTTTCTTGGGTGAAACAGAGGATC-TCTCGATCGGGGGAGAGAACGG
GAAAATCCCGTATGACCCGATATATCTGACAAGTCGCACTATACGTCAATCCAAATTGAACCATCTTCCCCAGGATTTCG
AAAGGGTACTTTTGGAACACCAATAGGCATTAAATAAAAGC-AAAAACTAAGTACTATATTTCACTTTGATGTGAAAGCG
TAAGAATGAATTTATTGTTTTAAAAATATTG------------------GCCTTTATCATATGTTATGCGTGGATTCGCT
AAGTTTATAAAA----AGAAAGGAAACCAAAATA-------------------------ATACGAATAATAGGGAAGCCA
AAATAAGAAAATTATTACTACCAGCTC------------------------------------TGTATGCAGTTGTT---
-----------------------------------------CATAGAA-AATAGGGTGAATCCCCCATTGCGTATTGGTA
CTTATCGGGTATAGAATAGATCTGCTTCTCCGT-----G-TTTCTACAAACAAAATTGTTACATTGTT----ATTA-AAA
GAATAG-----AAAA----AAAAAATAAATCTTTCTCGGAGATAATCCAACGA--AAAA--------GGGGGTCCATAAC
ATAG---------TTTTTTTCCAGTGCAATAAAGTTACATAGTGTCTATTTGTTATTGATA------------------A
AGGGGTATTTCTATGGGTTTGCCTTGGTATCGTGTTCATACTGTCGTATTGAATGATCCCGGTCGTTTGCTGTCTGTCCA
TATAATGCATACAGCTTTGGTTGCTGGTTGGGCCGGTTCGATGGCTCTATATGAATTAGCCGTTTTTG-ATCCCTCTGAC
CCTGTTCTTGATCCAATGTGGAGACAGGGTATGTTCGTTATACCCTTCATGACTCGTTTAGGAATAACCAATTCATGGGG
TGGTTGGAGTATTACAGGAGGAACTATAACAAATCCGGGTATTTGGAGTTATGAAGGTGTGGCTGGGGCGCATATTGTCT
TTTCGGGCTTGTGCTTCTTGGCAGCTATCTGGCATTGGGTATATTGGGATCTAGAAATCTTTTGTGATGAACGTACAGGA
AAACCCTCTTTGGATTTGCCCAAGATCTTTGGAATTCACTTATTTCTCTCAGGAGTGGCTTGTTTTGGGTTTGGCGCCTT
TCATGTAACCGGATTGTATGGTCCTGGAATATGGGTGTCTGATCCTTACGGACTAACCGGAAAAGTACAA-TCTGTAAAT
CCAGCGTGGGGTGTGGAAGGTTTTGATCCTTTTGTTCCGGGAGGAATAGCCTCTCATCATATTGCAGCGGGGACGTTGGG
CATATTAGCGGGCCTATTTCATCTTAGTGTCCGTCCGCCTCAACGTCTATACAAAGGATTACGTATGGGAAATATTGAAA
CCGTCCTTTCTAGCAGTATCGCTGCTGTCTTTTTTGCAGCTTTTGTTGTTGCTGGAACCATGTGGTATGGTTCAGCCACT
ACCCCGATTGAATTATTCGGGCCGACTCGTTATCAATGGGATCAAGGATACTTCCAGCAAGAAATATATCGAAGAGTTGG
CGCTGGGCTAGCCGAAAATCAAAGTTTATCCGAAGTTTGGTCTAAAATTCCTGAAAAATTAGCTTTTTATGATTACATCG
GTAATAATCCGGCAAAGGGCGGATTGTTCAGAGCAGGGGCAATGGACAACGGGGATGGAATAGCCATTGGGTGGTTAGGT
CATCCTATCTTTAGAGATAAAGAAGGGCGTGAACTTTTTGTACGTCGTATGCCGACTTTTTTTGAAACATTTCCGGTTGT
TTTGGTAGACGGAGACGGAATTGTTAGAGCCGATGTTCCTTTTCGAAGGGCAGAATC-GAAGTATAGTGTCGAACAAGTA
GGTGTAACTGTTGAGTTTTATGGTGGCGAACTTAATGGAGTTAGTTATAGTGACCCGGCTACTGTGAAAAAATATGCTAG
ACGTGCTCAATTGGGTGAAATTTTTGAATTAGATCGTTCGACTTTGAAATCTGATGGTGTTTTTCGTAGTAGTCCAAGGG
GTTGGTTTACTTTTGGACATGTTTCATTTGCTCTTCTATTTTTCTTTGGACACATTTGGCACGGTGCTCGTACCTTGTTT
AGAGATGTTTTTGCCGGCATTGATCCAGATTTAGATGCTCAAGTGGAATTTGGAGCATTCCAAAAATTGGGAGATC----
--CAACTACAAGAAGWGATA------CAATATGGA----------TCTCTCACTTT---ATATTCTTTAT---TTTCTTT
TTGT-------------AATTTG--------ACATAGAGT------------------------------ATTTGAATCG
TCGCCTTT--------------------------------------------TCCTCGAATCTTGCTCTTTTTTATTC--
----GGGGGGCGATCCCTAATAAATAGATATGGAAGTTATAAT------TGTAAACCACGATCGAATCTATGGAAGCATT
GGTTTATACATTCCTCTTAGTCTCGACTCTAGGAATAATTTTTTTCGCTATCTTTTTTCGAGAACCGCCTAAAGTT----
-------CCAACTAAAAAGATCAAATGATTTTTT------ATTATCTTAGTTGAAGTAAAGAGCCTCCCA--------AT
ATTG-----AGAGGCTCTTTACTTCAACTAGTCCCCGTGTTCCTCGAACGGATCTCTTAATTGTTGAGAGGGTTGCCCAA
AAGCAGTATATAAGGCGTACCCGGTAAAACTTACAAGTAAACCAGATATAGAGATAGCGATCAGGGTTGCTGTTTCCATT
ATTATATAATTTCAAGACCATACTGGGTCTATGATAAGATCATATATTTACAACGGAATGGTATACAAAGTCAACAGATC
TCAATTAATACAAAATAGAATT--TATGGCTACACAAAATGTTGAGAGTAGTTCTAAATCTGGTCCAAGACGAACTACTG
TAGGGGATTTATTGAAACCGTTGAATTCGGAATATGGTAAAGTAGCTCCTGGATGGGGAACTACTCCTTTGATGGGTATC
GCAATGGCTCTATTTGCGATATTCCTATCTATTATTTTAGAGATTTATAATTCATCCGTTTTACTAGATGGAATTTCAAT
GAATTAGATGTACAAGGACCACTAAGTCCTAACTTTTCAAT-AC-AAAGTGA-----TTTGGTC-----------TGAGA
-TTTTT-TTTAGTCCATTCTATTCTATTTTGGTAGTTCGATCGTGAAATTT--CTTTTTTTCTGTATTTTTTGCATATGA
GTGTGCGGCTTGTTATAATGGATCCTA-TTGATAGTACAGAGAAAGGGCCTGTC-----ATCTTGATAGAGATT--GCTT
TTTACCCTGTCAGATATTTATTCTATTATCTGATATCTGAAGCACAGAAGATATGAAATTG--ATTACGA----------
--------AGTA-TTAGAACTATGATTCATACTTAATATTCAGATCCCA------------------CGACCCAACTC--
---AAAAAAAATTTCAAATCTAA-AAARWT-------TTCAAATCTAAAAAGTTATAGGATATAAATTCAAAG-------
----------------ATTTTTATTTTGTCAAACTCTTTGTCTATGT-----TTTTTTTATCAAAGGG-----CAAATCC
TTC-----TTTTGATTTTTAGTTA-----CTATTTTTCTTCAATTCATTGAATAAGTGATGATACAACGATTCTTACTCA
GGGAATCTTGGGTT--TAGTTTGAAGGTTTTATTAAATCATCGTGAGTCGAGCATGAATCTGAGG-----------TTTT
TTTCAATCGCA-TT---TAGGATCGTAACAAG-AAAATTTCTATCAATAATAAAGACAACAATCGTAAGACTG-ATTACA
TACAAATCAAAATACC------AAAAA-AAA-TGGAGAATATAGAAGATTCAAGAGGCCTGTAACGATTAACACTAAGAG
ATCAA-AGAGCCAACTTGAAATTTTGGCATTATAACCACAAGAAAGAGTTGCCGAATTCGTGTTTTTTCGTATCATAATC
TTCAGGGAAGGTTG-TTTGAATCATAGAATT---AAGAAG-----TTTTTTTACACATATTGGTTTCAACTAATATTTTT
GTGTTTCTGTTTGAGCTGTATGAAATGAAATTCTCATATACGGTTCTTAGAGGGGGAGTCTCCCTGGTTTACCTATCTCA
ATAAAGTCTATGATTGGTTCGAAGAACGCCTTGAGATTCAGGCGATTGCAGATGATATAACTAGTAAATACGTTCCCCCT
CATGTCAACATATTTTATTGTTTAGGAGGAATTACGCTTACTTGTTTTTTAGTACAAGTAGCTACGGGGTTTGCTATGAC
TTTTTACTATCGTCCGACTGTTACTGAGGCTTTTGCCTCTGTTCAATACATAATGACTGAAGCTAACTTTGGTTGGTTAA
TCCGATCAGTTCATCGCTGGTCGGCAAGTATGATGGTCCTAATGATGATCTTGCACGTATTTCGGGTGTATCTCACCGGT
GGCTTTAAAAAACCTCGTGAATTGACTTGGATTACAGGTGTGGTTCTTGCTGTATTGACCGCATCTTTTGGCGTAACAGG
GTATTCTTTACCTTGGGACCAAATAGGTTATTGGGCAGTAAAAATTGTAACAGGTGTGCCGGAAGCTATTCCTGTAATAG
GATCTCCTTTGGTGGAGTTATTACGTGGAAGTGCTAGTGTAGGACAATCTACTTTGACTCGTTTTTATAGTTTACATACG
TTTGTATTACCTCTTCTTACTTCTGTATTTATGTTAATGCACTTTTCAATGATACGTAAGCAAGGCATCTCTGGTCCTTT
ATAG--------------------------AGAGATAGTTGTAATCAATCAT----------------------TGGGGG
AGGAAGATATGGTATTTCATTGCTATAAATATGGATTATA-------AAAAAAAA---A----GAAGACATGTATTTGGA
TAATTTCCTTCAACTCCA-----------AAA----AAAATTGGATT---TATTTAT-------------TTATATTTAT
TTTTTT------T----ACATTAATAGTTGAAGTGAATTTTCCTAAT---AAAAAAAAATGGATTATGGGAGTGTGTGAC
TTGGACTATTGATTTAGCCGTGCAGATATATGCCTTTATCCGCCACATTGGAATTCACAATTAAATGTGTCTTTGTTCCA
CCAACCGCGAAAGCCCCATACAATAC--AT----A-GGGTATGCTACATAGTTTG----------------------GAC
T-CYAATCATGTTGTGTTGCGCATGAAGAGGCTCCGTAAAATCCAGTCGAATAAGTGATGTGGTAGAAT-----------
---CCATATTCTATTC---------TATTTTAGCTA--------------------------------------------
-------------------------------ATAGTATG------GAAATGCAGCCATTTCTTCTGCATTGACTCGATTT
ACGATATTATCGGAGTGAAACAAGGGATCTAMAGAATGCCAGAGGCTAAACCATATTAGTAACAAGTAAAGC--------
--------------------------------------------------------------------------------
--------------------------------------------------------------------------------
--------------------------------------------------------------------------------
-----------------------------------------------GGA---------------GTTTCTAACATCT--
-AAACATATA----------------T-TTTTTATAGGGATGCGTTTGGTTCGTTTGATTCTTGCTCGAGCTGGATGATG
AAAAATTATCATGTCCAGTTCCTTTGGAGGATGGATTTAT--GAATTCACCTATCCCAATAACAAAAAAACCCGATTTGA
CAGATCCTGTATTAAGAGCTAAATTGGCTAAAGGAATGGGTCATAATTATTACGGAGAACCCGCATGGCCCAATGATCTT
CTATATATTTTTCCAGTAGTAATCTTAGGTACTATTGCATGTAATGTAGGATTAGCGGTTCTAGAACCATCAATGATTGG
TGAACCCGCAGATCCATTTGCAACTCCTTTGGAAATATTACCTGAATGGTATTTCTTTCCCGTATTTCAAATACTTCGTA
CAGTACCAAATAAGTTATTGGGTGTTCTTTTAATGATTTCAGTACCTGCGGGATTATTAACAGTACCCTTTTTGGAGAAT
GTTAATAAATTCCAAAATCCATTTCGTCGTCCAGTCGCGACAACCGTTTTTTTGATTGGTACCGTAGTGGCCCTTTGGCT
AGGTGTTGGAGCAACATTACCTATTGATAAATCTTTAACTTTAGGTCTTT-----TTCAAATTGATTCAATTAT---AAA
AAAAAGGCGCGATATGTTTATCTAGGGAATAATCACTTTAAGCTGAATTCTCCCTAG-----ATAAACA-----------
------------------------TCTATTCAATGTTAAAAAAGTTAAAAAAAAGA---------AAAAGGTGTAAATAG
GTCCATTGGATTTAAA--------------------------------------------------------ATATGTTT
TACATCGTCTATGTGCAAATGTTCAATTTTCATAAGATCTTCTTGACTCTTATTTAAAAGGTCCAATAATGTATATATAT
TTGACCTTTTCAGGGAATTATAGATCTTCGGAGTCAATTCTAATTGATCAATAAAAATATATTTCAATGCAAGTGTTTTT
TTCTTTTTCTTTAGTTTA------GCTAATCTATCA--TGAAAAGTAAAAAGAGGTAAAGTAA------CCTTGTGCTGA
------TTTTTTTCTAAATGCGCGTTTTCTTCTTTTGCATGTAGAAAAAGAATAAATAAATTAATCAAAGTTCGAGAGGC
TTCATGAAGTGCTTCTTT----AGGGGTTAAACTTCCATTTGTCCATATTTCCAGAAAAAGTATCTCGTGCTTTTCATTC
CCGTTTCCATAAGAATGAACACTATGATTTGCGTTTTTAACGGGCATGAATGTAGCATCTATAGGATAAGTTTCATCTTG
AAAATTTTTTGGCG-GTTTTAGACGATAGCCG-------CGACCTCTCTCGATTTGTAATTCAATACGCAAATCAATAGG
TTCGGTTAGTTTAGCTATATACTGTTTATTATCAATGATTTCCACCCCAGGTGGGAGGATGATGTCTTGAGCAGTTACAT
ATCCAGGGCCTTTTACATAAATAGATGCGTTATGAGTTCCATACAAATTACTTCTCAATACAATTTCTTTTAAATTCATT
AAAATTTCATGTACCGATTCTTGAATACCTATTATAGTAGAAAATTCATG------TGTTATTTTATGA-GATTTTGATT
TTGCACATGTAATACATGTTCCTTCTATTTCTCCAAGCAAAGCTCTTCGCATCGCAATTCCTATTGTGTCGGCTTGACCT
TTCATAAGTGGAGACAGAATAAAACGTCCATAATAAAGACGCTTACCGGTGGCTCTTGATTCAATACACTTCCACTGTAG
TGTCCGAGTAGATATTCTTACTTTCTCTCGAACCATAATAATTTTATTA------TTTTTTTTGATCA------AATAA-
---------TTGAATTATTTATTTC----------TCTTGAAATCTATTCAATG-----TTTTTTTTACACGCGCCTTTT
TTTCGGGGCTCTGCAGCCATTATGTGGCATAGGAGTTACATCTCGGACGAAACTTAATAGTATACCACTTCTGCGAATAG
CTCTTAATGCTGCATCTCTTCCGAGACCAGGACCTTTTATCATAACTTCTGCTCGTTGCATACCTTGATCTACTACTGTT
CGAATAGCAATTCCTGCTGCAGTTTGAGCAGCAAATGGGGTCCCTCTTCTTGTGCCTCTGAATCCACAAGTTCCAGCGGA
GGACCAAGAGATTACTCGGCCCCGGACATCTGTAACGGTCACAATAGTATTGTTAAAACTTGCTTGAACGTGGATAACTC
CTTTTGGTATTTTGCGTGCATTCCTACGTGAAGTACTACGTCCATTCTTGCGTAAACCAATTCTTGGTAAAGGTTTTGGC
ATATTTTA-TCATCTCATAAATATAAGTCATAAGTTTATGGATATATCC--------ATTTTGTGTCAAAATAGATC---
---TTTTTTTTT--------------TATTTGTACGTTGGATCTTTTAGCGAGTC-TCCGTTTACAAAGATTATCCTTGT
CTTTGTTTATGTCTAGGATTGGAGCAAATGACT--TTAATGCGTCCCCGTC-----------------------------
--------------------------------------------------------------------------------
-------------------------------------------------TCCGTATCAGTCGACATTTTTCACAAATTTT
ACGAACAGAAGCC--------CTTATTTTC---------ATATTTGTCATTCCTT---------AATTTAAAATATACAT
A------------TTTTATTTT---------------------TGAAGAAAATA---------AGTT-------------
---------------------TCTTTTAA---------------------------------------------------
--------------------------------------------------------------------------------
--------------------------------------------------------------------------------
--------------------------------------------------------------------------------
---------------------------------------------AACCCCC-GGTTTTATATGTATAAAAC------CG
CGTGGGGTC-----------------------------------------------------------------------
--------------------------------------------------------------------------------
-------------------------------TTTCCAATGTAG---------------------------GAA---CTTG
TTCCTT-------------------TCCC---CCCCCCA-CTT--TTTTTC---------ACAAATAG-----AAAGTCC
AGATACAAT-----T---TTGAAAGGATTACCATATATAACACAAGATTTCTCCACCGATTCTTTTTAGTCGGGCTTCTC
GGTCTGTCATTATACCCTGAGAAGTAGAAAGAATTACAATCCCCATTCCGCCTAAAATTTTAGGAATTTGTTGATAGTTG
GAATAGATACGTAAACCGGGTCGACTGATCCGTTTTAAATTTATACTTGTTTTATATGACCCTTTTCTATTCCTTCTATG
CCGTAGAGTTAAAACCAAAAAATTTTTGTTTCCTTCTTGGTGTTTCCTCACATTTTCAATAAAACCCTCTTGTAAAAGTA
TTTTAATAGTGTGTTCCGTAGTGGTAGTAGATCTTATTCGAATGGTTCCTTTTTTATTCATGTCAGCATTTCTTATAGAA
GTTATTATGTCAGCAATAGTGTCCCTATTCATGATAAACTAAAACTTTTG------TTGTTCCCTAACTTGG------AT
AT-----AATCAACATATTCATTTTTTTTT---------------------------------------ATGAAAAA---
---AAATT--------TATTA--AAGATATATA-----CGTGAAACA----------------CAAT-------------
--------------------------------------------------------------------------------
--------------------CT----------ATATT--ATAT------A------TTATATGC-------TTTTTTATA
ATACTTCAGGTGCTAATGAAACTATTTTAGTAAAATTGAATTGTCTCAATTCCCGGGTAATCGCACCAAAAATTCGAGTT
CCTTTTGGATTTCCTTCTTGATCAACGACAACTGCAGCATTGTCATCATATCGTATTATCATACCGTTGTTGCGTTTGAG
TTCTTTACTGGTACGTACGATTACAGCTCTGATCACTTCGGATCTTTCTAGAGGTGAATTTGGTATTGCTTCTTTGATCA
CAGCAACAATAACGTCACCAATATGAGCATATCGGCGATTATTAGTTCCCAGGATTCGAATGCACATTAATTCTCGGGCT
CCGCTATTATCTGCTACATTCAAACGGGTCTGAGATTGGATCATATCA-TTTTTGAAATCTGTTATTTCAATGCAAAGG-
-----ACAAAAAAAG----------AAATA--TTATTTGTT---------------------------------------
-----CAAA---AAAACTTGCGA--TTTTTT---CATCCCCAAGACCCCTTTAG-------------------------T
TTCATTTTCTATTCCTATTTCCTATCCTGAAATAATGAATTGAGTTCGTACAGGCATTTTTGACGCTGCTATTGAAAAAG
CCTTTTTGGCTATACTTTCTGCTACTCCGCTCATTTCATAAAGTATTCTTCCTGGTTTAACAACAGCTACCCAATATTCA
GGAGATCCCTTTCCCGAACCCATGCGTGTTTCTGTGGGTCTTACAGTAACAGGTTTGTCGGGAAAAACACGTACCCATAT
TTTTCCACCGCGGCGCGCATTTCGTGTCATTGCCCGCCGCCCTGCTTCTATTTGTCGAGCTGTAATCCAAGCGGGTTCAA
GTGCTTGAAGAGCATATCTACCGAAAGAAATACGATTACCTCGATAAGATATTCCTTTCATCCTTCCTCTATGTTGCTTA
CGGAATCTGGTTCTTTTGGGGTTCTAGTTGATGGTTGTTTCTCAATTCCATCTCTACTACAAAACCGGACATGAGAATTT
CTTCTCATCCAGCTCCTCGCGAATGAAATTAT--AAAAAAATGAAATGATTA-TAAAAATATACA-TAGAGTTGATGAAT
AG-------------------TCTACTGAAT--GCTGGAATCCTTTGAAATTT---------------CAT---------
---------CTAATTTATTT--ATT--------ATTATTGG---------------------------------------
--------------------------------------------------------------AAATTAGTATATTTTGTT
TTTAGT--------------------------------------------------------------------------
--------------------------------------------------------------------------------
--------------------------------------------------------------------------------
--------------------------------------------------------------------------------
--------------------------------------------------------------------------------
--------------------------------------------------------------------------------
--------------------------------------------------------------------------------
--------------------------------------------------------------------------------
-------------------------------------------------------------------------------C
CT------------------------------------------------------------------------------
--------------------------------------------------------------------------------
------------------------------------------------------------------CCT-AATG------
-AATC-----ATTAAGA----------TTCATTTTCA-------A-------TA---------GCATCTTATGCATTCAT
AGGTTCCGTCGTTCCCGTCACTTCTCAATTATTGGTTAGGTCTTAATTTTATAATGGAGCACT--AATAAAAA--TTATT
CTTA-AATCAATCTTCTCAATCTTTTT-------TGACTCGAGGCTCGTGA------TTTTTTTTCTATAAATATGAAGA
AATTCATTTAATTATAGATTTTTTGGTAGTGAT-------GCTTTATTACATTAGC-------TTTTATATGAGATGACT
CATAGACCTTACAT-ATTGGTATTGAA-----TTCTATAT-ATATATA---------TATATTTTCTATCTTTCTCTCTC
C------TTTCCATTTATCTGCAAAATTGGAATTTTG-----CTTTTCAATTCA--AAATCCGATTCATTTT--------
----------------ACTTTTTTTTATGTACTTTATGTAAAAA-TAA------GATTTGAATTGCTACAAT-GATATAA
G-------------------------------------------------------------------------------
--------------------------------------------------------------------------------
--------------------------------------------------------------------------------
--------------------------------------------------------------------------------
--------------------------------------------------------------------------------
-----------------------------------------------------------AATGAAAGAGG----------
----TTGTCAT-------TTTTTGT-TCTTT-------------------------------------------------
-------------------TCCTCGTTTCCAAATGTCCA-AATTTTTATACCTAATACTCCATAAATAGTTATAACTGTA
TAGGAACAATAATCAATTTTAGCTCCAATGGTTTGTAGAGGAACCCTACCTTCTCTAATCCATTCAACGCGTGCAATTTC
TTTTCCGTCAAGACGCCCCGCAATTTGTATTTGAATTCCTTTTGTATCCGCTTGTTTAGTTAATTCAATAGCTTTTTTCA
TTGCCTTGCGAAAGGGGACTCGATTCTTTAATTGTCCGGCTATAAATTCTGCAAGAATAGTAGGGTGTTTGTACGGTTTT
TTAATTCTTTTAATCGAAATGTTCAGCTTTTGGTTCACACAATTAAGTTCTTTTTGTACATTTAGTTCTAATTCTTCGAG
TTTTTTACTTTTAGGTTTAGTTTCTATTAAAAATTTTGGGAATCCCATATATATTATAACCTGAATTACATCAATTCGTT
TTTGAATCGTTATACGTGAAATTCCTTCAACACCAAAAGAAACTTTCATATCTTTTTGTACAAAATTCTTAATACAGTTT
CTTATTTTTTTATCTTCTTGTATACCTTCGGAATAATTTTTTGGTTGTGCAAACCAAATTGAATGGTGATCTTGGGTTGT
ACCAAGTCTGAAACCAAGTGGATTTATTTTTTGTCCCATAATCCCTCACTACTAT-ACATATGATGAGATGTTATACCCG
TGGATTTTTTTTCTTTATCCCCCCCGATTTCTTTTAG------------------CGA---TTCTTTTAAGCATA---GG
GTATATTC---------------------------TTCATAGAATTTTTCATAATA---AAATTCTTGATAGAAG-----
-------------------GATATATCTATTAGTACAATAGTTATATGGCAAGTTGGTCTTTTTATTAGAGAATTGCGAC
CTCGAGCCCGAGGTTTTAATCTTTTCATAGTAGCACCTTCGTTAACTTCGGCTTTACTAATGACTAAACTTGCTTCGTTA
AACCCCCTATTGTGACTAGCATTTGCTGCGGCAGAATAAACTAATTTAAAAATAGGATAACATGTTCGATAAGGCATGAG
CTCTAGTATCATAAGTGTTTCTTCGTAGGAACGTCCACGAATCTGATCAATAACTCTTCGTGCTTTGTGGGCAGACATAC
ATATATGTTGACCTAAAGCATATA----------------CATAAGGA-GATAATTTTTTCCGTCTCT------------
------------TCTTTATCATAAGATTCAC-----------------------CTC------------------AAA--
---------GAACTATAAAA--AAGTATT-TTATT------------------ATTAATG------------------TA
AGTAAAGA---GAGAAG----------CATCTAGAATG------------------TATATA-TCTA---TC--------
-------TTTCTTTTTTTTATTAACGACGAGATTTATTATCATTTTTTGTGTGTCCCCGGAAATATAGAGTAGGTGAAAA
TTCTCCCAATTTATGACCCACCATATGATCTATTATATAAATAGGTAAATGTTCCTTTCCATTATGGATAGCAATAGTAT
GGCCAACCATTGTGGGTATAATAGTAGATGCTCGGGACCACGTTACTATTATTTCTTTTTCTGCCTTTGTGTTAAGTTTA
TTTATTTTTCTTAATAAATGATTTGCTACAAAAGGGTTTTTTTTT-AGTGAACGTGTCACAGTAAATTTCTCCTATTTTT
TTTTTTTTTTTGAAAAGACGAAGAAACAAAGTCTATTTTCTC-----TCCTATTTACTACGGCGACGAAGAATCAAATTA
TCACTATATTTATTCCTTTTTCTACTTCTTCTTCCAAGTGCAGGATAACCCCAGGGGGTTGCGGGTTTTTTTCTACCAAC
AGGGGCCCTCCCTTCACCACCCCCATGGGGATGGTCTACAGGGTTCATAACTACTCCTCTTACTATAGGACGCTTACCTA
GCCAACATTTAGATCCGGCTCTACCCAAACTTTTCTGGTTCACCCCAGCATTCCCTACTTGTCCGACTGTTGCTGAGCAG
TTTTTGGATATTAAACGAATCTCCCCAGAAGGTAATTTTAATGTGGCCGATTTCCCCTCTTTTGCAATCAGTTTCGCTAC
AGCACCTGCAGCTCTAGCTAATTGTCCACCCTTTCCAAGTGTGATTTCTATGTTATGTATGGCCGTGCCTAAGGGCATAT
CGGTTGAAGTAGATTCTTCTTTTTGATCAATCAAAACCTCTTCCCAAACCGTACAAGCTTCTTCCAAAGCATACGGCTTT
CTGGGTGTAGATGATGATATCTATACAGATGGATCTTATCTATCATACAATGAAGT-AAAGTACTACATGAGTGGATATA
TAGGAATCCAAATCTGCCGAATCACTCATGTTATGCTCTTCTACATCCTAGGTCTTCCCGTTCCCTCATCTGGCTTATGT
TCTTCATGTAGCATTCAGATCGAATGACTCTATGAAATTACGTCGATACTTCCACATATTAGGGGTAACGTAGGAGACAT
CTCTATTTTTCCCCCGGGGAATCTTTAGAATTACCACTGCTTAGCTTTCAATTCGTCTCTGACCATCAAATGAAATGTGA
ATAACCCGTCCTCCTCTCTTTGAAACAAGGGGCGCTTCTGGTTCTGTCGGTGCTTGAAACAATTTTGTCTTCTCCATATT
ACTATATCTCTAGAGTCAATAATTTTATATGAGGAACTACTGAACTCAATCACTTGCTGCCGTTACTCTTCAGTTTTCTG
TTGAGGTCTATCCTGTAGAGGTACTCAAATTGGATCAGTGATCGATTTCTAGGTTTCGTCGTAAACCTAATTGGTTACTT
CCAATTACGTAAATCAATAGTTCAAACCGCACTCAAAGGTAGGGCATTTCCCATTTTTATAGGAACTTCTGTACCAGAAA
TAATGGTATCTCCAATTATAGCCCCTCTGGGATGTAAAATATATCTCTTCTCACCATCCCCATAGTGTATGAGACAAATG
TATGCATTTCGATTAGGGTCGTATTCTATGGTTACGATTCTACCATATATGTCTTTTTCATTCCGTCGAAAATCGATTTT
ACGGTATAGACGCTTATGACCCCCCCCTCTATGCCTTGCGGTAATGATTCCTCTAGCATTACGTCCTTTACCACAACGAT
GCTGTCCATAGATCAAATTATTTCGTGTATTGGATTTTACTTGACTGTCTACGGCTCCATTGCGTGTGCTCGGGGTAGAA
GTTTTGTATAAATATATCGCCATGCTATTAAGTATTTTGATTTAAGTTAAGTTCTTTTCTTTCTAAGAGGTGGAATAGAA
TAACCCGGTTGAAGCGTAATGATCATACGTTTGTAATGCATTGTATGTCCCATAATAGGTCTCATTCTTCTGCCCTTTCC
CGGGAGTCGATGGCTATTCATAGCTATTACCTTGACACCAAAGAAGAGTTCGACCCAATGCTTTATTTCTGTCCTAGTTG
ATCCTAATTCGACATTAAAAGTATATTGATTTTTCCCCAATAACTGAATACTTTTGTCTGTAAATACTGCATATTTGATT
CCATCCATAAATCTATTTTCTTCCCTATGAGTTCTAGTCTCAGTAAGAATGCTAGTTCTTACTGTTCATATGTTATGATA
TGAATATACCACACCAATTCGTTATGTATGGATGATGAGATTCCATTGATACAGAGCCAATTCCAATAGACTTATTGGAG
GGTCCCATTGGCGTGCATCCAGTAGGAATTGAACCTACGAATTCGCCAATTATGAGTTGGGCGCTTTAACCATTCAGCCA
TGGATGCTTAGCGGGGATCCTCGTACATGGTGAATAACCAAATTCCAATTGAAATGAAATCTTTAGGATAAAACAATGCA
ATTTAGGAGG-----AATCAATGAAAGGACATCAATTCAAATCCTGGATTTTCGAATTGAGAGAGATATTGAGAGAGATC
AAGAATTCTCACTATTTCTTAGATTCATGGACCCAATTCAATTCAGTGGGATCTTTCATTCACATTTTTTTCCATCAAGA
GCGTTTTATAAAACTCTTGGACTCCCGAATTTGGAGTATCCTACTTTCACGCAATTCACAGGGTTCAACAAGGAATCAAT
ATTTCACGATCAAG---GGTGTAGTACTATTTGTAGTAGTGGTCCTTATATATCGTATTAACAATCGAAAGATGGTCGAA
AGAAAAAATCTCTATTTGACAGGGCTTCTTCCTATACCTATGAATTCCATTGGACCCAGAAATGATACATTGGAAGAATC
CTTTGGGTCTTCCAATATCAATAGGTTGATTGTTTCGCTCCTGTATCTTCCAAAAGGAAAAAAGATCTCTGAGAGCTGTT
TCCTGGATCCGAAAGAGAGTACTTGGGTTCTTCCAATAACTCAAAAGTTTATCATGTCTGAATCTAACTGGGGTTCGCGG
TGGTGGAGGAACTGGATCGGAAAAAAGAAGGATTCTAGTTGTAAGATATCTAATGAAACCGTCGCTGGAATTGAGATCTC
ATTCAAAGAGAAAGATATCAACTATCTGGAGTTTCTTTTTGTA---TATTATATGAATGATCCGATCCGCAAGGACCACG
ATTGGGAATTGTTTGATCATCTTTCTCCGAGGAAGGGGCGAAACATAATCAACTTGAATTCGGGACAGCTATTCGAAATC
TTAGTGAAAGACTGGATTTGTTATCTCATGTTTGCTTTTCGTGAAAAAATACCAATTGAAGTGGAGGGGTTCTTCAAACA
ACAAGGAGCTGGGTCAACTATTCAATCAAATGATATTGAGCATGTTTCCCATCTCTTCTCGAGAAAGAAGTGGGCTATTT
CTTTGCAAAATTGTGCTCAATTTCATATGTGGCAATTCCGCCAAGATCTCTTCGTTAGTTGGGGGAATAATCCGCACGAA
TCGGATTTTTTGAGGAACATATCGAGAGAGAATTGGATTTGGTTAAACAATGTGTGGTTGGTAAACAAGGATCGGT----
--TTTTTAGCAAGGCACGAAATATATCGTCAAATATTCAATATGATTCCACAAGATCTAGTTTCGTTCAAGGAAGGGATT
CTAGCCAATTGAAGGGATCTTCTGATCAATCCAGAGATCATTTCGATTCCATTAGGAATGAGGATTCGGAATATCACACA
TTGATCAATCAAAGAGAGATTCAACA---ACTAAAAGWAAAAGAAAGATCGATTCTTTGGGATCCTTCCTTTCGTCAAAC
GGAACGAACAGAGATAGAATCAGACCGATTCCCTAAAAGCCTTTCTGGATATTCCTCAATGTCCCGGCTATTCGCGGAAG
GTGAGAAGGAGATGAATAATCATCTGCTTCCGG------AAGAAATTGAAGAATT---------TCTTGGGAATCCTACA
AGATCCATTCGTTCTTTTTTCTCTGACAGATGGTCAGAACCTCATCTGGGTTCGAATCCTACTGAGAGGTCCACTAGAGA
TCAGAAATTGTTGAAGAAAGAACAAGATATTTCTTTTGTCCCTTCCAGGCGATCGGAAAATAAAGAAATAGTGAATATAT
TCAAGATAATTACGTATTTACAAAATACCGTCTCAATTCATCCTATTTCATCAGATCCGGGATGTGATATGGTTCTGAAG
GATGAACTGGATATGGACAGTTCCAATAAGATTTCTTTCTTTMCAAAAAATCCATTTTTTGATTTATTTCATCTATTCCA
TGATCGGAACGGGGGGGGATACACGTTACACCACGATTTTGAATCAGAAAAGAGATTTCAAGAAATGGCGGATCTATTCA
CTCTATCAATAACCGAGCCGGATCTGGTGTATGATAAGGGATTTGCCTTTTTTATTGATTCCTACGGATTGGATCAAAAA
CAATTCTTGAATGAGGTATTCAACTCCAGGGATGAATCGAAAAAGAAATCTTTATTGGTTCTACCTCCTATTTTTTATGA
AGAGAATGAATCTTTTTATCGAAGGATCAGAAAAAGATGGGTCCGGATCTCCTGCGGGAATGATTTGGAAGATCAAAAAC
AAAAAATAGTGGTATTTGCTAGCAACAA------CATAATGGAGGCAGTCAACCAATATGGATTGATCCGAAATCTG---
---------CAATATAGCACCTATGGGTACATAAGAAATGTATTGAATCAATTCTTTTTAATGAATAGATCCGATCGCA-
-----AATATGGAATTCAAAGGGATCAAATAGGAAATGATACTCTGAATCATAGAACTATAATGAAATATACGATTAACC
AACATTTATCGAATTTGAAACAGAGTCAGAAGAAATGGTTCGATCCTCTTATTTTTCTTTCTCGAACCGAGAGATCCATG
AATTGGGATCCTAATGCATATAGATACAAATGGTCTAATGGGAGCAATAATTTCCAGGAGCATTTGGAACATTTCATTTC
TGAGCAGAAGAGCCTTTTTCAAGTA--GTGTTCGATCGATTACGTATTAATCAATATTCGATTGATTGGTCTGAGGTTAT
CGACAAAAAAGATTTGTCTAAGTCACTTCGTTTCTTTTTGTCCAAGTTACTTCTTTTTTTGTCCAAGTTTCTTCTCTTTT
TGTCTAACTCACTTCCTTTTTTCTTTGTGAGTTTCGGGAATATCCCCATTCATAGGTCCGAGATCCATATCTATGAATTG
AAAGGTCCGAATGATCAACTCTGTAATCAGCTGTTAGAACCAATAGGTCTTCAAATCGTTCATTTGAAAAAATTGAAACC
CTTCTTATTGGATGATCATGATACTTCCCAAAAATCGAAATTTTTGATCAATGGAGGAACAATATCACCATTTTTGTTCA
ATAAGATACCAAAGTGGATGATTGACTCATTCCATACTAGAAATAATCGCAGGAAATCTTTTGATAACACGGATTCCTAT
TTCTCAATGATATCCCACGATCAAGACCATTGGCTGAATCCCGTAAAACCATTTCATAGAAGTTCATTGATATCTTCTTT
TTATAAAGCAAATCGACTTCGATTCTTGAATAATCTACATCACTTCTGCTTCTATTGTAACAAAAGATTCCCTTTTTATG
TGGAAAAGGCCCGTATCAAGAATTATGATTTTACGTATGGACAATTCCTCAATATCTTGTT------CATTCGCAACAAA
ATATTCGCTTTGTCTTTGTGCGGCGGT-AAAAAAAAACATGCTTTTTTGGAGAGAGATACTATTTCACCAATCGAGTCAC
AGGTATCTAACATATTCATACCTAATGATTTTCCACGAAGTGGTGACGAAAGGTATAACTTGTACAAATCTTTCCATTTT
CCAATTGGATCCGATCCATTCGTTCGTAGAGCTATTTATTCGATCGCAGACATTTCTGGAACACCTTTAACAGAGGGACA
AATAGTCAATTTTGAAAGAACTTATTGTCAACCTCTTTCGGATATGAATCTATCTGATTCAGAAGGGAAGAACTTGCATC
AGTATCTCAATTTCAATTCAAACATGGGTTTGATTCACACTCCATGTTCTGAGAAAGATTTACCATCCGAAAAGAGGAAA
AAACGGAGTCTTTGTCTAAAGAAATGCGTTGAA------------AAAGGGCAGATGTATAGAACTTTTCAAC-------
--GAGATAGTGCTTTTTCAACTCGCTCAAAATGGAATCTATTCCAAACATATATGCCATGGTTCCTTACTTCGACAGGGT
ACAAATATCTAAATGTGATATTTTTAGATACCTTTTCAGACCTATTACCGATACTAAGTAGCAGTCAAAAATTTGTATCC
ATTTTTCATGATATTATGCATGGATTAGATAGATCATGGCGAATTCTTCAAAAAAAATTGTGGAAGACACAATGGAATCT
GATAAGCGAGATTTCCAGTAAGTGTTTACATAATCTTCTTCTGTCCGAAGAAATGATTCATCGAAATAATGAGTCACCAT
TGATATCGACACATCTGAGATCGCCAAACGTTCGGGAGTTCCTCTATTCAATCCTTTTC---------CTTCTTCTTGTT
GCTGGATATCTCGTTCGTACACATCTTCTCTTT---------GTTTCCCGAGCCTCTAGTGAGTTACAGACAGAGTTCAA
AAAGGTCAAATCTTTGATGATTCCAGCATACATGATTGAGTTGCGAAAACTTCTGGATAGGTATCCTACATCTGAACTGA
ATTCTTTCTGGTTAAAGAATCTCTTTCTAGTTGCTCTGGAACAATTAGGAGATTTTCTAGAAGAAATACGGGGTTCTGCT
TCTGGCGTCAACATGCTATGGGGTGGTGGTCCCGCTTATGGGGTCAAATCAATACGTTCTAAGAAGA-----AATTTTTG
AATATCAATCTCATCAATCTCATAAGTATCATACCAAATCCCATCAATCGAATCACTTTTTCGAGAAATACGAGACATCT
AAGTCATAGAAGTAAAGAGATTTATTCATTGATAAGAAAAAGAAAAAACGTGAACGGTGATTGGATTGATGATAAAATAG
AATCCTTGGTCGCGAACAGTGATTCAATTGATGATAAAGAAAGAGAATTCTTGGTTCAGTTCTCCACCTTAACGACAGAA
AAAAGGATTGATCAAATTCTATTGAGTCTGACTCATAGTGATCATTTATCAAAGAATGACTCTGGTTATCAAATGATTGA
AGAGCCGGGAGCAATTTACTTACGATACTTAGTTGACATTCATAAAAAGTATCTAATGAATTATGAGTTCAATACACCCT
GTTTAGCCGAAAGACGGATATTCCTTGCTCATTATCAGACAATCACTTATTCACAAACCTCGTGTGGGGCGAATAGTTTT
CATTTCCCATCTCATGGAAAACCCTTTTCGCTCCGCTTAGCCCTACCCCCCTCTAGGGGTATTTTAGTGATAGGTTCTAT
AGGAACTGGACGATCCTATTTGGTCAAATACCTAGCGACAAACTCCTATGTTCCTTTCATTACAGTATTTCTTAACAAGT
TCCTGGATAACAAGCCTAAGGGTTTTCTTATTGATGATAGTGACGATATTGATGTGAGTGACGATCTCGACCGTGACCTT
GATACGGAGCTGGAGCTTCTAACTAGGATGAATGCGCTAACTATGGATATGATGCCGGAAATAGACCGATTTTATATCAC
CCTTCAATTCGAATTAGCAAAAGCAATGTCTCCTTGCATAATATGGATTCCAAACATTCATGATCTGGATGTGAATGAGT
CGAATTACTTATCCCGTGGTCTATTAGTGAACTATCTCTCCAGGGATTGTGAAAGATGTTCCACTAGAGATATTCTTGTT
ATTGCTTCGACTCATATTCCCCAAAAAGTGGATCCCGCTCTAATAGCTCCGAATAAATTAAATACATGCATTAAGATACG
AAGGCTTCTTATTCCACAACAACGAAAGCACTTTTTCACTCTTTCATATACTAGGGGATTTCACTTGGAAAAAAAAATGT
TCCATACTAATGGATTCGGGTCCATAACCATGGGTTCCAATGTACGAGATCTTGTAGCACTTACCAATGAGGCCCTATCA
ATTAGTATTACACAGAAGAAATCAATTATAGACACTAATCTAATTAGATCTGCTCTTCATAGACAAACTTGGGATTTGCG
ATCCCAGGTAAGATCGGTTCAGGATCATGGGATCCTTTTCTATCAGATAGGAAGGGCTGTTGCACAAAATGTATTTCTAA
GTAATTGCCCCATAGATCCTATATCTATCTATATGAAGAAGAAATCATGTAATGAAGGGGATTCTTATTTGTACAAATGG
TACTTCGAACTTGGAACGAGCCTGAAGAAATTGACGATACTTCTTTATCTTTTGAGTTGTTCTGCCGGATCGGTTGCTCA
AGACCTTTGGTCTCTACCCGGACCCGATGAAAAAAACGGGATCACTTATTATGGACTTGTTGAAAATGATTCTGATCTAG
TTCACGGCCTATTAGAAGTAGAAGGCGCTCTGGTGGGATCCTCACGGACAGAAAAAGATTGCAGTCGGTTTGATAATGAT
CGAGTGACATTGCTTCTTCGGCTCGAACCAAGGAATCCCTTAGATATGATGCAAAATGGATCTTG-------TTCTATCC
TTGATCAGA----GA------TTTCTCT------ATGAAAAATACGAATCGGAGTTTGAAGAAGGGGAAGGAGAAGGAGT
CCTCG------ATCCACAACAGATAGA------GGAGGTTTTATTCAATCACATAGTTTGGGCTCCTAGAATATGGCGCC
CCTGGGGCTTTCTATTTGATTGTATCGAAAGGCCCAATGAATTGGGATTTCCCTATTGGGCCAGGTCATTTCGGGACAAG
CGGATCATTTATGATGAAGAGGATGAGCTTCAAGAGAATGATTCGGAGTTCTTGCAGAGTGGAACCATGCAGTACCAGAT
AGGAGATAGATCTTCCAAAGAACAAGGCTTTTTTCGAATAAGCCAATTCATTTGGGACCCTGCGGATCCACTCTTTTTCC
TATTCAAAGATCCGCCCTTTGTCTCTGTGTTTTCACATCGAGAATTCTTTGCAGATGAAGAGATGTCAAAGGGGCTTCTT
ACTTCCCAAACCAATCCTACTACATCTATATATAAACGCTGGTTTATCAAGAATACGCAAGAAAAGCACTTCGAATTGTT
GATTCATCGCCAGAAATGGCTTAGAACCAATAGTTCATTATCTAATGGATTTTTCCGTTCTAATACTCTATCCGAGAGTT
ATCAGTATTTATCAAATCTGTTCCTATCTAACGGAACGCTATTGGATCAAATGACAACGGCATTGTTGAGAAAAAGATGG
CTTTTCCCGGATGAAATTGGATTCATGT----AATAGG-AGAAAGGTTTCCCATTCCTTAGCATGAAAGATATGTGGCCA
TGAAATA-GGGATTAAGTGGAACAGAATTGAT------TGGGTGGTAAAGTCGTGGAAAGACCTCTTTCTTCCATATTTT
GGACATGGAGGAATATGTTACTGCTGAAACATGGAAGAATTGAAATCTTAGATCAAAACACTATGTATGKAATTTGT-AT
CCATTGAGCCAAGAATTCTTGAACAACGAGCAACCAGAGCTATTACTCACTACATCAAAAAATTTCCATTAATGAAAGAT
GTAAATCC---ATTGGAAAATCAAAAATACGTATGTCGGATGAAATGATGGTTCTTGCTATCTGCTCCAATAACGAATCA
T------------TGGTTTAACTGAATAACTAACTGAATAACTAAATAAAATAGATAG------------AACCTTCTCT
TC-------GTCTCAGGTCGATGGATCTTCTCAATTGGAAGATCCCCTATATGGATAATACACATTCCAGTCGACCGGGC
CTAATTCTAATTGTTTTGTTCCGAAGCAAAGATATCCACGGGGCGGTTCGT---------CCTATTCAGATATTCA--CG
ACCAAGAAGTA-------------CCGGATTCTCT----TTCGGATAGTCCCTG--AAAGGAGAAGGAAGGATGGAATGC
CAACAGACGCCT--------ATTGTTGAATTCACCCGACCCGATAGT-ACCCA--TTTTTTTGG-GGACCATCCAGTGCC
AAAGTCACTGAATGGGTAAGTCGCCAATCCCT------------AAAACGGACTATGTAATGTACTTTATCTGTTGGGTG
ACGGGCGGGCA-----TTTTATCAGAGGTTTCTATTGTATCAATCTACTCTTGTGTAATTCCTGTTGAAGCATATA-CTC
-GGGGGTGGTTGCAGGGCGAACGATTTCAAAGCGAACTCCCCATTCATTAGATAGAGAAGATCATCAAGAT--------T
TCGT----GATCCACTGCCGAACTTATT-CCAATTCAATAAGAGATCTCTTA--TTGATATT-----GAAKACTCGAACC
TCCACGCTCTTTAGCACGAGATTTTGAGTCTCGCGTGTCTACCATTTCACCACCAAGGCATCTTGAAAGTGAATCGTATT
CCATGAATATGATATCTATCTAGTGTGATGTATGGAATATATGAC-----AAAGGTGGAGTGTTGGAGTATTTCTATTGA
TCGTTCATGTCATAT--------AGGCCCGAGTCGGA---------------CATCCAATTGCTTCGATTTGAAT-----
----------TATCCG---------------GAACATGCCT----------------TAYATKMCT------TAT-----
------ATATATTAT-----ATCAAAA-AAA-------TGGACAATCAAA-----------------CCCAT--------
----TTCTCGATTCAATAGACGCCCAAAGAGGTGAATAGAATAGGGTC-----CCAAATAAGGAGAGATATATATGTAAA
AAGCAGGTCCGATTACGCCTATTC----CTAATCCTAAATG----------------------GAATGTAACGACGGAGG
GGTCCATA---TGTAAACATAGTATCTATTTAGATACGCTCGAATGACC---GATAC--------------------GCT
CGAATGAC--------------------CCCTTCTCATAATGAGAATGTATA--------------------TAAGCCTA
TTCCGGCCTGGTCCGGTATGGAATGAACTTATAATCCTGGAATCGACTCGATTATCAGATTATAAGTTCATAACCCTAGC
CCATTCCCATTTTGGGCGGAACAGATCTACTAATTCTTTGATTCCAGTTAGTAAGAGGGATCTTGAACTAAGAAATAGGT
TCTAGAAGCTAAAAAAGGGTATCTTGAGCAATTTCAATAATCGGGTTCATTGATATTCCTGGTATAGTAGATGCTATTAC
ACATACAATCATACTCAATTCGATGGAATTGTTTGATCTTAAAGGGGATCTTCTATAATTTCGCACGTGAGGGGTTATTT
CTTGGTTTCGTCCAGTCATTAATAACTTGATTATTTTTAGATAATAGTAGATAGAAAGAACGCTCGTAAGGAGTCCTATT
GAAACCAACAAATATAGGCCTGCCTGCCATCCACACCAGAATAAATGGAGTTTTCCGAAAAAACCTGCTAGTGGAGGAAG
ACCTCCTAGGGATAAGAGACATAGGGCTAAAGAGAGAGCCAAAAAAGGATCTTTCGTGTATAATCCTGCATAATCTCGAA
TGTTATCAGTTCCGGTACGTAGACCAAATAATACAATGCAAGCAAAAGTTCCTAGATTCATGGAGATATAGAAGAAGATA
TAAGTTATCATGCTTGCATATCCACCATTTGAGTCTCCAACAATTATTCCAATAATTACATATCCGATTTGACCTATGGA
CGAATATGCAAGCATACGTTTCATGCTTGTTTGAGTAATAGCAATGAGATTCCCCACTATCATGCTCAGAATAGCTAGGA
TTTCCAGAAGAAGATGCCATTCGTTTGATGAGAAATAAAAAGGAATATCGAAAATTCGAGTGGCTGAAGCTGAAGCAGCT
ACTTTCGAAGTAACAGAAAGAAAAGCAACGACTGGAGTGGGAGAGTCAGAGTCGAAAAGAGGATTCCTCACTTCTTTCTC
TCATTCAAAACCGTGCATGAGACTTTCATCTCGCACGGCTCCTA--------AGTGATAAAA--------GAAAGAAGAA
CTCATCTTCTTTCTTTTTTGATTACCTTCCTCGCGTATGTATAAGACCGAATCTATTCGATTTCT------AAAAAGGAT
GACTAATCCTTAACTTTTCGA--------GG--------AAT--------CC--------TTCA--------TCAG----
----TGG-------TTG--------TAATTTTTCTCAATCTTTCTGACTCTTTCTGA--------CTT--------GCTC
CTA----------CGGAAC-----CAAGAGGTCGAAAAGATTGAGAAATAGAACCATCTGATTTGATTCGTTCTCAATAG
CCATGAGATGATCATCTTAGGGTGATCCTTTTGTCGACGGATGCTCCTATTACACTTGTAGTCTCTGAAGGATGAGAACC
AACTATGTAGCATCTA-CATCGAGAATTGAAATATTGTATACGTCATTAGTCCGATCTTTTGTAGGAGCTACCCGTAATA
ACGAACTTGCAAAATGAATC-TATTTATCATAAAGAGATTCGTTGTTCCTGACGCTGCTTCACCTTAATTGTTATTTGAA
CAAGTAAAAGTTATGTCTTGGTCCGAGTGCGGATAGCATTTCTCTTCTGCATGTCCATGGAGTTTTGAAAAATCCAAGCA
TCTCAGAGATAGAT--AGAGAAGTAG--GAATTTTTCGAACGAACCGCACTCCTTCGTATACGTCAGGAGTCCATTGATG
AAAAGGGGCTAGGGAAAGCTTGAACCCAATTCCTACAGTGATGAATATAAGCGCAATTGAAATTCCTGGGGAGTTATACA
TTTGTGTATTGATAAGACCATTCACTATTTCTTGAAGCTCGATCTCTCCCCCGGA-CGAACCATATAGCCAAGAGAAACC
ATGAACCAGAATAGAAGAGCTTGCCCCACCCATGAGTAAATATTTCATAGTAGCCTCATTAGACCGTACATCTTTCTTGG
TATATCCAGATAATAGGTAGGAGCATAAACTGAAACATTCTGGAGCTACAAAGATAGTTATTAAATCGTTAGCACCGCAT
AAAAACATTCCTCCTAGAGTAGCTGTTAATACGAATAAGAGAAACTCTGTTATAGCCATTTCTGTACATTCAATGTACTC
TACGGATAGAGGAATACATAGAGTTGAACATAGTAAAATAAGAAATTGAAATATTTCGTTGAAATTGTTCGTTTGGAAAT
TTCCCGAAAAGCTAATCATAGGTTCTTCTCTCCATCGGAACAATAGTGCCGTTATACTCATTACTAAACTTGTTGAAGAA
ATGAAATATAACCAAGGTATATCTTTTTGATCAGAAGTTGAATCGATCATCAGAAGAAGAATTAGGCCAAAAATTAGGAT
ACATTCTGGGAAAATAAAACTTCCATCGAAGAGAAGCAAATGAAAGGCTTTCATAAAAATTCTCGTAGAATTGAGAATGA
AGTTTTCATTCTGTACATGCCAGATCATGAATTAGTAACTGCATCCAATCTCC-AAAAAATCCCAATTGTTTCGAACTTT
CTC---------TTTTTTTTGGAATGGAATATTTACGGAATCCCCATAAAGAGGATCAAACCTTATTCCAAGGTATTTAC
C------TTTTTTTA------TTCTTAAGCAAGTCCCCGAGAGGGCTTAATTGATCCATGATTTATCTTTCATCTTTCAT
TTCCTTTTCGTTTGTTTCGAGAAATATAGCGATCAATTCCGATTCTTTCTTTTTCTATTGATT--------CTTTTCCGA
TCGAGATGTATGGCTC-----CATGAGTCTAT------------ATAGATCCTGTTCATGGATTAACGAAAATGCGCAAA
AGCTCTATTTGCCTCTGCCATTCTATGAGTCTCTTCCTTTTTGCGTATGGCATCGCCACTCCCTTTGGCAGCATCCACTA
ATTCGGAACTTAATTTGAAAGCCATATTTCGGCCCGGACGTTTTCGGGATGCCCCTAATAACCAACGAATGGCAAGTGCT
TTTCCTTGTGTGGATCCTATTTCAATGGGAACTTGATGAGTCGATCCGCCTACACGTCTTGCTTTTACTGCTATATCGGG
AGTTGCTCCACGTATTGCTTGACGTAAAACAGATAGTGGATTTGTTTCTGTCTTTTGTTGAATCTTTTTCATGGCTCGAT
AGATAATTTGATAAGCCAATGATTTTTTTCCGTGTTTCAGAATACGGTTAACCAACATGTTAACTAATCGATTACGATAA
ATTGGATCGGATTTTGCAGTTTTTTCTTCTGCAGTACCTCGACGTGACATGAGCGTACAAGGGGTTCT---CAAGAATCA
GTTTTCCTTTTATAAGGGCTAATAAAATCATTTATTTTGGCTTTTTGACCCCATATTGTAGGGTGGATCTCGAAAGATAT
GAAAGACCTCCCTCCAAGCCGTACATACGACTTTCATCGAATACGGCTTTCCACAGAATTCTATATGTATCTATGAGATC
GAGTATGGAATTCTGTTTACTCACTTTAAATTGAGTATCCGTTTCCCTCCTTTTCCTGCTAGGATTGGAAATCCTGTATT
TTACATATCCATACGATGGAGTCCTTGGGTTTCCGAAATAGTGTAAAAAGAAGTGCTTTGAATCATTGCTATTTGACTCG
GACCTGCTCTAAAAAAGTCGAGGCATTTCGAATTGTTTGTTGACACGGACAAAGTCAAGGAAAACCTCTGAAATTCTTCC
AATATTGGACCTTGGACATATAAGAGTTCCGAATCGAATCTCTTTAGTAAAGAAGATCTTTTGTCTCATGGTAGCCTGCT
CCAGTCCCCTTATGAAACTTTCGTTATTGGGTTAGCCGTACACTTTACATGTTTCTAGCAATTCACATGGCATCATCAAA
TGATACAAGTCTTGGATAAGAATCTACAACGCACTAGAACGCCCTTGTTGACGATCCTTTACTCCGACAGCATCTAGGGT
TCCTCGAACAATGTGATATCTCACACCGGGTAAATCCTTAACCCTTCCCCCTCTTACTAAGACTACAGAATGTTCTTGTA
AATTATGGCCAATACCTGGTATATAAGCAGTGATTTCAAATCCCGAGGTTAATCGTACTCTGGCAACTTTACGTAAGGCA
GAGTTTGGTTTTTTGGGGGTAATAGTGGAAAAGTTGACAGATAAGTCACCCTTACTGCCACTCTACAGAACCGTACATGA
GATTTTCACCTCATACGGCTCCTCGTTCAATTCTTTCAAAGTCATTGGATCCCTTTCCTCGTTCGAGAAGCTCCTCCCTT
CATCCACTCCGTCCCGAAG---------------------------------------------------------AGTA
ACTAGGACAAATTTAGTCACGT-------------------------------------------------AGAAGATTC
TTCTTTTTATTTTTACCAAACATATGTGGATCCAATCACGATCTTATAAT--AAGAACAAGAGATCTTTCTCGATCAATC
CCTTTGCCCCTCATTCTTCGAGAATCAGAAAGA--TTTTTTTTTCAAGTTTGAATTTGTTCATTTGGAATCTGGGCTCTT
CTACTTCATTTTTATTTATTTCTTTTTTATTCC-CTTCCGTCATTCCTTAAGTCCCATAGGTTTGATCCTGTAGAATCTG
ACCCGTTTTCTCATTGAGCGAGGGGTACGA-AATAAATCTGATTGATTTTTCGATCAAAAGTACTATGTGAAATCTT--C
GGGTTTTTCCTCTTTCGCTAGCCCTAT--------CCCATAGG--TACAGCTTTTGAATCAATAAAGAACCTTTTCTTCT
ATATCTGTATGAATCGATAATTATTACATTCCAATTCTTTCCCGACACCTCCCAAGGAAAATCCCGAATTGGATCC----
---CAAATTGACGGGTTAGTGTGAGCTTATCCATGCGGTTATGCACTCTTCGAATAGGAATCCATTTTCTGAAAGATCCT
GGCTTTCGTGCTTTGGTGGGTCTCCGAGATCCTTTCGACGACCTATGTTGTGTTGAAGGGATATCTAT------ATGATC
CGATCGATTGCGTAAAGCACGCGGTAGCAACGGAACCGGCGAAAGTATAAAGAAAAGACAGTTC-TTTTCTATTCTA---
------TCTATTATAT-----------TAGTATTTTCTA-TTAGTAATAGATTAGTATTAGTTAGT--------------
----------------------CCGTGATGAACTGTTGGCACCAGTCCTACATTTTGTCTCTGTGGACCGAGGGGAAAGG
GGCTTAGCGAGAAGAGGATTGTACCATGAGAGAAGCAAGGAGGTCAACCTCTTTCAACTATACAAGATGGATTCTAGCAA
TGCAATGTAGTTGGATTCTCATGTCGATCCAAATGAATCATCCTTTCCACGGAGGTAAATCTTTGCCTGCTAGGCACGAA
GATAGCAAGTTACAAATTCTGTCTCGGTAGGATATATATGTATTT------TATTTCTATTACTATGAAATTCA-----T
AAATGAAGTAGTTAATAAATGAACTAGTTAATGGTGGGGTTACCATTATCCT-----TTTTGTAGTGACGAATCTTGTAT
GTGTTCCTAATAAMMTAATAAAAGGAATTTGTCC------TGGGGTCTCAAAGGGGCGTGGAAACACATAAGAACTCTTG
AATGA----AAAAGAGATGTAACTCCAGTTCCTTCGGAAAAAGTAAGATCTTTGGCGCAAGAAGTAAGGGGTTGATCCGT
ATCATCTTGACTTGGTTCTGATTTCTCTA---TTTTTTTAAGAATACCGAGTTGGGGTCTTCTCCTACCCGTATCGAATA
GAACATGCTGAGCCAAATCTTCTTCATGTAAAACCTGCTTTATTTAGATCGGGAAAATCATACGTTTTTATGAAACCATG
TGCTATGGCTCGAATCCGCAGTCAATCCTATTTCCGATAGGAGCAGTTGACAATTGAATCCAATTTTTCCCATTATTTTC
GTATCCGTAATGGTGCGAAAAGAAGGCCCGACTCCAAGTTGTTCAAAAATAGTGGCGTTGAGTTTCTCGACCCTTTGCCT
TAGGATTAGTCAGTTCTAT------TTCTCGATGAGGGCAAGGGAAGGGATATAACTCAGCGGTAGAGTGTCACCTTGAC
GTGGTGGAAGTCATCAGTTCGAGCCTGATTATCCCTAAACCCAATGTGAGT-TTTTCTATTTTGATTTGCTCC-CCCGCC
GTCGTGAT----CGAATGGATAAGAGGCTCGTGGGATTGACGTGAGGGGGTAGGGGTGGCTATATTTCTTGGAGCGAACT
CTAAGCGAATATGAAGCGCATGGATATAAGTTATGC-------CTTGAAATGAAAGACAGTTCCGAATCAGCTTTGTCTA
CGAATAAGGAAGCTATAAGTAATGCAACTAAGAATCTCATGGAGAGTTCGATCCTGGCTCAGGATGAACGCTGGCGGCAT
GCTTAACACATGCAAGTCGGACGGGAAGTGGTGTTTCCAGTGGCGGACGGGTGAGTAACGCGTAAGAACCTGCCCTTGGG
AGGGGAACAACAGCTGGAAACGGCTGCTAATACCCCG--TAGGCTGAGGAGCAAAAGGAGGAATCCGCCCGAGGAGGGGC
TCGCGTCTGATTAGCTAGTTGGTGAGGCAATAGCTTACCAAGGCGATGATCAGTAGCTGGTCCGAGAGGATGATCAGCCA
CACTGGGACTGAGACACGGCCCAGACTCCTACGGGAGGCAGCAGTGGGGAATTTTCCGCAATGGGCGAAAGCCTGACGGA
GCAATGCCGCGTGGAGGTAGAAGGCCTACGGGTCGTGAACTTCTTTTCCCGGAGAAGAAGCAATGACGGTATCTGGGGAA
TAAGCATCGGCTAACTCTGTGCCAGCAGCCGCGGTAATACAGAGGATGCAAGCGTTATCCGGAATGATTGGGCGTAAAGC
GTCTGTAGGTGGCTTTTTAAGTCCGCCGTCAAATCCCAGGGCTCAACCCTGGACAGGCGGTGGAAACTGCCAAGCTGGAG
TACGGTAGGGGCAGAGGGAATTTCCGGTGGAGCGGTGAAATGCGTAGAGATCGGAAAGAACACCAACGGCGAAAGCACTC
TGCTGGGCCGACACTGACACTGAGAGACGAAAGCTAGGGGAGCGAATGGGATTAGATACCCCAGTAGTCCTAGCCGTAAA
CGATGGATACTGGGCGCTGTGCGTATCGACCCGTGCAGTGCTGTAGCTAACGCGTTAAGTATCCCGCCTGGGGAGTACGT
TCGCAAGAATGAAACTCAAAGGAATTGACGGGGGCCCGCACAAGCGGTGGAGCATGTGGTTTAATTCGATGCAAAGCGAA
GAACCTTACCAGGGCTTGACATGCCGCGAATCCTCTTGAAAGAGAGGGGTGCCTTCGGGAACGCGGACACAGGTGGTGCA
TGGCTGTCGTCAGCTCGTGCCGTAAGGTGTTGGGTTAAGTCCCGCAACGAGCGCAACCCTCGTGTTTAGTTGCCACCGTT
GAGTTTGGAACCCTGAACAGACTGCCGGTGATAAGCCGGAGGAAGGTGAGGATGACGTCAAGTCATCATGCCCCTTATGC
CCTGGGCGACACACGTGCTACAATGGCCGGGACAAAGGGTCGCGATCCCGCGAGGGTGAGCTAACTCCAAAAACCCGTCC
TCAGTTCGGATTGCAGGCTGCAACTCGCCTGCATGAAGCCGGAATCGCTAGTAATCGCCGGTCAGCCATACGGCGGTGAA
TTCGTTCCCGGGCCTTGTACACACCGCCCGTCACACTATGGGAGCTGGCCATGCCCGAAGTCGTTACCTTAACCGCAAGG
AGGGGGATGCCGAAGGCAGGGCTAGTGACTGGAGTGAAGTCGTAACAAGGTAGCCGTACTGGAAGGTGCGGCTGGATCAC
CTCCTTTTCAGGGAGAGGTAATGCTTGTTGGGTATTTTGGTTTG----------ACACTGCTTCACACCCAAAAAGAAGG
GAGCTACG---------TATGAGTAAAACTTG-TTGACGGAAGTCTTCTTTCGTTTCTCGACGGTGAAGTAAGACCAAGC
TCATGAGCTTATTATCCTAGGTCGGAACAAG--TTGATAGGAT--CCC--CCTTTTTTCG-CCCCCATGTCCCTCCCGCG
TGGCGACATGGGGGCGAA--AAA----GGAAAGAGAGGGATGGGGTTTCTCTCGCTTTTGGCATAGCG---GGCCCCCGG
CGAGAGGCCCGCACGACGGGCTATTAGCTCAGTGGTAGAGCGCGCCCCTGATAATTGCGTCGTTGTGCCTGGGCTGTGAG
GGCTCTCAGCCACATGGATAGTTCAATGTGCTCATCAGCGCCTGACCCTGAGATGTGGATCATCCAAGGCACATTAGCAT
GGCGTACTTCTCCTGTTCGAACCGGGGTTTGAAACCAAACTTCTCCTCAGGAGGATAGATGGGGCGATTCGGGTGAGATC
CAATGTAGATCCAACTTTCTATTCACTCGTGGGATCCGGGCGGTCC-GGGGGGGACCACCCTGGCTCCTCTCTTCTCGAG
AATCCATACATCCCTTATCAGTGTATGGACAGCTATCTCTCGAGCACAGGTTTAGGTTCGGCCTCAATGGGAAAATAAAA
AGGAGCACCTAACAACGTATCTTCACAGACCAAGAACTACGAGATCGCCCCTTTCATTCTGGGGCGACGGAGGGATCGTA
CCATTCGAGCC--TTTTTTCTTCAT---------GCTTTT--------CCCGGAGGTCTGGAGAAAGCTGCAATGAATAG
GATTTTCCTAACCCTCCCTTC-------CCGAAAGGAA-GAACGTGAAATTCTTTTTCCTTTCCGCAGGGACCAGGAGAT
TGGATCTAGCCGTAAGAAGAATGCTTGGCTGATAAATAACTCACTTCTTGGTCTTCGACCCCCTCAGTCACTACGAACGC
CTCCGGCCAGTGCAATGGGATGTGTCTATTTATCTATCTCTTGGCTCGAAATGGGAGCAGGTTTG------AAAAAGGAT
CTTAGAGTGTCTAAGGTGGGGCCAGGAGGGTCTCTTAACGCCTTCTTT-TTTCTTCTCATCGGAGTTATTTC-AAAAAGA
CTTGCCATGGTAAGGAAGAA-GGGGGGAACAAGCACACTTGGAGAGCGCAGTACAACGGAGAGTTGTATGCTGCGTTCGG
GAAGGATGAATCGCTCCCGAAAAGGAATCTATTGATTCTCTCCTAATTGGTTGGACCGTAGGTGCGATGATTTACTTCAC
GGGCGAGGTCTCTGGTTCAAGTCCAGGATGGCCCAGCTGCGCCAAAGAAAAGAATAGAAGAAGCATCTGACTCCTTCATG
CATGCTCCACTTGGCTCGGGGGGATATAGCTCAGTTGGTAGAGCTCCGCTCTTGCAATTGGGTCGTTGCGATTACGGGTT
GGATATCTAATTGTCCAGGCGGTAATGATAGTATCTTGTACCTGAACCGGTGGCTCACTCTTTCTAAGTAATGGGGAAGA
GGACCGAAACATGCCACTGAAAGACTCTACTGAGACAAAGATGGGCTGTCAAGAACGTAGAGGAGGTAGGATGGGCAGTT
GGTCAGATCTAGTATGGATCGTACATGGACGATTGTTGGAGTCGGCGGCTCTCCTAGGGTTCCCTCATCTGGGATCCCTG
GGGAAGAGGATCGAGTTGGCCCTTGCGAACAGCTTGATGCGCTATCCCCCTTCAACCCTTTAGCGAAATGCGGCAAAAGG
AAGGAAAATCCATGGACCGACCCCATCGTCTCCACCCCGTAGGAACTACGAGATCACCCCAAGGACGCCTTCGGCATCCA
GGGGTCGCGGACCGACCATAGAACCCTGTTCAATAAGTGGAAGGCA-----TTAGCTGTCCGCTCTCAGGTTGGGCAGTA
AGGGTCGGAGAAGGGCAATCACTCATTCTTAAAACCAGCATTCTTAAGA-CCAAAGAGTG--------------------
------GGGCGGAAGGGGGGAAAGCTCTCCGTTCCTGGTTTTCCTGTAGTTGGATCCTCCGGAACCACAAGAATTCTTAG
TTAGAATGGAA--------TTC--------CAA--------CTCAGCAC--------CTTTTG-----AGATTTTGAGAA
GA--------G--------TTGCTCTTTGG--------AGAG-------CACAGTACGATGAAAGTTGTAAGCTGTGTTC
-----GGGGGGGAGTTATTG-------TTTACCGTTGGCCTCTATGGTAGAATCAGTCGGGGGGCCCGAGAGGCGGTGGT
TTACCCTGTGGCGGATGTCAGCGGTTCGAGTCCGCTTATCTCCAACTCGTGAACTTAGCCGGTACAAAGCTATATGATAG
CACCCAATTTTTCCGATTCGGTAGTTCGA-TCTATGATTTATCATTCATGGACGTTGATAAGATCCTTCTATTTAGCAGC
ACCTTAGGATGSCWTAAACTTAAAGTTAA------GGGCGAGGTTCAAACGAGGAAAGGCTTACGGTGGATACCTAGGCA
CCCAGAGACGAGGAAGGGCGTAGTAAGCGACGAAATGCTTCGGGGAGTTGAAAATAAGCGTAGATCCGGAGATTCCCGAA
TAGGTCAACCTTTCAAACTGCTGCTGAATCCATGGGCAGGCAAGAGACAACCTGGCGAACTGAAACATCTTAGTAACCAG
AGGAAAAGAAAGCAAAAGCGATTCCCGTAGTAGCGGCGAGCGAAATGGGAGCAGCCTAAACCGTGAAAACGGGGTTGTGG
GAGAGCAA--GACAAGCGTCGTGCTGCTAGGCGAAGCGGTGGAGTGCTGCACCCTAGATGGCGAGAGTCCAGTAGCCGAA
AGCATCATTAGCTTATGCTCTGACCCGAGTAGCATGGGGCACGTGGAATCCCGTGTGAATCAGCAAGGACCACCTTGCAA
GGCTAAATACTCCTGGGTGACCGATAGCGAAGTAGTACCGTGAGGGAAGGGTGAAAAGAACCCCCATCGGGGAGTGAAAT
AGAACATGAAACCGTAAGCTCCCAAGCAGTGGGAGGAGCTCGGGGCTCTGACCGCGTGCCTGTTGAAGAATGAGCCGGCG
ACTCATAGGCAGTGGCTTGGTTAAGGGAACCCACCGGAGCCGTAGCGAAAGCGAGTCTTCATAGGGCAATTGTCACTGCT
TATGGACCCGAACCTGGGTGATCTATCCATGACCAGGATGAAGCTTGGGTGAAACTAAGTGGAGGTCCGAACCGACTGAT
GTTGAAGAATCAGCGGATGAGTTGTGGTTAGGGGTGAAATGCCACTCGAACCCAGAGCTAGCTGGTTCTCCCCGAAATGC
GTTGAG-----GCGCAGCAGTTGACTGGACATCTAGGGGTAAAGTACTGTTTCGGTGCGGGCCGCGAGAGCGGTACCAAA
TCGAGGCAAACTCTGAATACTAGATATGACCTC-----AAAATAACAGGGGTCAAGGTCGGCCAGTGAGACGATGGGGGA
TAAGCTTCATCGTCGAGAGGGAAACAGCCCGGATCACCAGCTAAGGCCCCTAAATGACCGCTCAGTGATAAAGGAGGTAG
GGGTGCAGAGACAGCCAGGAGGTTTGCCTAGAAGCAGCCACCCTTGAAAGAGTGCGTAATAGCTCACTGATCGAGCGCTC
TTGCGCCGAAGATGAACGGGGCTAAGCGATCTGCCGAAGCTGTGGGATGTA---AAAATGCATCGGTAGGGGAGCGTTCC
GCCTTAGAGGGAAGCACCCGCGCGAGCAGGGGTGGACGAAGCGGAAGCGAAAATGTCGGCTTGAGTAACGCAAACATTGG
TGAGAATCCAATGCCCCGAAAACCTAAGGGTTCCTCCGCAAGGTTCGTCCACGGAGGGTGAGTCAGGGCCTAAGATCAGG
CCGAAAGGCGTAGTCGATGGACAACAGGTGAATATTCCTGTACTACCCCTTGTTGGTCCCGAGGGACGGAGGAGGCTAGG
TTAGCCGAAAGATGGTTATCGGTTCAAGGACGCACGGTGTCCCTGC-TTTTTCAGGGTAAGAAGGGGTAGAGAAAATGCC
TCGAGCCGATGTTCGAGTACCAGGCGCTACGGCGTTGAAGTAACCCATG----CCATACTCCCAGGAAAAGCTCGAACGA
CCTTCAACAAAAGGGTACCTGTACCCGAAACCGACACAGGTGGGTAGGTAGAGAATACCTAGGGGCGCGAGACAACTCTC
TCTAAGGAA--CTCGGCAAAATAGCCCCGTAACTTCGGGAGAAGGGGTGCCTCCTCACAAAGGGGGTCGCAGTGAACAGG
CCCGGGCGACTGTTTACCAAAAACACAGGTCTCCGCAAAGTCGTAAGACCATGTATGGGGGCTGACGCCTGCCCA-----
---------------GTGCCGGAAGGTCA---------------------------------AGGAAGTTGGTGACCTGA
TGACAGGGGAGCCGGCGACCGAAGCCCCGGTGAACGGCGGCCGTAACTATAACGGTCCTAAGGTAGCGAAATTCCTTGTC
GGGT----AAGTTCCGAC------CCGCACGAAAGGCGTAACGATCT------GGGCACTGTCTCGGAGAGAGGCTCGGT
GAAATAGACATGTCTGTGAAGATGCGGACTACCTGCACCTGGACAGAAAGACCCTATGAAGCTTCACTGTTCCCTGGGAT
TGGCTTTGGGCCTTTCCTGCGCAGCTTAGGTGGAAGGCGAAGAAGGCCCCCTTCCGGGGGGGTCCGAGCCATCAGTGAGA
TACCACTCTGGAAGAGCTAGAATTCTAACCTTGTGTCAGGACCTACGGGCCAAGGGACAGTCTCAGGTAGACAGTTTCTA
TGGGGCGTAGGCCTCCCAAAAGGTAACGGAGGCGTGCAAAGGTTTCCTCGGGCCGGACGGAGATTGGCCCTCGAGTGCAA
AGGCAGAAGGGAGCTTGACTGCAAGACCCACCCGTCGAGCAGGGACGAAAGTCGGCCTTAGTGATCCGACGGTGCCGAGT
GGAAGGGCCGTCGCTCAACGGATAAAAGTTACTCTAGGGATAACAGGCTGATCTTCCCCAAGAGCTCACATCGACGGGAA
GGTTTGGCACCTCGATGTCGGCTCTTCGCCACCTGGGGCTGTAGTATGTTCCAAGGGTTGGGCTGTTCGCCCATTAAAGC
GGTACGTGAGCTGGGTTCAGAACGTCGTGAGACAGTTCGGTCCATATCCGGTGTGGGCGTTAGAGCATTGAGAGGACCTT
TCCCTAGTACGAGAGGACCGGGAAGGACGCACCTCTGGTGTACCAGTTATCGTGCCCACGGTAAACGCTGGGTAGCCAAG
TGCGGAGCGGATAACTGCTGAAAGCATCTAAGTAGTAAGCCCACCCCAAGATGAGTGCTCTCCTATTCCGACTTCCCCAG
AGCCTCCGGTAGCACAGCCGAGACAGCGACGGGTTCTCTGCCCCTGCGAGGATGGAGCGACAGAAGTTTTGAGAATTCAA
GAGAAGGTCACGGCGAGACGAGCCGTTTATCATTACGATAGGTGTCAAGTGGAAGTGCAGTGATGTATGCAGCTGAGGCA
TCCTAACAGACCGGTAGACTTGAACCTTGTTCCTACATGACCCGATCAATTCGATCAGGTACTCGCCATCTATTTTTATT
GTTCAACTC---TTTGACAACATGAAAAAACCAAAAGCTCTGCCCTCCCTCTCTATCGATCCAAGGGATGGAAGGGCGGA
GGCCTTTGGTGTCCCCTCCAGTCAAGAATTGGGGCCTCACAATCACTATCCAATATGTTTTTCTCTCATGCCTTTCTTCG
TTCATAGTTCGATATTCTGGTGTCCTAGGCGTAGAGGAACCACACCAATCCATCCCGAACTTGGTGGTTAAACTCTACTG
CGGCGAAGATACTGTAGGGGAGGTCCTGCGGAAAAATAGCTCGACGCCAGGATGATAAAAAGCTTAACACCCCTC--ATT
CTTATTACTTTTTCAATATG------AAAAAAAATGAAA----------AGGTCG-----TCTTATTCAAAACCCCAATT
ATGAAATCTCTTCTCTCCCACTTCACACCTCGGAACGCACCGTTCTTAT----AGAGAGAGAGGCGCTTTCGCATCTT--
---ATT-AACCC------GAAATG------GCTGGGGAGAGGAAAGGTTCCTTTTTTAGGGTACTCCCAGGAACGGATCC
AGTGGAGACAGGGTGGGGCCTGTAGCTCAGAGGATTAGAGCACGTGGCTACGAACCACGGTGTCGGGGGTTCGAATCCCT
CCTCGCCCACAACCGGCCAAAAAGGGAAGGACCCCTCCCTCTGGAGGTAGGAAAATCATGATCGGGATAGCGGATCCAAG
GCTATGGAACTTGGGTGTA-----------GGTCTTGCTTTA--------------------------------------
-----------------------TATAT--------ATATATCGTTAATGCTCGAATCCTTCC-------------ATAT
AGTCG---------------------------------------------------------------------------
----------------------------------------GGAGACTTG---------GGCAGAATAGCAGA--------
--GCAAGTATTAGTAGCATAGC-----AAAAATGTGTTCGTCGTCATTAATA----TGTTTGCTCGCGGTAATTGTGGCC
TCTCGGCAGAATCGATGACTGCATCTTTGATGCACTTG------CTAGTACATCTGAAAATTCTTAATTGGCTAGTTGTA
AATAGCCCCAGACTATGGAACAAAGGATTATACCGGACTTACCTACACCGAG-----GACGGTGATTCTCAAATATCGCA
GAACAGAATGTGATATGATGAGATAGAATGCAATAGAAAGAAAGCCACAGGGAAYS----ACCTAMTCTTAACGGTCAAA
GCAAACCTTTTCATTC--------CGAATTAAAGAATTCAG-AATGAATCAAATCTCCCCAAGTAGGATTCGAACCTACG
ACCAGTCAGTTAACAGCCGACCGCTCTACCACTGAGCTACTGAGGAACAACGGGAG-ATTAGATCTCATAGAGTTCAATT
CCCGTTCTTAACCCATGACCGATATGAGCTCGAAGTTTCCTTCGTAACTCCCGAAACTTTTTCGTAGTGTCTTCGTTCCA
TGCCTCATTTCATAGGGAACGCTCTAT---------TGGCTCTATTT---------CATTATATTCCATCCATATCCCAA
TTCCATGCATTTAATATCC-----C----C-----T-----TTGGTGTCATTGACATAAGAGATGTCATTTCTAGTCTAT
CTGTTTCTATTTCTATATGCTATTTCTATATATATGGAAAGTTTCAAAATCATCATATAATAATCCAGAAATTGCAATAG
AAAAGA-AAAAAGGGGGGTTTGTGATATGATTTTGAAATCTTTTATACTAGGTAATCTAGTATCCTTATGCATGAAGATA
ATCAATTCGGTCCTTATGGTCGGACTCTATTATGGATTTCTGACCACATTCTCCATGGGGCCCTCTTATCTCTTCCTTCT
CCGAGCTCGGGTTAGAGAAGAAGGAACCGAGAAGAAGGAACCGAGAAGAAGGTATCAGCAAC----------AACAGGTT
TTATTACGGGACAGCTCGTGATGTTCATATCGATCTATT-------------ATGCGCCTCTG--------------CAT
CTAGCATTG-------------GGTAGACCTCATACAATAACTGTCCTA--------------GCTCTACCGTATCTTTT
GTTTCATTTCTTCTGGAACAATCACAAACACTTTTTTGATTATGGATCTACTACCAGAAATTCAATGCGTAATCTTAGCA
TTCAATGTGTATTCCTGAATAATCTCATTTTTCAATTATTCAACCATTTCATTTTACCAAGTTCAATGTTAGTCAGATTA
GTCAATATTTATATGTTTCGATGCAACAACACGATGTTATTTGTAACAAGTAGTTTTGTTGGTTGGTTAATTGGTCACAT
TTTATTCATGAAATGGGTTGGATTGATATTAGTCTGGATACAGCAAAATCATTCTATTAAATC---GAATGTACTTATTC
GATCTAATAAGTACCTTGTATCAGAATTGATACATTTTATGGCTCGAATCTTTAGTATTCTCTTATTTATTACCTGTGTC
TACTCTTTGGGCAGAATGCCGTCACCCATTTTGACTA------AGAAACTTAAAGAAACCTCAGAAACGGA----AGAAA
GG---------GGGGAAAGTGAGGA-AG----------AAGAAATAGAAA------------------------------
--------------------------------------------------------------------------------
--------------------AAAAAAAAG-AAAAAAAGTCTTTTTGGTTTGAAAA-----------ACCTCTTGTAATTA
GTCTTTTCGACTACAAACGGTGGAATCGTCCATTTCGATATATAAAAAATGATCAATTTGAAAATATTGTACGACAGGAA
ATGGCACAAT--ATTTTTTTTATACATGTCAAAGTGATGGAAAAGAAATAATATCTTTTACATATCCACAGAGTTTGACA
ACTTTTTTAGAAATGATACAAAGAAAAATGTCTCTATTTACAACAAAGGAACTCTCCTTTGATGAATTGTATAGTCATTG
GAATGGTAACAATGAAAAAAAAGGGAAAAATTTAACTAAAGAGTTTATAAATAGAGTCGAAACACTAGATCC--AAAACT
TCTTGTTCCTAATACACTAAAAAAAAAGACTAGATTGTGTAATGATGAAACTAAAAAAGCCTACTTACTTAAAACTTATG
ATCCCTTATTAAATGGATCTCGTCGAGGAAGAATGAAATTTCGTTTTTCATCATCAATCATAAATGAAACTTCGATCAAA
AATTACATAGAAAGGATTTG------GATAAATAAAATCCATTTTATCCTTCTGATTATCAATCATCCAGAATTTGAATC
AAAAAAAGATCCGTTTAATGTAAATAGAAAATTATTTTCAACAGAAATCGGTTATTTCTTGAACTTAATTAATGAATTTG
CTAATAAATCAGCATCAAGTTTAAAAATTAAACCACTTTCCTTATTTCCAGATTACAAAGAAGAAAAAATGTATTCAGAA
GATCAAATACAATTTTTAAAATTTTTCTTTGAAGCAGTTATAATCTATCCCAACAATAACAACAAAACA------ATTAT
AAAAAAATCTCCTGA-AAT------AAAAGAAATAAAGAAACAAGTGTCTCGTTCATCATATAAATTATTGAATGAGTGG
GAACAACAAGAGAAAGAAAATGAAGAAAACCCGATAGAGGATCATGAAATTCGTTCACGAAAAGCTAAACATGTATTAAT
TTTTACTGACAATCAACAAAACAATGATATTAATAATATTAACACGGATAAAACAAATTCTGATCAAATAGACGAAGTGT
CTTTAATACATTATTCACAACAATCCGACTTTCATCGTGATATAATAAAAGGATCTATCCGAGCGCAAAGACGAAAAATC
ACTATTTTCGAACTGTTTCAAGCAAATGTGCATTCGCCCTTTTTTTTTGATAGAATAGACAAATCCTTTTTATTTTCTTT
AG----ATATTTCAGAGTTAATGAAAATAATATTTTTAAATTCGATATGT--------------AAAAACACAGAATTAT
CAATTTTGAATTATATAG-AA--AAAACAAAAAAA---GAAAGTGAAAAAAGAGA-CGAA---GACAAAAGAGAGGAAAA
CAAAAGAGAGGAAAAAGTACGGATGGAAATTGCTGAAATTTGGGATAGTATTATATTTGCTCAAGCAATAAGAGGTTCTC
TTTTAGTAACCCAATCGATTCTTAGAAAATATATAATCTTACCCTCATTAATAATAGCTAAAAATATAATTCGTATACTT
TTTTTTCAATTTCCCGAATGGTTCGAGGATTTCAGGGATTGGAATAGAGAAATGCATGTTAAATGCACCTATAATGGAGT
TCAATTATCAGAAAGAGAATTTCCACAAAACTGGTTAACAGACGGTATTCAAATAAAGATCTTATTTCCTTTTCGTCTAA
AACCTTGGCATCGATCTAAAAATTSTTCTAAAAATTCTCAT------ATTCATAAAGATCGAA-TGAAAA----------
---------CGCAAGATGA-----------GTTTTGTTTTTTAACAGTTTTTGGAATGGAAGTTGAACTCCCTTTCAGCT
CCCCCCGAAAGCGACTTTCACTTCTTAACCCCATATTGACAAAACTCAA-AAAAGAAATTAAAAAGTTGAAAAAGAATTG
TTTTCTAGTTATAAAAATTTTAAAAAAAAGGTTCTTTCTAAATTTTTCAAAAGAAA---TAAAAAACCAAGTCATCAAAA
ACATTCTATTTCTAAAAAGAATAATAAATAAAATTTCAAACTTACAAAGAAATCTAATTCTATTATTTGGATTTAGAGAA
GTATATAGATTGAATGAAACTAAAAAAGATTCAATAATCAATAATCAAA------------TGATTTT---------TCA
ATTTCCTACTCAATTTC-----------AATCTAT----GGACTGGACAAA----TTTTTC-----ATTGACAG--AAAA
AAAAATAAAAGATCTGACTGATACAACAAACACAATACTAAATCAAATCGAAAACATTACAAAAGAAAGGACAAAAAGAT
TTATAACTTCAGAGATCAACATTAATTCTAAGAAAATAAGCGAACATGCTAACAGATTA--AAATTAAAGTCATCCGAAA
ATTTTTC------AAATAT---------ATTGAAAAGAAAAAATA-TTCAATTAGTCCATAAAGCACAT-TTTTTTTTTG
TTTTTAGAATTTTGATTGAAAGAATATACATAGATATCTTTCTTGCTATCATTAATATCCCGAGGATTAATGCTCAATTT
TTCCTT-----GAATCAACAAGAAAAATTATTAATAAATACATTTACTATGATGAAGAAAATAAAAAAAAAATAGATAAA
ATAAAAGAAAAAAGAAATGAACATGCAATTCACTTTATWW-------------AAAGTCACTTATTAATAA------TAA
TAACGGTTTTACTACCAATTCACAGCTTCTCTGTGATGTATCCTCCTTGTCCCAAACATATGTATTTTACAAATTATCAC
AAATCCAAGTTCTTAACTTA------TATAGGTTAAGATCTGTCCTTCAAAATGAAGGAATACCCC---TCTCTATTAAG
AATGAAATAAAAGAGTATTTTGCCACCCAAGGGCTATTTCATTCCCAATTAAAAGATAAAAGTTTTGAAAATCCTATAAT
GAATCAATGGAAAAACTGGTTAAAGAGTCATTACCAATATAAATATGATTTATCTCCAATTAGATGGTCGAGATTAATAC
CACAAAAAAGGCGAAATAAGATCAGTCAAGACCGTATGGT------TCAAAATAAAGATCAAAAATTAAACAAAGGTTTT
TTTT------ATGAAAAAAACCAATTAATTCATTACGAAAAGCAAAATGATCTTGAAGCAGATTCATTCGCAGACCAAAA
AGAAAATTTTAAAAAACACTATCGATA---TTATCTTTTATCATATAAATC-----------------------------
----------------------------------ATTCCAA-------GTAAATA-ATAAACAAAAGATTTA--CAACAC
AGAGAAAA-GTAAATTACTTGATATCTTGAAAGATATCCCTATCAATAATTATCTAACAGAAAAAGTTATTGTCGATATA
AATAAAAACTTAACTAGAAAATATTTTGATTGGAGAATTTTATACTTTTGTCCTAGAAATAGGGTCAATATTGACTCTTG
GATCAATATCGGAACGAAAAAAAAAAAAAA--TAAGAATAAAACTAGCTGTAATAGGTAT------CAAATAATTGATAA
AATTGATAAAAAAGGTCTTGTGTTTTTT-ATGATTCCCAAATATGAAAAAAAAG-----TACTTT------------CAA
CCAATCAAAAGTC---------TTTTGATTGGATAGGAATGAACGAAGAAATACTAAATCACCCCATAGTTAGATTAGAA
CTTTGGCTTTTTCAAAAATTTGTAATACTTTACAACACCTACAAGATAAAACCATGGTCGATACCAATCAAATTACTTCT
CTTAAATTCAAATGGAAATGAAACTACTTATAAAAATCACAAAATCAACGAAAAGAGTAAGAAAAACGGAAATCCTCTTA
TATC----TCTATCATCGACCAAAAAACAATCTATTGAATTAGCGAATGGAAATCAAGAAAAAAACGAATCTAAGAGTCA
AGTGTATCTTGTATCAGTTCTCACAAATCAAGAAAAGGGTATTAAAAAAACTTATGCGGGATCAGTCATGAAAAAACGTA
AAAAGAAAAACCAATTCAAAACTAATATGGAAGCAGAACTCAATTTCTTCTTACAAAGGTATTTACGTTTTCAATTAAGA
TGGGATGATTCTTTAAATCAAAAAATAATTAATAATATCAAAGTATATTGTCTTCTGCTTAGACTACCCAATCCACGAGA
AATAAGTTTCTCCTTTATCGAAAGTAGAGAAATAAGTCTGGATATTCTAATGACCCAGAAGAATATAACTCTTACACAAT
TGATGAACCAAGGAATCCTGATTATTGAACCAGTCCGTTTATCAGTAAAAAATGATGGACAATTTTTTATGTATCAAATC
ATAGGTATTTTGTTGGTTCATAATAGTAACCAACAAATTAATCAAAGATATATAGAAAAAAACTAT--ATTGATAAAAAA
AATTTTACCGCACCGATTGAAAGAGATCAAAATATAACTGGACATATAGATAAAAATCATTATGATTTACTTGTTCTTGA
AAAGATTTTCGCTACTAAACATCGTAGAGAATTGAGAATTTTAATGTTGTTCAATTCAAAAAAGAGAAATGCTATTCATA
TAAATACAAAAATTTTCAATACTAATAACATAAAAGACTCTGGTCACATTCTGAAGAAAAGCAAAGATTTTGATAGAGCT
AAA-AATAAACTAAATAAATTAAAGCTTTTTCTTTGGCCCAGTTATCGATTAGAGGATTTAGCTTGTATGAATCGCTATT
GGTTTAATACCAATAATGCCAGTCGTTTTAGTATGTTAAGGATACATATATATCCACCATTGAAAATATAGTAGGAGTA-
CACCTTTCATATATCTCATAACATGTCTGATCTAGT-AT-----AAAAAA------ACCAACA-----------------
-----------TTCAGATACATAAAATTCAATAGCATATCAATTGTATCTAGAGATCAA---------------------
--------------------------GGTATGTATCA---ATTTTTT---------------------------------
----------------------------------TTCTAACCAAAT-AAAAA--AA-TTTGGATTGCT-------TAATG
---------------ATCGA-----TTTTATTTAACAAAATTTTGAATTCCTA---------------------------
-CCAAAAGAA------------AGATGATTTATTATGTATAACATAAGCTAAACTTCCATTATTATT---------ATTT
ATTACA----------TTCTTTTTACTGATCAAT---------------ATCTTAAAA-----TAA----------GATA
A-AATA-------AGAGAAGGGAGC--TTTTTTT-------ATGGTAAAAAATT-------------------CATTTAT
TTCAATTATTTCACAAAAGCAAAAAGAAGAAAACACGGGATCCGTTGAATTTCAAATAAAAAGTTTCACTAATAAGATAC
GACGACTTACTTCACATTTGGAATTCCATAGAAAAGACTATTTATCTCAGAGAGGATTACGGAAAATTCTAGGAAAACGT
CAACGACTCTTATCTTATTTGGCCAAACAAAATG--GAGTGCATTATAAAGAATTAATTAACCTGTTGGGTATTCGGAAG
TCAAAAACTCGTTGATTTGAAGAG------TTATTTTTTGGAATTATTTGATTTATCAGATCTTGAATTTTGATGAATTT
C-TTTTCGTTTTCAGT-A------ATTCATAGAAGAATGAATAGAGGAAATCCCTATGAATGTACCAGCTACAAAAAAAG
ACCTTATGATAATTAATATGGGCCCTCACCACCCATCAATGCATGGTGTTCTTCGACTCATCGTTACTTTAGACGGCGAA
GATGTTATTGACTGCGAACCGATTTTAGGTTATTTACACAGAGGAATGGAAAAAATTGCGGAAAACCGAACAATTATACA
ATATTTGCCTTATGTAACACGTTGGGATTATTTAGCTACGATGTTCACAGAAGCAATAACAGTAAATGGGCCAGAACTGT
TGGGAAATATTCAAGTACCTAAAAGGGGCAGCTATATCCGAATAATTATGTTGGAGTTAAGTCGTATAGCCTCTCATCTC
TTATGGCTTGGCCCTTTTATGGCAGATATTGGCGCACAGACTCCTTTCTTCTATATTTTTAGAGAAAGAGAATTAATATA
TGATTTATTCGAAGCTGCAACTGGTATGAGAATGATGCATAATTTTTTTCGTATTGGCGGAGTAGCGGCCGATCTACCTC
ATGGCTGGATAGATAAATGTTTAGATTTTTGTGATT-ATTTTTTAATAGGAGTTACTGAATATCAAAAGCTTATTAGACG
AAATCCTATTTTTTTAGAACGAGTTGAGGGAGTAGGTGTTGTTGGTTCGGAGGAAGCAATAAATTGGGGTTTATCAGGAC
CCATGCTACGAGCTTCCGGAATACAATGGGATCTTCGTAAAGTTGATCATTATGAGTCTTATGACGAATTTGATTGGGAA
GTTCAGTGGCAAAAAGAAGGAGATTCATTAGCTCGTTATTTAGTCCGAATTGGTGAAATGACAGAATCCATAAAAATTCT
TCAACAAGCTTTGGAAGGAATTCCTGGAGGACCCTATGAAAATTTAGAAACCCGACGTTTTGGTAGAGAAAGGGATCCA-
--GAATGGAAGGATTTTGAATATCGATTCATTAGTAAAAAAACTTCTCCTACTTTTGAATTACCGAAACAAGAACTTTAT
GTAAGAGTCGAAGCCCCAAAGGGGGAGTTGGGGATTTTTCTTATAGGAGATCAAAGCGGGTTTCCTTGGAGATGGAAAAT
TCGACCGCCGGGTTTTATCAATTTGCAAATTCTTCCTCAATTAGTTAAAAGAATGAAATTGGCTGATATTATGACAATAC
TAGGTAGTATAGATATCATTATGGGAGAAGTTGATCGTTGAAATGATA------------------ATTGATACAACAAA
AGTACAAGTTA------TAGATTCTTTTTCCAGACTGGAATCATT-AAACAGGGTTTATGGAATTATATGGATGCTTGTT
CCTACTTTGACTCTTGTATTTGGAATCACACTAGGCATACTCGTACTTGTGTGGTTAGAAAGAGAAATATCTGCAGGACT
ACAACAACGTATTGGACCTGAATACGCCGGTCCTGGGGGAGTTCTTCAAGCTCTAGTGGATGGAACAAAACTACTTTTCA
AAGAAAATTTTTTTCCCTCTAGAGGGGATAATTATTTATTCAGCATCGGACCGTCCATAGCAGTCATATCAACTCTATTA
ACCTATTCAGTGATTCCTTTTAGTTATCATCTTGTTTTAGCTAATCTAAATATCGGTGTTTTTTTATGGATTGCTATTTC
AAGTATTGCTCCGATTGGGCTTCTTATGTCAGGATATGGATCAAATAATAAATATTCCTTTTTAGGTGGTCTACGAGCTG
CTGCTCAATCGATTAGTTATGAAATACCATTAACTCTCTGTGTATTATCCATATCTCTACGTGCGATTCGTTAAAACATA
AACTTTTCCATA------TTCTTTTTCCT------T---------------TTTTTTAGGAAGAGG-----------TTG
ATATGAATTGAATAGATTTTTTCATTATTGATTTATCATTTTGTTTGATAAAC-------TAAATTAGATAGTTAGATGA
GTG----AAAAAAACTGCTGATAAATTTGTAGTACAAAATTGAGACTCATTTCCTATGTGCAAGAGGAAACGAAAAATAA
ACA----------AAAGAAACGAGATTATTTGCCCCC------CAAGAT---------TGGTTATCCTGGCTTGAAGCGG
GCTC-AAAAGA--------TCAATCTTATTCCATTTTCACTACTATTTTTATGTA----------TTAC--CAGAATGGT
AATGAGTGATTGA------------GCAAAAATGA-GGGATGGTTAGGAACACCAAGATACACA----------------
--------------------------AAGGATTAGTAATAGAGATTATT----AAAATAGT-------------------
--------------------------------------------------------------------------------
--------------------------------------------------------------------------------
--------------------------------------------------------A-----------------------
------------------------------------------------------AAAGAATATTAA--------------
----------------------------------------------TTGGGGCTTTAGGTTGGTAGAACTGATTAGGTAG
TACTCCCCCAAATTCCGATTTAGAGTATGCTGCCGCCCATCGATTAAAGAAATAACTATCAGGAACGAAAGAATCCTTTC
C----------TT-TTTAAGTTCAC-------TTTTT-CTTT--------------------TTTCATAAAGAAG-----
----------AATAGG--------------A-AAAAAAATGAA------TCTAAT---------TCCAT-TACA--ATAG
A------AAAAAAAA--GATC-TTTTTTTTTCTTTCTTGCTTATAGTTATAT-TCATACAGATCAAA-------------
--------------------------------------------------------------------------------
-----------------------------------------------------------TTA----AGTTTTACATTAT-
-----AAGGAGTATCTTATTTAAGGATT---AAAAAAAAGTTATTACTCAAGAAAGAAAAACGTAAATTCTTAAAGGATA
AGATTAATTCAGAAGTGCTTT-TTTAGCATTATAACAAAAAGAATTTTATTGGTCGAATTTT-GGTTTTGGAAAGTTCAC
TAGATTTTGAT----------------C---CTATCTATCCTACAAATAATAATATAGATCAAAATAA---ATAATATAG
ATCAAAATAAATAATATGATCTGGTCCTT--AGATTTATT------------------TAACTACTTTAAGGAGCCGTAT
GAGATGAAAATTTCATGTACGGTTCTGTAATAGCGATGGAAACTGTGATGTTATCATCGACTATGATTATCTAACAGTTC
AAGTACAGTTGATATAATTGAAGCACAATCAAAATATGGTTTTTGGGGATGGAATTTGTGGCGTCAACCTATAGGGATTA
TCCTTTT-TTTGATTTCTTCGCTAGCAGAATGTGAAAGACTACCTTTTGATTTACCAGAAGCAGAAGAAGAATTGGTGGC
AGGGTATCAAACCGAATACTCGGGTATCAAATTTGGTTTATTTTATGTTGCTTCCTATCTAAACTTATTAGTTTCTTCAT
TATTTGTAACAGTTCTTTACTTGGGGGGTTGGAATATCTCTATTCCGTACATATTTGTTCCTGAATTTTTTAAAATAAAT
AACGTGGGTAAGTTTTTTGGAACAATGATTGGTATCTTTATTACATTGGTTAAAACATATTTGTTCGTGTTCATTTCTAT
CACAACAAGATGGACTTTACCTAGATTAAGAATGGACCAATTATTAAATCTTGGATGGAAATATCTTTTACCTATTGCTC
TCGGTAATCTATTATTAACAACCTCTTCTGAACTCCTTTCATTATAAGTACTCTA-----------AAGAAATATTTT-T
CTATATTCACAACTTGGCTG------AAACAAGAG--AAAAAACAAAAATCAAACTTTTTATAAATATTCACGATATGCT
CCCCATGGTAACTGGGTTCATGAATTATAGCCAACAAACCATTCGAGCTGCAAGGTACATCGGTCAAAGTTTTATGATTA
CCTTATCCCACGCAAATCGTTTACCGATAACTATTCAATATCCTTATGAAAAATTAATTACATCGGAACGTTTTCGCGGT
CGAATTCATTTTGAATTTGATAAATGCATTGCTTGTGAAGTATGTGTTCGTGTATGTCCTATAGACCTACCCGTTGTTGA
TTGGAAAGTCGAAACTGACATTCGAAAGAAAAGATTGTTTAATTACAGTATTGATTTTGGAATCTGTATATTTTGTGGTA
ACTGTGTTGAGTATTGTCCAACAAATTGTTTATCAATGACTGAAGAATATGAGCTTGCTACTTATGATCGTCACGAATTA
AATTATAATCAAATTGCTTTAGGTCGTTTACCTATCTTAGTAATTGACGATTATACAATTCGAACAGTTTTAAATTTGCA
TC--AAAAAAAGGGAAAT-CCTTTTTTTGATTAAAGATTTATTAAAAAGTAATTTCCAATTATTA---------------
--------AATGTGGATTAGTA-----TTT-------TTTC---ATTTTACTTGAGCAATAACTACAACAAGTCCGT---
---GTCCGTTCTTGCCAAGAATT---GCATCGGGACTTAATTTGTAATAAAAATCTATTAATA-----------------
---------------TTCGAAATTTCAATT-TCGAGTGTCAAATTTTCCT------TTTCGAGAAAGA--CTGAAATTAG
GCCAATAGTTGTACCTACTGTAAATTATACCCCTTGG-------AGTTT-----AATTCAATTAGGAA-CCAATTAT-AA
AAAAGTTTTTACTGGTCGGG--TCAAGACGGTCATG----AGAAAAAAATTCGAT-TTTTTTATCTATTATTTTTCGTAC
AATGGATTTGCTTGGGCCAATACATGATTTTCTTTTAGTCTTTCTGGGTTTAGGTCTTATATTAGGAGGTCTAGGAGTAG
TATTACTTACAAATCAAATTTATTCTGCCTTTTCGTTGGGATTAGTTCTTGTTTGCGTATCTTTATTCTATCTTTTATCA
AACTCTCCTTTTGTAGCTGCCGCACAACTCCTTATTTATGTGGGAGCTATAAATGTTTTAATTCTATTTGTTGTGATGTT
TATGAATGCTCCAGAATATTCAAAAGATTTTAATCTTTGGAATGTTGGAGGTGGAATTACTCTGTTAGTTTGTACAAGTC
TTTTTGTTTCACTAATTACTATTGTTCTAAATACATCATGGTACGGAATTATTTGGACTACAAGACCAAATCAAATTATA
GAGCAAGAATTGATAAGTAATGGTCAACAAATTGGAATTCATTTATCAACCGATTTTTTTCTTTCATTTGAATTTATTTC
AATAATTCTTTTAGTTGCTTTGATAGGTGCAATTGTTGTGGCTCGTCAGTAAGAAA-TCTTTACAATTAAAAATCAAAAT
CAAA------C---------TTTTGGCTATGCTATTACATCCATTTTCCTTTCATTCTTTTTCT----TTAATTCTATAT
T-----------------------------AAARWTTW-----------------TTAATAGA--TTTTTTGTTCTATAC
T--TGTAATATTGTTATTTTAATCAATCCAATCTGGTGATATTGAATTATTGTTCATGGTG-AAATAAATCA-----AAA
TTTATAAGGAGTTACTCAATGATCCTTGAGCATCTACTTGTCTTGAGTGCCTATTTATTTTCTATCGGTATCTATGGATT
GATCACCAGTCGAAATATGGTTAGAGCCCTTATGTGTCTTGAACTTATACTGAATGCAGTAAATATAAATTTTGTAACAT
TTTCTGATTTTTTTGATAGTCGTCAATTAAAAGGAAATATTTTCTCAATTTTTGTTATAGCTATTGCAGCTGCTGAAGCA
GCTATTGGACTCGCTATTGTTTCGTCAATTTATCGTAACAGAAAATCAACTCGTATCAATCAATCAAATTTGTTGAA-TA
AGTAGTATTCATCAGATAAAATAGAATATTCATTAATTCAAATCAGCAGC-----TATAATATGTAAGGTATCTAATCAT
GTTTAC--AAAAAAATGT----AAAAAATAG-AAATATCTTGGTTCTATCTCATTAGTTGATCAACAATTGAGTAATCTA
TTTTCTAGTAAATCATTGAGTCATCTAGTACTTT------AAAATATATAATTCAAATTCATTTTAAAAACTTTCTAGAT
CG--------AGAATTCA--AATTTATGATGTTCAAAAAAAAATTCTAGATACAATGTCACATTCAGTAAAGATTTATGA
TACATGTATAGGGTGTACTCAATGTGTACGAGCCTGCCCCACCGACGTATTAGAAATGATACCTTGGGACGGATGTAAAG
CAAAACAAATAGCTTCTGCCCCAAGAACAGAAGACTGTGTCGGTTGTAAGAGATGTGAATCCGCCTGTCCAACGGATTTC
TTGAGTGTTCGAGTTTATTTATGGTATGAAACCACTCGAAGTATGGGTCTAGCTTATTGATACTTTCC----AAAAAAAA
CCACTTGAA-TTTATTTGATTTTTTCTTTACTGACAAAAACCCGTATTCGAAATT-----GTAACAAA-TATA------T
TATATTTTCGATTACGGGTTCTTCTGGTCCAAGTGTATCTTGTTTTTACCAC---------GAATTCTTTTCCTTGGTTA
ACATTATTTGTAGTTTTACCACTATCTGCGGGTTCTTTAATTTTTTTTTT-CCCTCATCGAGGAAATAAGCTTATTAGAT
GGTATACTATATTTATATGTATATCCGAACTTCTTTTAATGACCTATGTATTCTCTTTTTATTTCGAATTGGATGATCCA
TTAATTCAATTAACAGAGGATTATAAATGGATAAATTTCTTTGATTTTTACTGGAGATTGAGAATAGATGGACTTTCTCT
AGGGCTGACTTTACTGACAGGATTTATTACTACTTTAGCTATTTTAGCGGCTCGGCCAGTTACTCGTGATTCCCGATTAT
TCCATTTTCTGATGTTAGCAATGTATAGTGCTCAAATAGGTTTATTTTCTTCTCAAGATCTTTTGCTTTTTTTCATCATG
TGGGAGTTAGAATTAATTCCTGTTTATCTACTTCTATCGATATGGGGAGGAAAGAAACGTCTATATTCAGCTACAAAGTT
TATTTTGTATACTGCAGGCAGTTCTGTCTTTTTATTAATGGGAGCTTTAGGTATTGCGTTATATGGTTCCACTGAACCAA
GATTTAATTTGGAAACCTCAGCAAATCAATCATATCCTATGCCTTTGGAAATACTATTTTATATTGGATTTCTTATTGCT
TTTGCTGTCAAATCACCGATTATACCTTTCCATACATGGTTACCTGATACCCATGGGGAAGCACATTATAGTACTTGTAT
GCTTCTAGCTGGAATCCTATTAAAAATGGGAGCGTATGGATTAGTTCGAATCAATATGCAATTATTACCGCACGCTCATT
CTAGATTTGCTCCCTGGTTGATAATAGTAGGCGCAATACAAATAATCTATGCAGCTTCAACATCTCCTGGTCAACGAACC
TTAAAAAAAAGAATAGCCTATTCTTCTGTATCTCATATGGGTTTTATAATTATAGGAATTTGCTCTCTAAACGATATGGG
ACTTAATGGAGCCATTTTACAAATATTATCACATGGGTTTATTGGCGCTGCCCTTTTTTTCTTGGCCGGAACAAGTTATG
ATAGAATACGTCTCATTTATCTTGACGAAATGGGTGGAATGGCTAACCCAATGCCAAAAATATTCATGACGTTCAGTATC
TTATCACTAGCCTCCCTTGCATTACCAAGCATGAGCGGTTTTTTTTCGGAATTGATAGTATTTCTTGGAATCATTACTAG
TCAAAAATA-TCTTTTAATGCAAAAAGTACTAATTACTTTTGGAATGGCAGTTGGAATAATATTAACTCCTATTTATTTA
TTATCTATGTTACGCCAAATATTCTATGGATACAAACTTCTTAATGGCACAAATTCTTATTTTTTT----GATTTTGGGC
CACGAGAGCTATTTGTTTTAATTTCTATCCTTTTACCAATAATAGGTATTGGTATTTATCCGGATTTGGTTTTTTCATTG
TCAGTCGACAAAGTTGAAGATATTCTAT-----------------------------CTAATTATTT-------------
----TTATAGGTAG-----TTTTTATAACTAA----------------A-------------------------------
AAAAAATAATAATAAAACAAAAT---------------------------------------------------------
--------------------------------------------------------------------------------
--------------------------------------------------------------------------------
--------------------------------------------------------------------------------
--------------------------------------------------------------------------------
-----------------------------------------------ATCAAA---------------------------
----------------------------------CGCCAGACCTTT--------TAC-----TTCAATTCAA-TTAGATG
TTA------------ATGTAAATGAACCATAACTATGTAACCCTACTCCTAATAAATTAACCCCAAAATA-ACATATCCA
AATTATAATAAAGCCGATAGAAGCGACAATTGCGGAATTAAACCCTTCCCGATTTTGCTTTGTTCGAATATGTAAATAAA
TCGCAAATATAGTCCAAGTAATAAATGCCCAAGTTTCCTTTGGATCCCAATTCCAATATGATCCCCAAGCTTCATTAGCC
CAGACTGCGCCCGAAAGAATACCTATGGTTAAAAAGATAAACCCTATACTAATAATACGGTCACTCCAATGATCTAATTG
TTGAATCAATTGAAATTTGTAATAATTTCTAGAAAAAAGAAAAGAAGTATGTTTTAAAACGTGCCTTCTTTCCATCATGT
ATTGGATTTTACCGAAAGAAAAGGAATCA------TTTACTAAATTATTCCTTTTAGTCAAAATTCTGATGAATTTTTGA
AATGCAATTACTAAAAGTGCTACTGATAATAAGGATCCACATAAAAGAGCGGCATAGCTCAATACCATCATACTTACGTG
CATCATTAACCACTGAGATTTAAGAACTGGTACTAAATTTTCGGATTGATACGTGTCGGTTAAAAGACCCGAAGTAGCAA
AGCCTTGGGCAAAAAAAGTACTTGGGATGATTATT------------------GCACTTAAAAAATTTGTACGTTTT---
------TTAAAAT------ACGGAACC------ATATAAATAATGGAAAAACTCCAGGAAAGAAAGATTAATGATTCATA
TAAGTTACTTAATGGTAAATGTCCCAAATAAATCCAACGAATGGCTAATAATCCTGTTATACAGAAAAATGCAGTTATCA
TGCCCTTTTCTGACGAATCATATAGTCCTACGAATTCGTCGACTAATAAGGTTATTAAATGAATTGTAATTCCAATGGAA
ACGACCGAAAAAGATATATGAGCTAATATATGTTCTAAAGTCAAAAATATCATAAAAA----------------------
--------------------------------------------------------------------------------
--------------------------------------------------------------------------------
------------TGAAATTG----AAAAAAAAAATTATGCCGCCACTCGGACTCGAACCGAGATGCTTTAGCACTGCTTC
CTAAGAGCAGCGTGTCTACCAATTTCACCATAGCGGCTTGCTC------A-AAATAATAATAAACTATTTTTT--TTTTT
CAATTGTTGAGCTTGAAAAGG-----------------------------------------------------------
-------------------------ATAAAAAATAAATG--------------AGT------------------------
-----------------------------------------------------------TCCATTTACTATT--------
--------------------------------------------------------------------------------
--------------------------------------------------------------------------------
--------------------------------------------------------------------------------
--------------------------------------------------------------------------------
--------------------------------------------------------------------------------
--------------------------------------------------------------------------------
--------------------------------------------------------------------------------
-----AAATT---------------------ACATTCG------------------------------------------
--------------------------------------------------------------------------------
--------------------------------------------------------------------------------
--------------------------------------------------------------------------------
--------------------------------------------------------------------------------
--------------------TTTTTTA-----------------------------TGGTATATGATTTTTCAAT-TAGA
A-------------------------------------------------------------------------------
--------------------AT--TTTAGTAATTGAATCCCCTTTTTAAC--AAGTTTTAACAAGAAATAAGAAACAA--
---T-GAATAATAAAC-AAG-------AAAAAATGAATTAG---------------TAATAAAACTCATACAA--TTTT-
TTTATGGAACATATACATCAATATTCATGGATCATACCTTTCTTTACG---CTTTCAGTCCCTATATTAATAGGAGGGGG
GCTCCTCTTTTTTCCGACAGCAACAAAAAAACTTCGTCGTATGTGGACCTTCCCAAGTGTTTTATTGTTAAGTATAATTA
TGATTTTTTCGATTGATTTGTCTATTCAGCAAATAAATAGCTCTTTTATCTATCAATATGTATGGTCTTGGACCATCAAT
AATGATT----TTTCTTTAGAGTTTGGATACTTAATGGACCCCCTTACTCTTATTTTGTCAATATTAATTACTACTGTTG
GAATTCTGGTTCTTATTTATAGTGACAATTATATGTTTCATGATCAAAGCTATTTGAGATTTTTTGCTTATATGAGTTTT
TTCAATACTTCAATGTTGGGATTAGTTACTAGTTGTAATTTGATACAAATTTATATTTTTTGGGAATTGGTTGGAATGTG
TTCTTATCTATTAATAGGTTTTTGGTTCACACGACCTATTGCATCGAATGCTTGTCAAAAAGCCTTTGTAACTAATCGTG
TAGGGGATTTTGGTTTATTATTAGGAATTTTAGGTCTTTATTGGATAACGGGTAGTTTTGATTTTCGGGATTTGTTCGAA
ATATTCAAAAACTTTCTTTTTAACAAT------GAAGTAAATTTGTTATTTCTTCCTTTATGTGGTTTCCTATTATTTTC
TGGTGCAATTGCGAAATCAGCTCAATTTCCTCTTCATGTATGGTTACCAGATGCCATGGAAGGACCAACTCCTATTTCGG
CCTTAATCCATGCTGCTACTATGGTAGCGGCGGGTATTTTTCTTGTAGCCCGGCTTCTACCCCTTTTCGTACTCATACCT
TTTATAATGAATCTAATAGTTTTGATAGGTATAATAACAGTATTTTTAGGAGCGACTTTAGCACTTGCTCAAAAAGATAT
TAAGAGGAGTTTAGCCTATTCTACAATGTCTCAATTGGGTTATACAATGGTAGCTCTAGGTATGGGGTCTTATCGAGCTG
CTTTATTTCATTTGATTACGCATGCTTATTCAAAAGCATTATTATTTTTAGGATCGGGGTCCATTATTCATTCAATGGAA
GCTATTATTGGTTATTCCCCGGGTAAGAGTCAAAATATGATTCTTATGGGTGGTTTAACAAAACATGTTCCTATTACAAA
AATTTCTTTTTTATTAGGAACTCTCTCTCTTTGTGGTATTCCACCCCTTGCCTGTTTTTGGTCCAAAGATGAAATTCTTA
ATGATATTTGGTTCTATTCACCCAGTTTCGCAATAATAGCTTGGTCCACTGTAGGATTGACAGCCTTTTATATGTTTCGA
ATCTATTTACTTA-CTTTTGAAGGACATTTCAATCTTTATTTTCAAAATTACAGTGGTAAACAAAATAGCTCATTTTATG
AAATATGTATATGGGGTAAAAAGGTATCAAAAATAGTAAAAAAACA------ATTTT----------GTTTA----GTAA
GTATATTAACAATAAATGAGGAAAGGGTTTCCTTTTTT-CGGAAGAAGACATATCAAATTCAAGGTAATACAAGAAATAT
AACACATCCTTTTATTATTATTAAACCCCTCGATAAAAAAAGTACTTTCTCCTATCCTCACGAATCGGATAATACTATGT
TATTCCCTATACTTGTTTTAGTACTATTTACTTTGTTTATTGGAACTATAGGAATTCCTTTCAATCAATTCAATCAGGAA
GGGATAGATTTGGCTATATTATCAAAATTGTTAACCCCTTCTTTGAATCAAAATAAAAAAAATTTGATAGATGTTTATGA
ATTTGTAACAAACGCAATTTTTTCAGTTAATATAACTTATT--TGGGAATATTTCTAGCAGCTTCTTTATATAAACCTGT
TTATTCATCATTACAAAATTTTAACTTTCTTAATTCACTTACTAAAGAAGGTCCTAAAAAAATTCTTTGGGACAAATTAC
TAAATGGCATATATGATTGGTCCTATAATCGTGCTTACATAGATTATTTTTATGCAATATTTTTTACTAGGAGTATAAGA
AAATTAATTCAATTAACTGAGTTTTTTGATAGACGAATAATTGATGGACTTACTAATGGAATTGGAATTACAAGCTTCTT
TGTAGGAGAAAGTATAAAATATATTGGAGGAGGTCGTATTTCTTCTTATCTCTTGTTCTATTCA----------------
-----AGAC---TAATTACAAGAGGT-------------------TTTTCAAACC-------AAAAAG------------
---ACTTTTTTTCTTTTTTT-----------------------TGCAAGCTT-------------AAATTT----TC---
---TTGATTATC---------------ATATAAAATTTCAAAAAATTGTTTATTTTTATAGTCTA-TCTCTTTTGTTTCG
GAAGTTTTTTCTATTTCTACATCTGTTTC----------TTCCTCACTTTCC---------------CCCCTTTCTTC--
-------CGTTTCTGAGGTTTC---------TTTAAGTTTC----------TGGGTGACGGCATTCTGCCCAAAGAGTAG
ACACAGGTAATAAATAAGAGAATACTAAAGATTCGAGCCATAAAATGTATCAATTCTGATACAAGGTACTTATTAGATCG
AATAAGTACA---TTCGATTTAATAGAATGATTTTGCTGTATCCAGACTAATATCAATCCAACCCATTTCATGAATAAAA
TGTGACCAATTAACCAACCAACAAAACTACTTGTTACAAATAACATCGTGTTGTTGCATCGAAACATATAAATATTGACT
AATCTGACTAACATTGAACTTGGTAAAATGAAATGGTTGAATAATTGAAAAATGAGATTATTCAGGAATACACATTGAAT
GCTAAGATTACGCATTGAATTTCTGGTAGTAGATCCATAATCAAAAAAGTGTTTGTGATTGTTCCAGAAGAAATGAAACA
AAAGATACGGTAGAGCTAGGACAGTTATTGTATGAGGGTTATTGTATGAGGTCTACCCAATGCTAGATGCAGAGG-----
----CGCATAATAGATCGATATGAACATCACGAGCTGTCCCGTAATAAAACCTGTTGTTGCTGATACCTTCTTCTCGGT-
-------------TCCTTCTTCTCTAACC---------CGAGCTCGGAGAAGGAAGAGATAAGAGGGCCCCATGGAGAAT
GTGGTCAGAAATCCATAATAGAGTCCGACCATAAGGACCGA-------ATTGATTATCTTCATGCATAAGGATACTAGAT
TACCTAGTATAAAAGATTTCAAAATCATATCACAAACCCCCCTTTTTTCTTTT---CTATTGCAATTTCTGGATTATTAT
ATGAT-----------GATTTTGAAACTTTCCATATATATAGAAATAGCATATAGAAATAGAAACAGATAGACTAGAAAT
GACATCTCTTATGTCAATGACACC-----AAAG----GGGATATTAAATGCATGGAATTGGGATATGGATGGAATATAAT
GAAATAGAGCCA---------ATAGAGCGTTCCCTATGAAATGAGGCATGGAACGAAGACACTACGAAAAAGTTTCGGGA
GTTACGAAGGAAACTTCGA-GCTCATATCGGTCATGGGTTAAGAACGGGAATTGAACTCTATGAGAT----CTAAT-CTC
CCGTTGTTCCTCAGTAGCTCAGTGGTAGAGCGGTCGGCTGTTAACTGACTGGTCGTAGGTTCGAATCCTACTTGGGGAGA
TTTGATTCATT-CTGAATTCTTT---------AAT-TCGGAATGAAAAGGTTTGCTTTGACCGTTAAGATYCSTTAAG--
ATTCCCTGTGGCTTTCTTTCTATTGCATTCTATCTCATCATATCACATTCTGTTCTGCGATATTTGAGAATCACCGT---
--CCTCGGTGTAGGTAAGTCCGGTATAATCCTTTGTTCCATAGTCTGGGGCTATTTACAACTAGCCAATTAAGAATTTT-
CAGATGTACTAGCAAGTGCATCAAAGATGCAGTCATCGATTCTGCCGAGAGGCCACAATTACCGCGAGCAAACATA----
-TTAATGACGACGAACACATTTT-----TGCTATGCTACTAATACTTGCTC----TGCTATTCTGCCCAAGTCTCGCTGA
GACTGAGGAA-------GAGTTACGGGGCGTAAAACAAAAAAA------ATATGCTGATTTGGT----------------
C----CGACTATAT-----------GGAAGGATTCGAGCATT-------AACG---------------------------
----AT-ATATATAT------------------ATAAAGAAGAAAAGGTGAGGCCAT-----TCTAT---------TTTG
ACACAAGACCTACACCCAAGTTCCATAGCCTTGGATCCGCTATCCCGATCATGATTTTCCTACCTCCAGAGGGAGGGGTC
CTTCCCTTTTTGGCCGGTTGTGGGCGAGGAGGGATTCGAACCCCCGACACCGTGGTTCGTAGCCACGTGCTCTAATCCTC
TGAGCTACAGGCCCCACCCTGTCTCCACTGGATCCGTTCCTGGGAGTACCCTAAAAAAGGAACCTTTCCTCTCCCCAG--
----CCATTTCGG-----GTT-AATAAGATGCGAAAGCGCCTCTCTCTC----TATAAGAACGGTGCGTTCCGAGGTGTG
AAGTGGGAGAGAAGAGATTTCATAATTGGGGTTTTG------AATAAG-----ACGACCTTTTCA----TTTTT-TTTCA
TA------TTGAAAAAGTAATAAGAAT--GAGGGGTGTTAAGCTTTTTATCATCCTGGCGTCGAGCTATTTTTCCGCAGG
ACCTCCCCTACAGTATCTTCGCCGCAGTAGAGTTTAACCACCAAGTTCGGGATGGATTGGTGTGGTTCCTCTACGCCTAG
GACACCAGAATATCGAACTATGAACGAAGAAAGGCATGAGAGAAAAACATATTGGATAGTGATTGTGAGGCCCCAATTCT
TGACTGGAGGGGACACCAAAGGCCTCCGCCCTTCCATCCCTTGGATCGATAGAGAGGGAGGGCAGAGCTTTTGGTTTTTT
CATGTTGTC---AAAGAGTTGAACAATAAAAATAGATGGCGAGTACCTGATCGAATTGATCGGGTCATGTAGGAACAAGG
TTCAAGTCTACCGGTCTGTTAGGATGCCTCAGCTGCATACATCACTGCACTTCCACTTGACACCTATCGTAATGATAAAC
GGCTCGTCTCGCCGTGACCTTCTCTTGAATTCTCAAAACTTCTGTCGCTCCATCCTCGCAGGGGCAGAGAACCCGTCGCT
GTCTCGGCTGTGCTACCGGAGGCTCTGGGGAAGTCGGAATAGGAGAGCACTCATCTTGGGGTGGGCTTACTACTTAGATG
CTTTCAGCAGTTATCCGCTCCGCACTTGGCTACCCAGCGTTTACCGTGGGCACGATAACTGGTACACCAGAGGTGCGTCC
TTCCCGGTCCTCTCGTACTAGGGAAAGGTCCTCTCAATGCTCTAACGCCCACACCGGATATGGACCGAACTGTCTCACGA
CGTTCTGAACCCAGCTCACGTACCGCTTTAATGGGCGAACAGCCCAACCCTTGGAACATACTACAGCCCCAGGTGGCGAA
GAGCCGACATCGAGGTGCCAAACCTTCCCGTCGATGTGAGCTCTTGGGGAAGATCAGCCTGTTATCCCTAGAGTAACTTT
TATCCGTTGAGCGACGGCCCTTCCACTCGGCACCGTCGGATCACTAAGGCCGACTTTCGTCCCTGCTCGACGGGTGGGTC
TTGCAGTCAAGCTCCCTTCTGCCTTTGCACTCGAGGGCCAATCTCCGTCCGGCCCGAGGAAACCTTTGCACGCCTCCGTT
ACCTTTTGGGAGGCCTACGCCCCATAGAAACTGTCTACCTGAGACTGTCCCTTGGCCCGTAGGTCCTGACACAAGGTTAG
AATTCTAGCTCTTCCAGAGTGGTATCTCACTGATGGCTCGGACCCCCCCGGAAGGGGGCCTTCTTCGCCTTCCACCTAAG
CTGCGCAGGAAAGGCCCAAAGCCAATCCCAGGGAACAGTGAAGCTTCATAGGGTCTTTCTGTCCAGGTGCAGGTAGTCCG
CATCTTCACAGACATGTCTATTTCACCGAGCCTCTCTCCGAGACAGTGCCCAGATCGTTACGCCTTTCGTGCGGGTCGGA
ACTTACCCGACAAGGAATTTCGCTACCTTAGGACCGTTATAGTTACGGCCGCCGTTCACCGGGGCTTCGGTCGCCGGCTC
CCCTGTCATCAGGTCACCAACTTCCTTGACCTTCCGGCACTGGGCAGGCGTCAGCCCCCATACATGGTCTTACGACTTTG
CGGAGACCTGTGTTTTTGGTAAACAGTCGCCCGGGCCTGTTCACTGCGACCCCCTTTGTGAGGAGGCACCCCTTCTCCCG
AAGTTACGGGGCTATTTTGCCGAG--TTCCTTAGAGAGAGTTGTCTCGCGCCCCTAGGTATTCTCTACCTACCCACCTGT
GTCGGTTTCGGGTACAGGTACCCTTTTGTTGAAGGTCGTTCGAGCTTTTCCTGGGAGTATGGCATGGGTTACTTCAACGC
CGTAGCGCCTGGTACTCGAACATCGGCTCGAGGCATTTTCTCTACCCCTTCTTACCCTGAAA-AAGCAGGGACACCGTGC
GTCCTTGAACCGATAACCATCTTTCGGCTAACCTAGCCTCCTCCGTCCCTCGGGACCAACAAGGGGTAGTACAGGAATAT
TCACCTGTTGTCCATCGACTACGCCTTTCGGCCTGATCTTAGGCCCTGACTCACCCTCCGTGGACGAACCTTGCGGAGGA
ACCCTTAGGTTTTCGGGGCATTGGATTCTCACCAATGTTTGCGTTACTCAAGCCGACATTTTCGCTTCCGCTTCGTCCAC
CCCTGCTCGCGCGGGTGCTTCCCTCTAAGGCGGAACGCTCCCCTACCGATGCATTTTTACATCCCACAGCTTCGGCAGAT
CGCTTAGCCCCGTTCATCTTCGGCGCAAGAGCGCTCGATCAGTGAGCTATTACGCACTCTTTCAAGGGTGGCTGCTTCTA
GGCAAACCTCCTGGCTGTCTCTGCACCCCTACCTCCTTTATCACTGAGCGGTCATTTAGGGGCCTTAGCTGGTGATCCGG
GCTGTTTCCCTCTCGACGATGAAGCTTATCCCCCATCGTCTCACTGGCCGACCTTGACCCCTG-----TTA--TTTTGAG
GTCATATCTAGTATTCAGAGTTTGCCTCGATTTGGTACCGCTCTCGCGGCCCGCACCGAAACAGTACTTTACCCCTAGAT
GTCCAGTCAACTGCTGCGCCTCAACGCATTTCGGGGAGAACCAGCTAGCTCTGGGTTCGAGTGGCATTTCACCCCTAACC
ACAACTCATCCGCTGATTCTTCAACATCAGTCGGTTCGGACCTCCACTTAGTTTCACCCAAGCTTCATCCTGGTCATGGA
TAGATCACCCAGGTTCGGGTCCATAAGCAGTGACAAT-TGCCCTATGAAGACTCGCTTTCGCTACGGCTCCGGTGGGTTC
CCTTAACCAAGCCACTGCCTATGAGTCGCCGGCTCATTCTTCAACAG-GCACGCGGTCAGAGCCCC------------GA
GCTCCTCCCACTGCTTGGGAGCTTACGGTTTCATGTTCTATTTCACTCCCCGATGGGGGTTCTTTTCACCCTTCCCTCAC
GGTACTACTTCGCTATCGGTCACCCAGGAGTATTTAGCCTTGCAAGGTGGTCCTTGCTGATTCACACGGGATTCCACGTG
CCCCATGCTACTCGGGTCAGAGCATAAGCTAATGATGCTTTCGGCTACTGGACTCTCGCCATCTAGGGTGCAGCACTCCA
CCGCTTCGCCTAGCAGCACGACGCTTGTCTTGCTCTCCCACAACCCCGTTTTCACGGTTTAGGCTGCTCCCATTTCGCTC
GCCGCTACTACGGGAATCGCTTTTGCTTTCTTTTCCTCTGGTTACTAAGATGTTTCAGTTCGCCAGGTTGTCTCTTGCCT
GCCCATGGATTCAGCAGCAGTTTGAAAGGTTGACCTATTCGGGAATCTCCGGATCTACGCTTATTTTCAACTCCCCGAAG
CATTTCGTCGCTTACTACGCCCTTCCTCGTCTCTGGGTGCCTAGGTATCCACCGTAAGCCTTTCCTCGTTTGAACCTYRM
CT------TTAAGTTTAAG------GCTATGCCATCCTAAGGTGCTGCTAAATAGAAGGATCTTATCAACGTCCATGAAT
GATAAATCATAGATCGAACTACCGAATCGGAAAAATTGGGTGCTATCATATAGCTTTGTACCGGCTAAGTTCACGAGTTG
GAGATAAGCGGACTCGAACCGCTGACATCCGCCACAGGGTAAACCACCGCCTCTCGGGCCCCCCGACTGATTCTACCATA
GAGGCCAACGGTAAACAATAACTCCCCCCCGAACACAGCTTACAACTTTCATC--------GTACTGTG--------CT-
-------CTCCAA--------AGA--------GCAA--------C--------TCTTCTCAAAATCTCAAAAGGTGCTGA
GTTGGAA--------TTCCATTCTAACTAAGAATTCTTGTGGTTCCGGAGGATCCAACTACAGGAAAACCAGGAACGGAG
AGCTTTCCCCC----CTTCCGCCCCACTCTTTGG-TCTTAAG----------------AATGCTGGTTTTAAGAATGAGT
GATTGCCCTTCTCCGACCCTTACTGCCCAACCTGAGAGCGGAC-----AGCTAATGCCTTCCACTTATTGAACAGGGTTC
TATGGTCGGTCCGCGACCCCTGGATGCCGAAGGCGTCCTTGGGGTGATCTCGTAGTTCCTACGGGGTGGAGACGATGGGG
TCGGTCCATGGATTTTCCTTCCTTTTGCCGCATTTCGCTAAAGGGTTGAAGGGGGATAGCGCATCAAGCTGTTCGCAAGG
GCCAACTCGATCCTCTTCCCCAGGGATCCCAGATGAGGGAACCCTAGGAGAGCCGCCGACTCCAACAATCGTCCATGTAC
GATCCATACTAGATCTGACCAACTGCCCATCCTACCTCCTCTACGTTCTTGACAGCCCATCTTTGTCTCAGTAGAGTCTT
TCAGTGGCATGTTTCGGTCCTCTTCCCCATTACTTAGAAAGAGTGAGCCACCGGTTCAGGTACAAGATACTATCATTACC
GCCTGGACAATTAGATATCCAACCCGTAATCGCAACGACCCAATTGCAAGAGCGGAGCTCTACCAACTGAGCTATATCCC
CCCGAGCCAAGTGGAGCATGCATGAAGGAGTCAGATGCTTCTTCTATTCTTTTCTTTGGCGCAGCTGGGCCATCCTGGAC
TTGAACCAGAGACCTCGCCCGTGAAGTAAATCATCGCACCTACGGTCCAACCAATTAGGAGAGAATCAATAGATTCCTTT
TCGGGAGCGATTCATCCTTCCCGAACGCAGCATACAACTCTCCGTTGTACTGCGCTCTCCAAGTGTGCTTGTT-CCCCCC
TTCTTCCTTACCATGGCAAGTC-TTTTTGAAATAACTCCGATGAGAAGAAA-AAAGAAGGCGTTAAGAGACCCTCCTGGC
CCCACCTTAGACACTCTAAGATCC----TTTTTCAAACCTGCTCCCATTTCGAGCCAAGAGATAGATAAATAGACACATC
CCATTGCACTGGCCGGAGGCGTTCGTAGTGACTGAGGGGGTCGAAGACCAAGAAGTGAGTTATTTATCAGCCAAGCATTC
TTCTTACGGCTAGATCCAATCTCCTGGTCCC-------TGCGGAAAGGAAAAAGAATTTCACGTTCTTC-------CTTT
CGGGAAG---------GGAGGGTTAGGAAAATCCTATTCATTGCAGCTTTCTCCAGACCTC--------C----------
------GGGAAAAGCATG---------AAGAAAAAAGGCTCGAATGGTACGATCCCTCCGTCGCCCCAGAATGAAAGGGG
CGATCTCGTAGTTCTTGGTCTGTGAAGATACGTTGTTAGGTGCTCCTTTTTATTTTCCCATTGAGGCCGAACCTAAACCT
GTGCTCGAGAGATAGCTGTCCATACACTGATAAGGGATGTATGGATTCTCGAGAAGAGAGGAGCCAGGGTGGTCCCCCCC
GGACCGCCCGGATCCCACGAGTGAATAGAAAGTTGGATCTACATTGGATCTCACCCGAATCGCCCCATCTATCCTCCTGA
GGAGAAGTTTGGTTTCAAACCCCGGTTCGAACAGGAGAAGTACGCCATGCTAATGTGCCTTGGATGATCCACATCTCAGG
GTCAGGCGCTGATGAGCACATTGAACTATCCATGTGGCTGAGAGCCCTCACAGCCCAGGCACAACGACGCAATTATCAGG
GGCGCGCTCTACCACTGAGCTAATAGCCCGTCGTGCGGGCCTCTCGCCGGGG---GCCCGCTATGCCAAAAGCGAGAGAA
ACCCCA------TCCCTCTCTTTCCTTTTT----TTCGCCCCCATGTCGCCACGCGGGAGGGACATGGGGGCG---AAAA
AA--GGGGGATCCTATC--AACTTGTTCCGACCTAGGATAATAAGCTCATGAGCTTGGTCTTACTTCACCGTCGAGAAAC
GAAAGAAGACTTCCGTCA---------ACAAGTTTTACTCATACGTAGCTCCCTTCTTTTTGG-GTGTGAAGCAGTGTCA
AAC---------CAAAATACCCAACAAGCATTACCTCTCCCTGAAAAGGAGGTGATCCAGCCGCACCTTCCAGTACGGCT
ACCTTGTTACGACTTCACTCCAGTCACTAGCCCTGCCTTCGGCATCCCCCTCCTTGCGGTTAAGGTAACGACTTCGGGCA
TGGCCAGCTCCCATAGTGTGACGGGCGGTGTGTACAAGGCCCGGGAACGAATTCACCGCCGTATGGCTGACCGGCGATTA
CTAGCGATTCCGGCTTCATGCAGGCGAGTTGCAGCCTGCAATCCGAACTGAGGACGGGTTTTTGGAGTTAGCTCACCCTC
GCGGGATCGCGACCCTTTGTCCCGGCCATTGTAGCACGTGTGTCGCCCAGGGCATAAGGGGCATGATGACTTGACGTCAT
CCTCACCTTCCTCCGGCTTATCACCGGCAGTCTGTTCAGGGTTCCAAACTCAACGGTGGCAACTAAACACGAGGGTTGCG
CTCGTTGCGGGACTTAACCCAACACCTTACGGCACGAGCTGACGACAGCCATGCACCACCTGTGTCCGCGTTCCCGAAGG
CACCCCTCTCTTTCAAGAGGATTCGCGGCATGTCAAGCCCTGGTAAGGTTCTTCGCTTTGCATCGAATTAAACCACATGC
TCCACCGCTTGTGCGGGCCCCCGTCAATTCCTTTGAGTTTCATTCTTGCGAACGTACTCCCCAGGCGGGATACTTAACGC
GTTAGCTACAGCACTGCACGGGTCGATACGCACAGCGCCCAGTATCCATCGTTTACGGCTAGGACTACTGGGGTATCTAA
TCCCATTCGCTCCCCTAGCTTTCGTCTCTCAGTGTCAGTGTCGGCCCAGCAGAGTGCTTTCGCCGTTGGTGTTCTTTCCG
ATCTCTACGCATTTCACCGCTCCACCGGAAATTCCCTCTGCCCCTACCGTACTCCAGCTTGGCAGTTTCCACCGCCTGTC
CAGGGTTGAGCCCTGGGATTTGACGGCGGACTTAAAAAGCCACCTACAGACGCTTTACGCCCAATCATTCCGGATAACGC
TTGCATCCTCTGTATTACCGCGGCTGCTGGCACAGAGTTAGCCGATGCTTATTCCCCAGATACCGTCATTGCTTCTTCTC
CGGGAAAAGAAGTTCACGACCCGTAGGCCTTCTACCTCCACGCGGCATTGCTCCGTCAGGCTTTCGCCCATTGCGGAAAA
TTCCCCACTGCTGCCTCCCGTAGGAGTCTGGGCCGTGTCTCAGTCCCAGTGTGGCTGATCATCCTCTCGGACCAGCTACT
GATCATCGCCTTGGTAAGCTATTGCCTCACCAACTAGCTAATCAGACGCGAGCCCCTCCTCGGGCGGATTCCTCCTTTTG
CTCCTCAGCC--TACGGGGTATTAGCAGCCGTTTCCAGCTGTTGTTCCCCTCCCAAGGGCAGGTTCTTACGCGTTACTCA
CCCGTCCGCCACTGGAAACACCACTTCCCGTCCGACTTGCATGTGTTAAGCATGCCGCCAGCGTTCATCCTGAGCCAGGA
TCGAACTCTCCATGAGATTCTTAGTTGCATTACTTATAGCTTCCTTATTCGTAGACAAAGCTGATTCGGAACTGTCTTTC
A-------TTTCAAGGCATAACTTATATCCATGCGCTTCATATTCGCTTAGAGTTCGCTCCAAGAAATATAGCCACCCCT
ACCCCCTCACGTCAATCCCACGAGCCTCTTATCCATTC------GATCACGACGGCG-GGGGAGCAAATCAAAATAG-AA
AAACTCACATTGGGTTTAGGGATAATCAGGCTCGAACTGATGACTTCCACCACGTCAAGGTGACACTCTACCGCTGAGTT
ATATCCCTTCCCTTGCCCTCATCGAGAAATAGAACTGACTAATCCTAAGGCAAAGGGTCGAGAAACTCAACGCCACTATT
TTTGAACAACTTGGAGTCGGGCCTTCTTTTCGCACCATTACGGATACGAAAATAATGGGAAAAATTGGATTCAATTGTCA
ACTGCTCCTATCGGAAATAGGATTGACTGCGGATTCGAGCCATAGCACATGGTTTCATAAAAACGTATGATTTTCCCGAT
CTAAATAAAGCAGGTTTTACATGAAGAAGATTTGGCTCAGCATGTTCTATTCGATACGGGTAGGAGAAGACCCCAACTCG
GTATTCTT---AAAAAAATAGAGAAATCAGAACCAAGTCAAGATGATACGGATCAACCCCTTACTTCTTGCGCCAAAGAT
CTTACTTTTTCCGAAGGAACTGGAGTTACATCTC------TTTTTCATTCAAGAGTTCTTATGTGTTTCCACGCCCCT--
-------------------------------------------------------------AAAAGGATAATGGTAACCC
CACCATTAACTAGTTCATTTATTAACTACTTCA-----TTTATGAATTTCATAGT------AATAGAAATAAAATACATA
TATATCCTACCGAGACAGAATTTGTAACTTGCTATCTTCGTGCCTAGCAGGCAAAGATTTACCTCCGTGGAAAGGATGAT
TCATTTGGATCGACATGAGAATCCAACTACATTGCATTGCTAGAATCCATCTTGTATAGTTGAAAGAGGTTGACCTCCTT
GCTTCTCTCATGGTACAATCCTCTTCTCGCTAAGCCCCTTTCCCCTCGGTCCACAGAGACAAAATGTAGGACTGGTGCCA
ACAGTTCATCACGGAAGAAAACGGAAGAAAGG----ACTCACTGAGCCAGGATCGCTAACTAATACTAATCTATTACTAA
TAGAAA------ATACTAATATAATAGATAGAATAGAAAAGAACTGTCTTTTCTTTATACTTTCGCCGGTTCCGTTGCTA
CCGCGTGCTTTACGCAATCGATCGGATCATATAGATATCCCTTCAACACAACATAGGTCGTCGAAAGGATCTCGGAGACC
CACCAAAGCACGAAAGCCAGGATCTTTCAGAAAATGGATTCCTATTCGAAGAGTGCATAACCGCATGGATAAGCTCACAC
TAACCCGTCAATTTGGGATCCAATTCGGGATTTTCCTTGGGAGGTGTCGGGAAAGAATTGGAATGTAATAATTATCGATT
CATACAGATATAGAAGAAAA--------------------------------------------------AGGGCTAGCG
AAAGAGGAAAAACCCGAAGATTTCACATAGTACTTTTGATCGAAAAATCAATCAGATTTATTTCGTACCCCTCGCTCAAT
GAGAAAACGGGTCAGATTCTACAGGATCAAACCTATGGGACTTAAGGAATGACGGAAGGGAATA-AAAAAGAAATAAATA
AAAATGAAGTAGAAGAGCCCAGATTCCAAATGAACAAATTCAAACTTG--AAAAAAAAATCTTTCTGATTCTCGAAGAAT
GAGGGGCAAAGGGATTGATCGAGAAAGATCTCTTGTTC--TTATTATAAG------ATTGGATCCACATATGTTTGGT--
--AAAAATAAAAAGAAGAATCTTCTCCTTTGAGAATAATCAAAAAAGGAAA-------------------------GTGT
TCAATTG---------GAACATGAAAACGTGACTAAATTTGTCCTAGTTACTCTTCGGGACGGAGTGGATGAAGGGAGGA
GCTTCTCGAACGAGGAAAGGGATCCAATGACTTTGAAAGAATTGAACGAGGAGCCGTA-----------TGAGGTGAAAA
TCTC--------ATGTACGGTT-CTG----------------------TAGAGT--------GG----------------
-------------------------------
>15_Brac_aren
-----------------ATAA--------AATACTAATATAATAG--------------ATAGAATAGAAAAGAACTGTC
TTTTCTTTATACT-----TTCGCCGGTTCCGTTGC----TACCGCGTGCTTTACGCAATCGATCGGATCATATAGATATC
CCTTCAACACAACATAGGTCGTCGAAAGGATCTCGGAGACCCACCAAAGCACGAAAGCCAGGATCTTTCAGAAAATGGAT
TCCTATTCGAAGAG----TGCATAACCGCATGGATAAGCTCACACTAACCCGTCAATTTGG-------GATCCAATT---
------CGGGATTTTCCTTGGGAGGTGTCGGGAAGGAATT-GGAATGTAATAA-TATCGATTCATACA------------
GATATAGAAGAA-----TCTCTATTGATTCAAAGGCTG----TA--------CC--------TAT-----AGG-----A-
--T-----AGGGCT-----AGCGAAAGAGGAAAAAACCGAAGATTTCACATAGTACTTTTGATCGAAAAATCAATCTGAT
TTATTTCGTACCCTTCGCTCAGTGAGAAAATGGGTCAGATTCTACAGGAT-----CAAACCTATGGGACTTAAGGAATGA
CGGAAGGGAATAAA-AAAGAAATAAATAAAAATGAAGTAGAAGAGCCCAGATTCCAAATGAACAAATTCAAACTTG--AA
AAAAAAATCTTTCTGATTCTCGAAGAATGAGGGGCAAAGGGATTGATCGAGAAAGATCTCTTGTTCT--TATTATAAGAT
CGTGATTGGATCCACATATGTTTGG------TAAAAAGAAGAATCTTCTCCTTTGAGAATAATCAAAAAAAG--AAAGTG
TTCAATTGGAACATGAAAACGTGACTAAATTTGTCCTAGTTACTCTTGGGGACGGAGTGGATGAAGGGAGGAGCTTCTCG
AACGAGGAAAGGGATCCAATGACTTCGAAAGAATTGAACGAGGAGCCGTATGAGGTGAAAATCTCATGTACGGTTCTGTA
GAGTGGCAGTAAGGGTGACTTATCTGTCAACTTTTCCACTATTACCCCCAAAAAACCAAACTCTGCCTTACGTAAAGTTG
CCAGAGTACGATTAACCTCGGGATTTGAAATCACTGCTTATATACCCGGTATTGGCCATAATTTACAAGAGCATTCTGTA
GTCTTAGTAAGAGGGGGAAGGGTTAAGGATTTACCCGGTGTGAGATATCACATTGTTCGAGGAACCCTAGATGCTGTCGG
AGTAAAGGATCGTCAACAAGGGCGTTCTAGTGCGTTGTAGATTCTTATCCAAGACTTGTATCATTTGATGATGCCATGTG
AATCGCTAGAAACATGTAAAGTGTATGGCTAACCCAATAACGAAAGTTTCGTAAGGGGACTGGAGCAGGCTA-CCATGAG
ACAAAAGATCTTCTTTACTAAAGAGATTCGATTCGGAACTCTTATATGTCCAAGGTCCAATATTGGAAGAATTTCAGAGG
TTTTCCTTGACTTTGTCCGTGTCAACAAACAATTCGAAATGCCTCGACTTTTTTAGAGCAGGTCCGAGTCAAATAGCAAT
GATTCAAAGCACTTCTTTTTACACTTTTTCGGAAACCCAAGGACTCCATCGTATGGATATGTAAAATACAGGATTTCCAA
TCCTAGCAGGAAAAGGAGGGAAACGGATACTCAATTTAAAGTGAGTAAATAGAATTCCATACTCAATCTCATAGATACAT
ATAGAATTCTGTGGAAAGCCGTATTCGATGAAAGTCGTATGTACGGCTTGGAGGGAGGTCTTTCATATCTTTCGAGATCC
ACCCTACAATATGGGGTCAAAAAGCCAAAATAAATGATTTTATTAGCCCTTATAAAAGGAAAACTGATTCTTG---AGAA
CCCCTTGTACGCTCATGTCACGTCGAGGTACTGCAGAAGAAAAAACTGCAAAATCCGATCCAATTTATCGTAATCGATTA
GTTAACATGTTGGTTAACCGTATTCTGAAACACGGAAAAAAATCATTGGCTTATCAAATTATCTATCGAGCCATGAAAAA
GATTCAACAAAAGACAGAAACAAATCCACTATCTGTTTTACGTCAAGCAATACGTGGAGTAACTCCCGATATAGCAGTAA
AAGCAAGACGTGTAGGCGGATCGACTCATCAAGTTCCCATTGAAATAGGATCCACACAAGGAAAAGCACTTGCCATTCGT
TGGTTATTAGGGGCATCCCGAAAACGTCCGGGCCGAAATATGGCTTTCAAATTAAGTTCCGAATTAGTGGATGCTGCCAA
AGGGAGTGGCGATGCCATACGCAAAAAGGAAGAGACTCATAGAATGGCGGAGGCAAATAGAGCTTTTGCGCATTTTCGTT
AATCCATGAACAGGATCTATATAGACTCAT-----GGAGCCATACATCTCG--------ATCGGAAAAGAATCAATAGAA
AAAGAAAGAATCGGAATTGATCGCTATATTTCTCGAAACAAACGAAAAGGAAACGAAAGATGAAACATAAATCATGGATC
AATTAAGCCCTCTCGGGGACTTGCTTAAGATAAGAATAAAAAAAA-GGTAAATACCATGGAATAAGGTTTGATCCTATTT
ATGGGGATTCCGTAAATATTCCATTCA--------AAAAAAAAAGAGAAAGTTCGAAACAATTGGGATTTTTT-GGAGAT
TGGATGCAGTTACTAATTCATGATCTGGCATGTACAGAATGAAAACTTCATTCTCGATTCTACGAGAATTTTTATGAAAG
CCTTTCATTTGCTTCTCTTCGATGGAAGTTTTATTTTCCCAGAATGTATCCTAATTTTTGGCCTAATTCTTCTTCTGATG
ATCGATTCAACTTCTGATCAAAAAGATATACCTTGGTTATATTTCATCTCTTCAACAAGTTTAGTAATGAGTATAACGGC
CCTATTGTTCCGATGGAGAGAAGAACCTATGATTAGCTTTTCGGGAAATTTCCAAACGAACAATTTCAACGAAATATTTC
AATTTCTTATTTTACTATGTTCAACTCTATGTATTCCTCTATCCGTAGAGTACATTGAATGTACAGAAATGGCTATAACA
GAGTTTCTCTTATTCGTATTAACAGCTACTCTAGGAGGAATGTTTTTATGCGGTGCTAACGATTTAATAACTATCTTTGT
AGCTCCAGAATGTTTCAGTTTATGCTCCTACCTATTATCTGGATATACCAAGAAAGATGTACGGTCTAATGAGGCTACTA
TGAAATATTTACTCATGGGTGGGGCAAGCTCTTCTATTCTGGTTCATGGTTTCTCTTGGCTATATGGTTCGTCCGGGGGA
GAGATCGAGCTTCAAGAAATAGTGAATGGTCTTATCAATACACAAATGTATAACTCCCCAGGAATTTCAATTGCGCTTAT
ATTCATCACTGTAGGAATTGGGTTCAAGCTTTCCCTAGCCCCTTCTCATCAATGGACTCCTGACGTATACGAAGGAGTGC
GGTTCGTTCGAAAAATTCCTACTTCTCT--ATCTATCTCTGAGATGCTTGGATTTTTCAAAACTCCATGGACATGCAGAA
GAGAAATGCTATCCGCACTCGGACCAAGACATAACTTTTACTTGTTCAAATAACAATTAAGGTGAAGCAGCGTCAGGAAC
AACGAATCTCTTTATGATAAACAAGATTCATTTTGCAAGTTCGTTATTACGGGTAGCTCCTACAAAAGATCGGACTAATG
ACGTATACAATATTTAAATTCTCGATG-TAGATGCTACATAGTTGGTTCTCATCCTTCAGAGACTACGAGTGTAATAGGA
GCATCCGTCGACAAAAGGATCACCCTAAGATGATCATCTCATGGCTATTGAGAACGAATCAAATCAGATGGTTCTATTTC
TCAATCTTTTCGACC-------TCTTGGTTCCGTA--------GGAGCAAGT----------CAGAAAGATTGAGAAAAA
TTGG--TCATTCACAACC--------AC----------TGATG--------AAGGATTCCT--------CGAAAAGTTAA
GGATTAGTAATCCTTTTT------AGAAATCGAATGGATTCGGTCTTATACATACGCGAGGAAGGTAATCAAAAAAGAAA
GAAGATGAGTTCTTCTTTC-TTTTATCACTTAGGAGCCGTGCGAGATGAAAGTCTCATGCACGGTTTTGAATGAGAGAAA
GAAGTGAGGAATCCTCTTTTCGACTCTGACTCTCCCACTCCAGTCGTTGCTTTTCTTTCTGTTACTTCGAAAGTAGCTGC
TTCAGCTTCAGCCACTCGAATTTTCGATATTCCTTTTTATTTCTCATCAAACGAATGGCATCTTCTTCTGGAAATCCTAG
CTATTCTGAGCATGATAGTGGGGAATCTCATTGCTATTACTCAAACAAGCATGAAACGTATGCTTGCATATTCGTCCATA
GGTCAAATCGGATATGTAATTATTGGAATCATTGTTGGAGACTCAAATGGTGGATATGCAAGCATGATAACTTATATCTT
CTTCTATATCTCCATGAATCTAGGAACTTTTGCTTGCATTGTATTATTTGGTCTACGTACCGGAACGGATAACATTCGAG
ATTATGCAGGATTATACACGAAAGATCCTTTTTTGGCTCTCTCTTTAGCCCTATGTCTCTTATCCCTAGGAGGTCTTCCT
CCACTAGCAGGTTTTTTCGGAAAACTCCATTTATTCTGGTGTGGATGGCAGGCAGGCCTATATTTCTTGGTTTCAATAGG
ACTCCTTACGAGCGTTGTTTCTATCTACTATTATCTAAAAATAATCAAGTTATTAATGACTGGACGAAACCAAGAAATAA
CCCCTCACGTGCGAAATTATAGAAGATCCCCTTTAAGATCAAACAATTCCATCGAATTGAGTATGATTGTATGTGTAATA
GCATCTACTATACCAGGAATATCAATGAACCCGATTATTGAAATTGCTCAAGATACCCTTTTTTAGCTTCTAGAACCTAT
TTCTTAGTTCAAAATCCCTCTTACTAACTGGAATCAAAGAATTAGTAGATCTGTTCCGCCCAAAATGGGAATGGGCTAGG
GTGATGAACTTATAATCTGATAATCGAGTCGATTCCATGATTATAAGTTCATTCCATACCGGACCAGACCGGAATAGGCT
T--ATATACATTCTCATTATGAGAAGGG--------------------GT------CATTCGAGCGTATCTAAATAGATA
CTATCGTATCTAAATAGATA---CTATGTTTC---CATA----------------------T------GGATCCCTC---
-------------------CGTCGTTACATTCCATTTAGGATTAGGAATAGGCGTAATCGGACCTGCTTTTTACATATAT
ATCTCTCCTTA-----TTTGGGACCCTATTCTATTCACCTCTTTGGGCGTCTATTGA-------------ATCGAGAA--
-----------ATG-------------G---GTTTGATTGTTCATTTTTTTGCTATAATTTTTTG-------CTATA---
-A--------T-------------ATAGAAGGCAT----------------GTTCCG---------------GATAATTC
AAATCGAAGCAATTGGATGTCCGACTCGGGCCT-------ATATG--------ACATGAACGATCAATAGAAATACTCCA
ACACTCCACCTTT--------GTCATATATTC---------CATACATCACACTAGATAGATATCATATTCATGGAATAC
GATTCACTTTCAAGATGCCTTGGTGGTGAAATGGTAGACACGCGAGACTCAAAATCTCGTGCTAAAG-------AGCGTG
GAGGTTCGAGTCCTCTTCAAGGCATAATATTGAGAATGCTCATTGAATTGG-AAT--AAGTTCGGCAGCGGATC-----A
CGAAATCTTGGTGATCTTCTCTATCTAAT--GAATGGGGAGTCCGCTTTGAAATCGTTCGCCCTGCAAC-----------
--------------------------------------------------------------------------------
---------------------------------------------------------CA-CCCCCGAG-TATATGCTTCA
ACAGGAATTACACAAGGGTAGATTGATACAATAGAAACCTCTGGTAAAATGAAAT----GCCCGCCCGTCACCCAACAGA
TAAAGTACATTACATAGTCCGTTTTAGGGATTGGCGACTTACCCATTCAGTGACTTTGGC----------------ACTG
GATGGTCCC--AA-------AAAAAAATGGGTACT----ATCGGGTCGGGTGAATTCCATAATAGGCGTCTGTTGGCATT
CCATCCTTCCTTCTCCTTTCAGGGACTATCCGAAAGAGAATCCAGTACTTCTTGGTC-------GTGAATATCTGAATAG
GACGAACCGCCCCGTGGATATCTTTGCTTCGGAACAAAACAATTCAAATTAGGCCCGGTCAACT---------------G
GAATGTGTATTATCCATATAGGGGATCTTCCAATTGAGAA------------GATCCATCGACCTGAGACGAAGAG----
---AAGG------------GTCTATCTATTTTATTTAGTTATTCATTTAGTTATTCAGTTA-------AACCAATGATTC
GTTATTGGAGCAGATAGCAACAACCACCATTTCATCCGACATACGTATTTTTGATTTTCCAATGGATTTACATCTTTCAT
TAATGGAAATTTTTTGATGTAGTGAGTAATAGCTCTGGTTGCTCGCTGTTCAA-GAATTCTTGTTTAGGCAGTTCATACC
ATCCATACATAGTGTTTTGATCTAAGATTTCAATTCTTCCATGTTTCAGCAGTAACAT----ATTCTTCCATGTCCAAAA
TATGGAAGAAAGAGGTGTTTCCACGACTTTAC------CACCCAGTCAATTCTGTTCCACTTAATCT-CTATTTCATGGC
CACATATCTTTCAGGCTAAGGAATGGGAAACCTTTC-GCCTATT----ACATGAATCCAATTTCATCCGGGAAAAGCCAT
CTTTTTCTCAACAATGCCTTTGTCATTTGATCCAATAGCGTTCCGTTAGATAGGAACAGATTTGATAAATACTGATAACT
CTCGGATAGAGTATTAGAACGGAAAAATCCATTAGATAATGAACTATTGGTTCTAAGCCATTTCTGGCGATGAATCAACA
ATTCGAAGTGCTTTTCTTGCGTATTCTTGATAAACCAGCGTTTATATATAGATGTAGGAGGATTGGTTTGGGAAGTAAGA
AGCCCCTTTGACATCTCTTCATCTGCAAAGAATTCTTGATGTGAAAACACAGAGACAAAGGGGGGATCTTTGAATAGGAA
AAAGAGTGGATCCGCAGGGTCCCAAATGAATTGGCTTATTCGAAAAAAGCCTTGTTCTTTGGAAGATCTATCTCCTGTCT
GGTACTGCATGGTTCCACTCTGCAAGAACTCCGAATCGTTCTCTTGAAGCTCATCCTCTTCATCATAAATGATCCGCTTG
TCCCGAAATGACCTGGCCCAATAGGGAAATCCCAATTCATTGGACCTTTCGATACAATCAAATAGAAAGCCCCAGGGGCG
CCATATTCTAGGAGC-------CCAAACTAT-------GTGATTGAATAAAACCTCCTCTATCTGTTGTGGA-------T
CGAGGACTCCTTCTCCTTCCCCTTCTTCAAACTCCGATTCGTATTTTTCATAG------AGAAATCTCTGATCAAGGATA
GAACAAGATCC------ATTTTGCATCATATCTAAGGGACTCCTTGGTTCGGGCCGAAGAAGCAATGTCACTCGATCATT
ATCAAACCGACTGCAATCTTTTTCTGTCCGTGAGGATCCCACCAGAGCGCCTTCTACTTCTAATAGGCCGTGAACTAGAT
CCGAATCATTTTCAACAAGTCCATAATAAGTGATCCCATTTTTTTCATCGGGTCCGGGTAGAGACCAAAGGTCTTGAGCA
ACCAATCCGGCAGAACAACTCAAAAGATAAAGAAGTATCGTCAATTTCTTCATGCTCGTTCCAAGTTCGAAGTACCATTT
GTACAAATAAGAATCCCCTTCATTACATGATTTCTTCTTCATATAGATAGATATAGGATCTACGGGGCAATTACTTAGAA
ATACATTTTGTGCAACAGCCCTTCCTATCTGATAGAAAAGGATCCCATGATCCTGAACCGATCTTACCTGGGATCGCAAA
TCCCAAGTTTGTCTATGAAGAGCAGATCTAATTATATTAGTGTCTATAATTGATTTCTTCTGTGTAATACTAATTGATAG
GGCCTCATTGGTAAGTGCTACAAGATCTCGTACATTGGAACCCATGGTTATGGACCCGAATCCATTAGTATGGAACATTT
TCTTTTCCAAGTGAAATCCCCTAGTATATGAAAGAGTGAAAAAGTGCTTTCGTTGTTGTGGAATAAGAAGCCTTCGTATC
TTAATGCATGTATTTAATTTATTCGGAGCTATTAGAGCGGGATCCACTTTTTGGGGAATATGAGTCGAAGCAATAACAAG
AATATCTCTAGTGGAACATCTTTCACAATCCCTGGAGAGATAGTTCACTAATAGACCAAGGGATAAGTAATTCGACTCAT
TCACATCCAGATCATGAATGTTTGGAATCCATATTATGCAAGGAGACATTGCTTTTGCTAATTCGAATTGAAGGGTGATA
T------AAAATCGGTCTATTTCCGGCATCATATCCATAGTTAGCGCATTCATCCTAGTTAGAAGCTCCAGCTCCGTATC
AAGGTCACGGTCGAGATCGTCACTCACATCAATATCGTCACTATCATCAATAAGAAAACCCTTAGGCTTGTTATCCAGGA
ACTTGTTAAGAAATACTGTAATGAAAGGAACATAGGAGTTTGTCGCTAGGTATTTGACCAAATAGGATCGTCCAGTTCCT
ATAGAACCTATCACTAAAATACCCCTAGAGGGGGATAGGGCTAAGCGGAGCGAAAAGGGTTTTCCATGAGATGGGAAATG
AAAACTATTCGCCCCACACGAGGTTTGTGAATAAGTGATTGTCTGATAATGAGCAAGGAATATCCGTCTTTCGGCTAAAC
AGGGTGTATTGAACTCATAATTCATTAGATACTTTTTATGAATGTCAACTAAGTATCGTAAGTAAATGGATCCCGGCTCT
TCAATCATTTGATAACCAGAGTCATTCTTTGATAAATGATCACTATGAGTCAGACTCAATAGAATTTGATCAATCCT-TT
TTTCTGTCGTTAAGGTGGAGAACTGAA-CCAAGAATTCTCTTTCTTTATCATCAATTGAATCACTGTTCGCGACCAAGGA
TTCTATTTTATCATCAATCCAATCACCGTTCACGTTTTTTCTTTTTCTTATCAATGAATAAATCTCTTTACTTGTATGAC
TTAGATGTCTCGTATTTCTCGAAAAAGTGATTCGATTGATGGGATTTGGTATGATACTTATGAGATCGATGAGATTGATA
TTCAAAAATTGCTTCTTAGAACGTATTGATTTGACCCCATAAGCGGGACCACCACCCCATAGCATGTTGCCGCCAGAAGC
AGAACCCCGTATTTCTTCTAGAAAATCTCCTAATTGTTCCAGAGCAACTAGAAAGAGATTCTTTAACCAGAAAGAATTCA
GTTCAGATGTAGGATACCTATCCAGAAGTTTTCGCAACTCAATCATGTATGATGGAATCATCAAAGATTTGACCTTTTCG
AACTCTGTCTGTAACTCACTAGAGGCTCGGGAAACAA-------AGAGAAGATGTGTACGAACGAGATATCCAGCAACAA
GAAGAAGGAAAAGGATTGAATAGAGGAACTCCC----------GAACGTTTGGCGATCTCAGATGTGTCGATATCAATGG
TGACTCATTATTTCGATGAATCATTTCTTCGGACAGAAGAAGATTATGTAAACACTTACTCGAAATCTCGCTTATCAGAT
TCCATTGTGGAAGACACAATTTTTTCTGAAGAATTCGCCATGATATATCTAATCCATGCATAATATCATGAAAAATGGAT
ACAAATTTTTGACTGCTACTTAGTATCGGTAATAGGTCTGAAAAGGTATCTAAAAATATCAAATTTAGATATTTGTACCC
TGTCGAAGTAAGGAACCATGGCATATATGTTTGGAATAGATTCCATTTTGAGAGAGTTGAAAAAGCACTATCTCGTTGAA
AGGTTCTATACATCTGCCCTTTTTCAACGCATTTCTTTAGACAAAGACT--CCGTTTTTTCCTCTTTTCGGATGGTAAAT
CTTT---------CTCAGAACATGGAGTGTGAATCAAACCCATGTTTGAATTGAAATTGAGATACTGATGCAAGTTCTTC
CCTTCTGAATCAGATAGATTCATATCCGAAAGAGGTTGACAATAAGTTCTTTCAAAATTGACTATTTGTCCCTCTGTTAG
AGGTGTTCCAGAAATGTCTGCGATCGAATAAATAGCTCTACGAACGAATGGATCGGATCGAATTGGAAAATGGAAAGATT
TGTACAAGTTATACCTTTCGTCACCACTTCGTGGAAAATCATTAGGTATGAATATGTTAGATACCTGTGACTCGATTGGT
GAAATAGTATCTCTCTCCAAAAAAGCATG------TTTTTTTTTACCGCCGCCGCCGCACAAAGAGAATATTTTGTTGCG
AATGAACAAGATATTGAGGAATTGTCCATACGTAAAATCATAATTCTTGATACGGGCCTTTTCCACATAAAAAGGGAATC
TTTTGTTACAATAGAAGCAGAAGTGATGTAGATTATTCAAGAATCGAAGTCGATTTGCTTTATAAAAAGAAGATATCAAT
GAACTTCTATGAAATGGTTTTACGGGATTCAGCCAATTGTCTTGATCGTGGGATATCA----------TTGAGAAATAGG
AATCCGT--GTTATCAAAAGATTTCCTGCGATTATTTCTAGTATGGAATGAGTCAATCATCCACTTTGGTATCTTATTGA
AC-----AAAAATGGTGATATTGTTCCT-------------CCATTGATCAAAAATTTCG--------ATTTTTGGGAAG
TATCATGATCATCCAATAAGAAGGGT-----------------------------------TTC----------------
--CATTTTTTCAAATGAA--CGATTTG-AAGACCTATTG-GTTCTAACAGCTGATTACAGAGTTTATTTTTA----GGAC
TTTGGAA----CCATCGGACCT--------TTGCACTTTG-----------------AGGTAATC----AGCAATGGTTT
CAAGGTCATACACCAACCTCTTAGATCTGGCGTCTGGTAATGTTCCAAATTTTGGCCGGGAAAGGAAGAGGTTACCTCGA
GTTGCAACTGTTGCGGGCGTTTTGTCTGAGCTGGATGATGAAACATGCAATAGTGTTGGCTCTGATGCTCCTTCATCGGT
ATCACAAGAGCGGATTATCATTGTGGGTAACCAGCTTCCCCTTCGGTCCCATCGAAATCCAGATGGCAGTGGAGAATGGT
GCTTTAGCTGGGATGAGGACTCACTTCTTTTGCAACTTAAAGATGGCCTGGGAGAGGATGTTGAAGTCATCTATGTCGGC
TGTCTCAAAGAAGAGATCGACGCTAGTGAGCAAGATGATGTAGCACAAATACTGCTT---------------------GA
GGTTTTCAAATGTGTTCCTGCTTTTATACCTCCGGACCTTTTCACTAAGTTCTACCATGGCTTCTGCAAGCAGCATCTCT
GGCCTTTATTTCACTACATGCTTCCTCTATCACCTGATCTTGGTGGCCGCTTTGATCGGTCCCTTTGGCAGGCTTATGTT
TCTGTCAACAAAATATTTGCAGACAAATTAATGGAAGTAATCAGCCCTGATGATGATTATGTGTGGG-------------
-------------------------TTCATGACTACC--------------------------------------ATCTC
ATGGTTTTGCCAACATTCTTGAGGAAAAG-------GTTCA----A----TAGAGTGAA---------------AATT--
------------------------TTATTTTGAATTTATTAGTAATTTTGATTAG-------------------------
------AAATTCATTATTCAAAATTGAAGAAATT-------------GAAATCTATTTTTGAGTCTAG--TTTCTATATA
---------------------------TTTACTTTYTACTT-----TCTATTT---A-----GAATGCTATTTATAA---
------TG-----TT-TG----ATTGTATGTTT---------ATAACTAGGA-----------TTATCA-AAGTGAG-GA
GACTCC------------------------------------TTTCTT---------------TTTG----TCTAT----
--GTTTTCAC---------GG------TAAGAAAGGACT-----------------CC-------------------TTT
GTTTT----------GT---------------------GCTTT-------------------------------------
------------------ACCGG--G-TAA--------------------------GGTATAC-CAAGAAA---AGCCTA
---------------------------------------------------------------TTT----GACAATGTTA
CCAATGAAAGGTGTCAAAG-------------------------------------------------------------
--------------------------------------------------------------------------------
-----------------------ATCCTCATTTTTCCAACTC-G-------AGCTTACCAATA-----AATACAGTAAGT
CGTTCCT------------------------AAAC-----CCGTG---------TAACTTAACTAGTGGATTCGATTTTG
ATTGGGTTAGATTGGAGC--TTTTTTTTTTAACCG--TTATGAT------TTTGGCTCC--AAAAATTCATTAGGTTTAG
---GTAGGTATTTCAAAGGCGAAGAAA-----------------------------------------------------
---------------------------------------------------------------AGAAGTATCACTAACTT
TTT----GATTGCCGAAAGGAAAGGAGGCAAATTCATATGTAATTGACCTACAAAGAGTAATGAAGAAAATTTGGTTTG-
------TTTAGACA-AGATTAA-AAAAAATA-------------------------------------------------
--------------------------------------------------------------------------------
-----------------CTGATTGGATCTATTGAAAT-------------------------------------------
--------------------------------------------------------------------------------
--------------------------------------------------------------------------------
----------GCGC-TTTTTTGTTTCAGCTTTATG-------------------------------CTCGGCCCTGAATG
ATTCCTATAAGTAGAA---------------TGCTTTTTCTTTT--------TCGATG-------AATCAAGCAAGC-AC
AAGCGGCTAGTT-------CTAAAC-AA----------------------CAAAGAATACAATAATGAA-------GAAC
------------T------------------GAAAACTGAAAACTATACA-------A----------TTTTTT-TTTT-
--CA-TTTTTTTTAGGGCTATACGGACTCGAACCGTAGACCTTCTCGGTAAAACAGGTCAAACTTTTTATTATCAAAATG
ATTCGAACTGTTTCAAAGACCCAACATGCATTTTTTGTTTTTTGCATTGAGCTCTTTCATTAACTGATAGAAATAATCGG
TTAGTCTACCATAGTTCTCTTGACAGAAAGATAAGAAGATGGCTCCATGTGCTCTGATTTATTATGGATTCCGATCCGAG
AGCACTACCAAAGTGTTTCAAAG-AAGGGTTATCCTGACGTAGGTCTGCTTTTGGCTTAGATCAACCTAA----------
-GTTAAATGGAGTCT-----------CCATC----------GCCCCGCTTCTGC-----TTAAAG-AATCAA--------
---ATA-------TGAAACTTCATACAC---------CTTAAAGTTCATAGGGATAGGATAGGACGAAAAGAGAAT-TTT
TTGAAATCCTTATACTCA------GCCTAGCATTGAATAGACTGGATATTTACCTTATCAA-----TATCTTA----AAT
CAATA-A------TGGGTTCTCTTGAGTGCT---GAAAAGAGCACTTAAATTAAACCGAATCTTTTGT--------TTTG
TCAGGCTATTGTT---CTCTTG---TTCCCTAAAAGTCATGGAGT--------AAGACATCAACTTCTGAATAAGTCTT-
------TGAATTATATGAT----ATACTTCTTTG--------AAAAACATTGACGCGCGTGTAAACGAGGTGCTCTACCT
AACTGAGCTATAGCCCTTGTA-------CTTATGATACACATTTTATCATGTCGATAATTTCTTGTCAAGATAAAGAT--
--TACAAGGGCTAACATCCTATTTCTTTGATCTGGTTGTTTGGTATT--GCTTATAAATAATATTCGATTTATAATCGAT
AGATGGGAC--AGGCTACC------TTTTTTCTCTTTATGATGATAAAAGACCTACTTAACTCAGTGGTTAGAGTATTGC
TTTCATACGGCGGGAGTCATTGGTTCAAATCCAATAGTAGGTAGAACTTATTAGATAGCAGAATCAATGGTATCTAATAA
GTTTTGCTACCCA---CCTTTT-C-TTTTTATTTG----------ATTGATTTTTGATCT---------TTTCCATTCCA
TTCTATTTCATTTT----------TGAATTGAAAAATTTTTCGTTGTATTAGAATCTGATTTGACTTATGATTCT-----
AGTCAATTGGCAG----AAAAA----AAATAGATGTATAAACGAAACCTCTGTTTATACAG-AAGTTATTTTGATTATTC
GGACA----CACCAACAACTAGTT-A---TAGTTACGAAATCAGATTGATAGCCTCTACTCGTGCCTTAGCCCGTCTGAG
AGCCAGATTGGCCTCAATTATTTGTCTCTTTCCTTCAGCTTTCCTCAAGTTTGCTTCGGCTATTTCAAGAGTTTGTTGAG
CTTCTTGTGGATCAATGTCACTACCCCTCTCCGCATCATTTACTAAAACAGTAATCTCATTATTGCCTATTCTAGCAAAA
CCACCCATCAGAGCCATCGTTAACCATTCGTCGTTAAGGCGTATTCTCAAAATACCGATATCGACAGCAGTGGCAATAGG
TGCGTGATTTGGTAATACGCCAATTTGTCCACTATTAGTAGATAAAATGATTTCTTTAACTTCTGAATCCCAAACAATTC
GATTCGGGGTCAGTACACAAAGATTTAAGGTCATTTCTTCAAGTTGTTCTCCATTTCTAAATTCGTAGCCTTCGCAGTAG
CTTCATCAATGTTACCTACCAAATAAAAGGCCTGTTCGGGAAGACTATCTAATTCTCCGGAAAGGATCAATTTAAAGCCT
CTAATTGTTTCCACTAGACCGACATATTTTCCCGGAGAACCGGTAAATACTTCTGCTACAAAAAAGGGTTGTGATAAGAA
ACGCTCAATTTTTCGTGCTCTTGCTACAGTTAAGCGATCCTCTTCGGACAATTCGTCCA-ACCCAAGGATAGCTATAATG
TCCTGAAGTTCTTTGTAACGTTGTAAAGTTTGCTTAACTCTTTGCGCAGTTTCATAATGTTCTTCACCAACGATCTGAGG
TTGGAGCATAGTTGACGTTGAATCTAAAGGATCCACTGCTGGATAGATACCTTTAGCAGCTAATCCTCTTGATAGTACAG
TAGTAGCATCTAAATGCGCAAATGTAGTGGCAGGAGCAGGGTCAGTCAAATCGTCCGCAGGTACATAAACTGCTTGAATA
GAGGTTATGGACCCCTCTTTGGTCGAAGTAATTCTTTCTTGTAAAGAACCCATTTCGGTACTAAGGGTAGGTTGATAACC
CACAGCAGAAGGCATTCTGCCCAATAAGGCGGATACTTCCGATCCCGCTTGGACGAAACGGAAGATATTGTCGATAAATA
GAAGCACGTCTTGTTCATTAACATCTCGGAAGTATTCCGCCATAGTTAGGGCAGTCAAACCAACTCTCATACGAGCTCCC
GGCGGTTCATTCATCTGACCATAGACTAGAGCCACTTTTGATTCTGCAATATTTTCTTCATTAATTACTCCAGATTCTTT
CATTTCCATGTAAAGATCATTTCCTTCACGAGTACGTTCGCCTACTCCGCCAAATACGGATACACCCCCGTGAGCTTTCG
CAATGTTGTTGATTAATTCCATAATTAGTACTGTTTTCCCCACTCCAGCCCCCCCGAATAGTCCGATTTTTCCTCCGCGT
CGATAAGGGGCTAAAAGATCTACTACTTTAATTCCGGTTTCAAAAATAGATAATTTTGTATCTAACTGGATAAAGGCAGG
CGCAGATCTATGAATAGGGGATGTTGTGCGAGTATCTACAGGACCTAAATCATCAACAGGTTCTCCAAGCACATTGAAAA
TTCGTCCTAGAGTCGCCCCGCCGACTGGAACACTTAGAGGAGCTCCTGTGTCAATCACTTCTATTCCTCTCATTAGACCA
TCTGTAGCACTCATAGCTACAGCGCGAACTCGATTATTTCCTAATAATTGCTGTACTTCACAAGTCACATTAATTTGTTG
ACCGGCAGTATCTCGACCCTTCACTACCAGCGCGTTGTAAATATTAGGCATCTTGCCCGGGGGAAAAGTTACATCTAGCA
CCGGGCCAATGATTTGAGCGATACGCCCCAAGTTCTTTTTTT-CAAGCGTGGAAACTCCAGGGTCAGAAGTAGTAGGATT
GATTCTCATAATAATATAAAAACATGTCGAAAT------T------TTTTTTTTTCGAAAATTTTCCAGTCC-AAAAGAA
ATGTTCGATAGCAAGTTGATCAATTAATTC------CA---------------------TAAGAAGTGGCAGTTAGCACT
CAATCTCGTTTGTACCATCTAACGAATCCAATTTAATTGTTTACTTA---------TTTTCAA----------TTTCAAT
GAGTGAATTTTCAAGTTCAACTAACT--------------CATTTTCAAAACAAAATAGAA----------AT----ATC
AAAATAGA-----GAT-----ATTAAGTGTATGAAT-----AAAAA--------------GGGCTTCAGGAA----GCTT
TTCATTTGTC------TATCATTATAAACAATACTA-TCTA---------T-TTATGGAATTCGAACCTGAAC-----TC
TATTTAT-GATTCATTATTTCTATCTCATAAGTAC----TCTTTTCTTATTTAAACAGATCTAGTTACGCCTAGTT-ATT
AT-------TTTCTTTTTTTCCTAAACGAATTCCGCGGATTTT--CACA-TTTACACCTTTTCACATTTAGGATTTACAT
ATACAACATATATCACTGTCAAGAGGACA---TTTTT--TTTATTATTGAGATATTTTGATTAAAAAA-GTTAAGGATTT
AGAAACTTGAAAAACAA-----GGGTTGCGCCATACATATGAAAGAGTATACAATAATGATGTATTTGGTGAATCAAATA
CCATGATCTAATG-------TCTAAT------AACGAAATTATGATTAGTTGATA-----A-TA-TTGGTTAATAATTTT
GTGAAAGATTCCTGTG-A------AAGG-----GTTCATTCACTCCTAATTCATGTCGAGTAGACCTTGTTGCTGTGAGA
ATTCTTAATTCATGAGTTGTAGGGAGGGACTTATGTCACCACAAACAGAGACTAAAGCAAGTGTTGGATTCAAGGCTGGT
GTTAAAGATTATAAATTGACTTATTATACTCCTGACTATGAAACCAAAGATACTGATATCTTGGCAGCATTCCGAGTAAC
TCCTCAACCTGGAGTTCCGCCCGAGGAAGCAGGGGCTGCGGTAGCTGCTGAATCTTCTACTGGTACATGGACAACTGTGT
GGACCGATGGACTTACCAGTCTTGATCGTTATAAAGGACGATGCTACCACCTCGAGCCCGTTGCTGGAGAAGAAAATCAA
TATATTGCTTATGTAGCTTACCCTTTAGACCTTTTTGAAGAAGGTTCTGTTACTAACATGTTTACTTCCATTGTGGGTAA
TGTATTTGGGTTCAAAGCCCTACGCGCTCTACGTCTGGAGGATTTGCGAATCCCTACTGCTTATATTAAAACTTTCCAAG
GACCACCCCATGGTATCCAAGTTGAGAGAGATAAATTGAACAAGTATGGTCG-TCCCCTATTGGGCTGTACTATTAAACC
AAAATTGGGATTATCCGCTAAAAATTACGGTAGAGCTGTTTATGAATGTCTCCGCGGTGGACTTGATTTTACCAAAGATG
ATGAGAATGTGAACTCCCAACCATTTATGCGTTGGAGAGACCGTTTCCTATTTTGTGCCGAAGCACTTTATAAAGCCCAG
GCGGAAACGGGTGAAATCAAAGGACATTATTTAAATGCTACTGCGGGTACATGCGAAGAAATGATGAAAAGGGCTATATT
TGCCAGAGAATTGGGAGTTCCTATCGTAATGCATGACTACTTAACAGGAGGATTTACTGCAAATACTAGCTTGGCTCATT
ATTGCCGAGATAATGGTTTACTTCTTCACATCCATCGCGCAATGCATGCAGTTATTGATAGACAGAAGAATCATGGTATG
CACTTTCGTGTACTAGCTAAGGCGTTACGTATGTCTGGTGGAGATCATATTCACGCTGGTACCGTAGTAGGTAAACTTGA
AGGGGAAAGAGAAATCACTTTGGGCTTTGTTGATTTACTGCGCGATGATTTTATTGAAAAAGATCGAAGTCGCGGTATTT
ATTTCACTCAAGACTGGGTCTCTCTACCAGGTGTTCTGCCCGTGGCTTCAGGAGGTATTCACGTTTGGCATATGCCTGCT
CTGACCGAGATCTTTGGAGATGATGCCGTACTACAATTTGGTGGAGGAACTTTAGGGCACCCTTGGGGAAATGCACCCGG
TGCTGTAGCTAATCGAGTAGCTCTAGAAGCATGTGTAAAAGCTCGTAATGAGGGACGTGATCTTGCTCGTGAGGGTAATG
AAATTATACGCGAGGCCAGCAAATGGAGTCCTGAACTAGCTGCTGCTTGTGAAGTATGGAAGGAGATTAAATTTG-----
--------------AATTTGAG--------------GCAATGGATACTTT--------GTAAATACT-----------TT
GTAA-----------TCCA------------CTA------------ATTGA-----------CGTTTTTT----------
-CTTTTAATTGAATTCC---------------AAT-----------TAAACTCGGC----------CCAATCTTTTAC--
------------------------------TAAAAGGATTGAGCCGAA-------TATAAAGATCCTAATAAAAAT----
----------------------AAA--AAGG-------------------TCCTATTGTATAT-----------ATTTTT
G-----TATATA-TTTTT---TATATT-----------------------TTTGATAGAT-----------TAGATATA-
----------------------------CAAGACCTT----------AA-----------------ATAC---AAAAA--
------AAATAGAAGGCTAAACAACTCAAACCTTTCTATTTTTGTCTTGGATCCACACTTAATCCTAAGGATCTATAGGA
TTGATGTATTC-------TTTTATA-------TCT-ATATCCCGTAGTTTC-------GGGCAAGGGT-CGATCCAAGTA
T--------CACA----ACTTTGTCGA-CCCATCCTG-----TATATTGTCCTTTTCGTTCCTTATCCGTATT--GGAAT
AGAAACGTATT-----------------------AAT--------------------------AGGCGAG-----ATTTT
ACCAAA-----------AATTTTCTTCTTCA------TATTCCTAGGAG-------------------------------
--------AAAAGAAAAAA----TTCTTTTCTCGATGCAAATACGAATTTTACATAACATG-ACAAATTCCTA-------
TTTTATTTTTATATTTCG----------------------------TTAGATATCTATTATAT-----------------
---------TTAGATA---------------GTTAGTTTAGAATTATGA-----------TA-ATA------------GA
ATTCGAATATTTTATTATATTTAAGATTTCGTTTTTTAGTT----------------------------------TATA-
TTAAAAT-TGAAAT------TAAATTAAAN-------ATTGAA---ATTAA-ATTAATTATTT-------AATATTAAAA
TTAAAAAATAATGGAAAGAAAATGG----------------GGTTCCATCATAATCTT---CTTTTTTCTACCCCTT-AC
CTTATT-CAA-----------TACCCAGTTAATAATCCTCGTGTTTGGATCCATATGT---TTATTCTGC---------T
CAGAA---ATG-------------AAATATTC-AAATGA-----TT-TTTTTCATCGAATGACTATTCATCTA-------
------TTTTTTGTGATATAA-ATAGTG-GCAAGAAAGCTCTATGGAAAAATGGTGGTTCAATTCGATGCTATCTAACAG
GAAGGTAGAATACAAGTGCAGGCTAAATAAATCAATGGATAATATTGGTCCTCTTGAAAATAC-----------------
C---AGTATAAGTGAGGACC-CTAT------TATAAATAAGACAGATAAAATAAATAAGACAGATAAAA-----------
---ACACCTATAATTGGAGTAATAGTAAGAGTTCTAGTTATTGTAATGTTGATCATTTAGTCAACATTAGGGACA-TTCG
GAATTTCCGTGCGGATGACACGTTTTTCGTTAGGGATAATAATAGGAACAGTTATTCGATATATATTGATAATCCAATTT
TTAAGATGAACAATGATCGTTCTTTTCTGAGTGAACCAGAAAGCTCTTTTT------ATATTTATTGGAATTCTAGTTCT
CTGAATAATAGGTCTAGGGGGGACG---GCCACTAT------GATCATTATATG------TATGATACTAAATATAGTTG
GAATAATTACATCAATAGTTGCATTGACAGTTATCTTCATTCTCAAATCTGTATTGATGGTTCTATTTTAAATGCTAGTG
ACAATTACACCGAAAGTTACATTTATAGTTCTATTTGTGGTGAAACTGGAAATAGGAGTGAAAACGAGAGTTCCGGTCT-
-----AAGAAGAAAAACGAATGGCAGCGATTTAACTAGAAAAGAAAGTTCTAATGATCGCGATGTCGCTCAAAAATACAG
GCATTTGTGGATTCAATGTGAAATTTGTTATGCATTAAATTATA-----AAAAAAATTTTAAGTCAAGAATGAATATTTG
TGAACAATGTGGATATCATTTGAAAATGAGTAGTTCAGATAGAATTGAATTTTCGATTGATCCAGGTACTTGGAATCCTA
TGGATGAAGACATGGTATCCCTGGATCCCATTGGATTTCATTCGGAGGAGGAACCTTATAAAGATCGTATTGATTCTTAT
CAAAGAAAGACAGGATTAACCGAGGCTGTTCAAACAGGCACAGGTCAACTAAACGGAATTCCTGTAGCAATTGGGGTTAT
GGATTTCCAGTTTATGGGGGGTAGTATGGGATCCGTAGTAGGCGAGAAAATTACTCGTTTGGTCGAGTATGCTACCAATA
AATTTTTACCTCTTATTCTAGTGTGTGCTTCTGGAGGAGCTCGCATGCAAGAGGGAAGTTTGAGCTTGATGCAAATGGCT
AAAATTTCTTCCGCTTTATATGATTATCAATCTAATAAAAAGTTATTTTATGTATCAATCCTTACATCTCCTACAACTGG
TGGGGTGACCGCTAGTTTTGGTATGTTGGGAGATATCATTATTGCTGAACCCAATGCTTACATTGCGTTTGCGGGTAAAA
GAGTAATTGAACAAACATTGAATAAGACAGTACCTGAAGGTTCCCAAGCGGCTGAATTTTTATTCCATAAAGGCTTATTT
GATCCAATCGTACCACGTAATCTTTTAAAAGGGGTTCTGAATGAGTTATTTCAGCTCCACGC-TTTTTTTCCTTTGAATT
CTA-------------AATAAAA-------------TAAATAAA------TAAAGTAGA-GC-------------TTAAC
TTAATTA-ATTCTAA----------------AGTGGTTTAATTAGAAAT---------------AAGTTAACTAATT---
---ATTTGAGTTCGGCCGAAC------A------AGTATTTATCGAA-----ATCAAAGGAAAAATCT------------
------GAAGAATGCA---TT---------TTTTTTTGACAGAAGAGTA------------------AATTGTAGAAAGT
ATCCTGTAGAT-------------TTTTTTTTTTACCGATATTTCTG-------ATTACTAA----------TACTAATT
AGGCAACCTC------TATCGACAAAACAAG-AGAAAGGAGTGCATTTTTTCTTATGCGAAATTGAATTT-------ACA
AGG-------TAAATA-------ATAAATAAAACCAATTTCATGTTC------TTACCTCTGTATAGAAAATATAGAGTC
TTGCATATATGGAGTCTTGCATATTTCTATATAGCTATAGCTGTC----------------GAA------------AATC
CCCCTTTTACTAATATTTTAAATCC-------------------------------CTG---------------------
------------ATCGGRCACTTTTTCAGAA----------------ATTTCTAAGCGGAAGAAG---------------
-TTCTTT-CTTTTT------------TATTAAAATGAAAGTCAAATTAAAGTTA--------TAAGACAA-GAAAAAGAT
AATAAAAGAAGAATGAGAACTAAGTGGGTTATCATAC----ATATAATTTATGTAGA-----AAA--ATAAAA--GAGTC
CATT-TACCATTTAGTTAGTTCTACACTCCTTGTACT-------TTAA-----TTATATATACTC-----------ACTT
AGA--------------TATAC--------------------------------------------------TTAATCTA
ATTTTATAC------AAATTATATTATAATGATTATAAGATATCTTTCTAACAAAATAATAAAGCAATAACAGGT--AAA
AAGATTAAT-AAAAAATAGGTACAAATTTAAAATCGAGGTG-CCCATTCTATGACAATTCTCAACGACTTACCCCCTATT
TTTGTGCCTTTAGTGGGCTTAGTATTTCCGGCAATTGCAATGGCTTCTTTATCTCTTCATGTTCAAAAAAACAAGATTGT
GTAGATCCGATGGGAGCAAATCTCATCTAT---------TTTTTTTTTTCAA-----GACTTAGACTTGGACCATAACAC
AGATAT-CTATTTAGTATAATATGGTATAATATGCGGCTTCCT----TC-----AAAAA---AAA--CATAAATG-----
----------------------AAAAAGGGT--TCTTATGCAGGCGTAA---------------TAAATAGGCT------
---ATATGAGTAAAT------AAGCTATT--TG---AAAAAAAA--------------AATCGAGATTGGGGCG-----A
ATGCCTGAAATTGAAA---------TAA-AAGCAAAGCTAATGTAT-----------------------CTATATGTGTG
TAAGTGTA------------------------AATA-GGGGATT-ATATGAAGGGGCTCCTCTTATTTTAGATCTAACAA
ATTCAAT---GAATTCCTCCCTAAGATTTACAGCAGAATAGTGCGAGTTGATAAAAGTTAC-TTTGGAAAC--AAAAAAA
GTCAAA------TTCA------TTTGGGCTAGTCTCCCACTTCCAATAA------AAT-TAACTGGATCTAGTATGAGTT
GGCGATCAGAACGTATATGGATAGAACTTATAGCGGGATCTCGAAAAACAAGTAATTTTTTCTGGGCCTTTATACTTTTT
TTAGGTTCCTTGGGTTTTTTATTGGTTGGAATTTCCAGTTATCTTGGCAGAAATTTAATATCTTTATTTCCGTATCAGCA
AATAATTTTTTTCCCACAAGGAATGGTGATGTCTTTCTATGGCATTGCCGGTCTATTTATTAGCTCTTATTTGTGGTGCA
CAATTTCATGGAATGTAGGTAGTGGCTATGATCTATTTGATAGAATAGAAGGAATAGTGTGTATTTTTCGTTGGGGATTT
CCTGGAAAAAATCGTCGCATCTTACTCCGATTCCTTATGAAAGATATTCAGTCTATCAGAATAGAAGTTAAAGAGGGTAT
TTATGCTCGGCGTGTCCTTTAT------ATGGAAATCAGAGGGCAGGGGACCATTCCTTTGACTCGTACTGATGAGAATT
TGACTCCACGAGAAATGGAGCAAAAAGCGGCTGAATTGGCCTATTTCTTGCG--TGTACCAATTGAAGTATTTTGATTAG
ATAC----AGAT-AGATCATATTTTGTAAATTAT---CTCCCCC----------TT-TTTTTTTCAATCGA--------C
GTTTCTTTTTA--------TCTGTGCTCT----------TTAATGAGCGTTGGACCAGTTCGAATGAT------------
--------------------AACTTT--TCTGTTTTATTTGG-CTTTTACCGCT-----C----ATTTTTGATCATCACA
ATATTCTTTCAGAAATCTATCTCACTTATTCCTG-----TGGAA------------------------------------
---TATCGGCAGTTGACCAA--------TTTTGTTTTCAAAATATTTTCGATTTTGATACAAA-GGAATTCTTTCATCTC
GAAATCTGAATTGGAAGTGGCTCTTTTGAGCAATTGAGATATCTGAATTGGAAGTGGCTCT-------------------
----------------TTTGAGCAATTGAGATATCTG----------------GAAAGAATAGGAATTTTTTGTTTCTTC
ATTCGTCT-------------TTCTTAGGTCATTTCTGTATTCTTTCTAAATTCAAGAATTA-CCCACTGATTCACATAT
AAACAAATA---------------------------------AAAAAGAACTAGC------TTCATAGG-TTCGAAAGGG
TCCGAAGCCTTGTA-ATAGAACTTATGCTTGATAGAAATATTCGATCATATAGAGTCGACGGATGGGATCGGTTCATTAA
----AAATTCACAGACAACAAAATG---AAAAAAAAAACATTTATTCCCCTTCTATATCTTATATCTATAACCCTTTTGC
CCTGGTGTATCTCTTTTTCATTTAATAAAAGTCTGGAATCTTGGATTATTAATTGGTGGAATACTAATAAATATGAAACT
TTTTT-AAATGATATTCACGAAAAGGGTATTCTAAAAAAATTCATAGAATTAGAGGAACTCTTACTGTTAGACGAAATGA
TAAAAGAATACCCCGAAACGCAT---------CTACAAAAGTTTCCTATCGCAGTCCACAAAGAAACAATCCAATTGCTC
AAGATGCATAATGAGCAGCGTATCCATACAATTTTGCACTTCTCGACAAATATAATCTCTTTCGTTATTCTAAGTGTTTA
TTCTATTCTAGGTAATGAAGAACTTATTATTCTTAATTCTTGGGTTCAAGAATTCCTATATAACTTAAGTGACACAATAA
AAGCTTTTTCTATTCTTTTATTAACCGATTTATGTATAGGATTCCATTCACCCCACGGTTGGGAATTAATGATTGGCTCT
GTCTACAAAGATTTTGGATTTGCTCATAATGATCAAATTATATCTGGTCTTGTTTCCACCTTTCCAGTCATTATTGATAC
AATTTTTAAATATTGGATTTTCCGTTATTTAAATCGTATATCTCCGTCACTAGTAGTGATTTATCATTCAATGAATGACT
GAAAA-ACGGTCCACCGATCAAATTAGAATGTTTGGTATTTTGTACATAAA-------CAAAACATTCAAAATCTTAC--
----------------------TTTTTTTATATAGTAATTTTTWGTAATTTTT---------TTC-------------GA
TACATTCAAAAGATTCGGATT-------------TTTCTTA---------T-------ATTTTAGAAAAA-TTTTTCAGT
AAATAGCAGCATCGTGGATAGGGAACTATACTAGTAACCTACCTAATTTTATTGTAGAAATTTTCGGGATCAACG-TTGG
ATCATGCAAACTAGAAGGACCCTTTC---TTGGATAAAGGAAGAGATTACCCGCTCCATTTCCGTATCGCTCATGATATA
TATAATCACTCAGGCATCCATTTCCAAAGCATATCCCATTTTTGCACAGCAGGGTTATGAAAATCCACGCGAAGCAACTG
GCCGTATTGTATGCGCCAATTGTCATTTAGCTAATAAGCCCGTGGATATTGAGGTTCCACAAGCGGTACTTCCTGATACT
GTATTTGAAGCAGTTGTTCGAATTCCTTATGATATGCAACTGAAACAAGTTCTTGCTAATGGCAAAAAAGGAACTTTAAA
TGTAGGAGCTGTCCTTATTTTACCCGAAGGGTTTGAATTAGCCCCTCCCGATCGTATTTCGCCAGAGATGAAAGAAAAGA
TAGGTAATCTGTCTTTTCAGACTTATCGCCCCACTAAAAAAAATATTCTTGTGATTGGTCCTGTTCCTGGTCAGAAATAT
AGTGAAATCACCTTTCCTATTCTTTCTCCGAGCCCTGCTACTAGTAAGAATATTCACTTCTTAAAATATCCCATATACGT
AGGAGGAAACAGGGGAAGGGGGCAGATTTATCCCGACGGGAGCAAGAGTAATAATACGGTTTATAATGCTACCGCAGCAG
GTATAGTAAGCAAAATTCTACGAAAAGAAAAAGGGGGGTATGAGATAACCATAACAGATCTGTCAGAGGGACGTCAAGTG
ATTGATATTATACCTCCAGGACCAGAACTTCTTGTTTCAGAAGGCGAATCCATCAAACTTGATCAACCATTAACGAGTAA
TCCTAATGTGGGTGGATTTGGTCAGGGGGATGCGGAAATAGTACTTCAAGACCCATTACGGGTTCAAGGCCTTTTGTTTT
TCTTGGCATCTGTTATTTTGGCACAAATCTTTTTAGTTCTTAAAAAGAAACAGTTTGAGAAGGTTCAATTGTCCGAAATG
AATTTCTAGATCTACGGATTTATCACCAGCAAGTTCTTAAAAAGAACACA----ATTTTTGTTGGCAATTATGTATGATC
AAATTTTGACAAGCC-----TTTTTCT---TTTCTTTCTA-----CTTGTT-------TATACCAG-----ATTTTGGGA
ATTACTTATACCACATTTC------TAGTCATAGTATGGATATTGGT----AAAAAGGCTATTTTACTTTATCCCTTCT-
T-----TTGGTCTT------TTTTAATCTAAATGGAAGCGGTCTGATTCTGTTACTATTGTCAGATTTCATAGAATGTAT
CATTTTTCTATTCGCATAGAATCCAATT-CGACTAGATACT-AATTCTTAGTCGTCGGCACAAGAAAGGGATTT-----T
CTTGTGTCGAAATAATAATGATTCTTGATCTCATTTGTCAAAGATCCCTATTCTTAG----------------TTTCTAT
CTA-TTTTT-TCCAGGTTTATC--------ATAATATCATATCCCTTTCGAT-TTG------------AATTTTATATGT
A----------TAAATTTAT-TTA----------TTACGTATAAA------AACGTATAAAAAGTTAAAA-CCTAGTGGA
CAAAGAAAAAAGAAAGGGAAAATTTTTGAGC-------------------AAATAGAACTTC------GAACTTC-----
---------------------TAAAAAAATGGAAACTT------------------------------------TGA---
-----------------TGAGATACT---AAAAAAAAATAAAGTAAGG---------------------------TTC--
-----------------------------TATTAGT---------ATAG-AAAAAT-TGGCATGCTATCGG--ATCGACC
GAAACAAAATATATAACATAAAGT-------AA------------------------------ATAGTATGA-------T
TATGCCATCCAAGGGA-AGGAAATCGAGTAATTACTTCTTTCTTATAACTT--T------------------------GA
AAGTAGTGATAGATACTAT-----------------CGAGGAACAACTGTTTTGAGTCAATTAATGAAGTTACTTTTTCA
AAAGCATCATCCAG-------AAAAAA-TTGGATGGAGT---TTTTTTGAAATATTTGAAATATGAGAGAGCTCAACGGG
ACCCCCGCCC-TTTTTTCTCTCTTTG-----TTTTGATTTGCTT-------------------GAG------GGGGTTCG
TTGAACTCTTACGCTTTCATGTCTACACTGCAGTTTATCCGATTATTACAGGGACGAACCCAATCCGGAATATGAACCAT
AAAAGAAAATGCCTATTAAACCAATCACAGGAATACCAGTTACAGTACCTATTATCCAAAGAGGAATCCTTCCAGTAGTA
TCGGCCATTTCTCTCACTTTCCTCCA-----CATTTAATCAAGTGGTCATGCTAGAGACCTAAACAGTCATAGATAATTA
TGAGATGATATCCTTCCG--------ATGGGGTAAGAGAATTTCTACTCT-TATTTA--TTATTCTACTA----TTCTCT
TTAGCTTCTATTAATTGAAGAAATAATTAGAAAATAAAACAGCAAGTACAAAAATGAGTAATAACCCCCAGTAGAGACTG
GTACGATTCAATTCAACATTTTGTTCATTCGGGTTTGATTGTGTCATAGCTCTATAATTAATTCGAATTAGGTTTATCGT
TGGATGAACTGCATTGCCGATATTGACCCCAAAAAAGAAACGGTAGGTACAGCTAATCCGTGAACAGCCAACCATCGTAC
TGTAAAAATTGGATAGGTTCGATCTATGGTCATTGGGGCCTCCTAAAAAGATCTACTAAATTCATCTAGTTGTTCCAAAG
GATCAAAACGGCCAGTTATTAATGGAATTCCTTGTCGGCTCTCTGTAAAATATTCATTTGGGCGAGGGCTTCCAAAGACA
TCGTAAGCTAAACCCGTGCTTACGAATAACCAACCTGCAATGAATAGGGAAGGTATAGTAATGCTATGAATGACCCAATA
TCGAATACTGGTAATAATATCAGCAAACGAACGTTCTCCTGTGCTTCCAGACATGCTGAGCTCCATATATTCTTGTACAG
TCA---AAGGGGGATCCGTTTTGTAAACGATTGGATCAGTAAATG-AAAATTTACTGGGATTCC-------ATCCTTGTG
AGATCGT-----CAATATTGTACCAAGGGTTTCGTTAAAGTATGCCGAATCAGTATAGCTATCCTTCTTCTGACACAGCA
ATGCAATTTCAATCAGTATCGAAACGAAGCCCTAGATAATTTCTTTCTTCTTTTCTTTTTCTTGTCGC-------TATAG
AACCGTGTAT----------GGAAAATTTG----------AATTCGACGAGTTGCTTTCTAATCTAATAATAATTCATGA
ATTATTATCC---------TTTTTTTC-------ATTTTAAAGGAATTGGTTAGTCGTCCAGTACCAAGAACCGGCAGTA
GAAAGTATTCGATGAAAGAAGGAGACGAGAACAACGAA------AAAATAATTGTAATAATCAATATTCGTGATGTACGC
------ATTCTTATAGTAGATCA-AAAA--GGCCTTCTTGACATTTAACTACA--------------AAGAGGGTTTTCC
A--------------TTTTTTTA---ATATTCATATTCAT---------------------TTTCTATTTT------ATT
TCTCC------AGAATTGTCCAACGAATCT------CTTGATTCGGAATCACGTGAGGATAGGTGAATGTTTTAGATGAT
GAATGGA---TTTCTTTTTCTAC--TT-A--TACCACTCTATTTTTGTTAGTGCCATCTATAGATAATA-ATATATAATT
ATTATGA-------------------------------------------------------------------------
-----------------------------------------------------------TTGATAAATAATTGA------
--------------TAAATTAAAAACTTTCAATTGAACGTATTCATTTAATATTGGTATGTA---TTTTTTTTATTCTTG
TATCTTTC-------AAAAAATTG-AACGTTAGGGAAGTACTTTATAACCATATGATATGT------AG-AAAAAAGTTT
ATTTAGTTCTTTCATGCCTACTATAACTAGTTATTTCGGTTTTCTACTAGCGGCTTTAACTATAACCTCAGTTTTATTTT
TTGGTATGAGTAGGATACGACTTATTTG----AAATGAATTGACTGAACAATTCATAA-AAAAAGA---TTTT-TTGGAA
GATCTAGTGATC-------TAGTGTGTCAATTTCCATTCCAATTCTTGGTTATTGAGATTTATGGATAATATGGATTAAT
ATTTAAGGATAGATATTACCTC---TCTTTTCCCTTT------AAACAAAAA--TTGAAATGATTGAAGTTTTTCTATTT
GGAATCGTCTTAGGTCTAATTCCTATTACTTTAGCTGGATTATTCGTAACTGCATATTTACAATATAGACGTGGTGATCA
GTTGGACTTTTAATTAATTAACATCGTG----CC--TTTTTTGACCTCC----TTTTA-----AATCCGCAGGAG----G
TC-AAATTAGAGTAGATTGTTGTTCCAT--TTTTCTGTATAATTTT-GACCT--AATTCAC---------CTAATTCACG
CTCTGTAGGATTTG--------AACCTACGACATTAGGTTTTGGAGACCTACGTTCTACCGAACTGAACTAAGAGCGC--
--TTTT-------TTTATGACAAAGAATATAAGACTGTAAGGAAAAAGATTC-TT--------TTTTTAACTCC------
--------------AATACATC-TTGAATGCATAT---------------------------------------------
------------ATTATCCTA-TTCT------ATAT------TATG------CTA-----------TAGAATAGGATAAA
AATGAAAGATT-----AGGTATGTCCA-----ATTTTAATTGATCTCAATTGATCCCTCGTTGTTGCTTAGAGACGAAGT
AATAGGTAGGGATGACAGGATTTGAACCC------------------------------------------------GTG
ACATTTTGTACCCAAAACAAACGCGCTACCAAGCTGCGCTACATCCCTTTCAATTGGTCTACAATGTCATTTTAGAGAAT
CCATGTATTGTTTTCCACATACTTA-TTTCATTTT--CTTCATCGATATACACAACTTATCTTGCTATTTC-TTCTTTTT
G------GTC----TC-AT------TAAT-----A-ATAAACATATG-----AAAAAAAA--------GTATAT------
GAAACCCGCCTTCGTG------AATGTTTGGGCGGACGCGGAC-TATTTTG-TTCTTC-------TTAAGAAAAGGAAGA
TCTTATCTATCAAAT-CATTGTAC----ATTTCTATTTGAATTAGGGATTCCTC-C-----------CACAT--------
-ACAAAATGAATGCAAGTGG-------CC--TTTAATTA-CATAAACC---------TTAGATC------ATGTATGTA-
----TTA-------------TACAATAAACAT-----TTTTTTTTTACA-------CT-AAAGAAGGAGGATT-----TA
AAATGCGAG-----------ATTTCAAAACATATCTATCCGCGGCACCGGTAATAAGTACTATATGGTTCGGGTCTTTAG
CAGGTCTATTGATAGAGATCAATCGTTTTTTCCCAGATGCGTTGACATTCCCCTTTT------TTTCATTCTAGTTATT-
----TACACGAGAGGGTG---AAAAAAAGATTCGAGATAGAATTAAAAATT----------TGTGACTACT-CCT--CCT
TTCTCT-TTTCTC------------------------------------GTTTTTT----------------TAATTCCT
CTT----TT------TTAGGAT-----------AAGTTAGAAA-GAGAAAGAATAAGTG---------------------
----------GATTCAAACTTAGTGAAACTG---------------GGA-CTTGGGTCCTGCCTTCAAGTAAATTAACTT
TAA------------------------------GTAAATTTACTTTAATCCAATTAAGAGAACAGAAGTT------AAAA
TATGGTTAGCGCAACAGTATCATACAAGATGA-TAAATGAAAT-ACTGTT-------------CTGCAATTCTAATCTAA
ACTTCTAATCAAAATAGAGTTTAAAATCATTGTATTACTTA----TTATTTTTTAATA------TATTGT------TT-G
CAACAATAAAATTTCGTGAAA---TTTTATTTCAAGTTAACAACTTCTAT------TTTTTCCTTCCTTTCTTCTTCG--
----TTTTGGATC---AAAAAA-----AAAGAGA-----AGAG-TTGATTGGATAAAAAATCCAA---AGGAGG--TTCA
TGGCCAAGGGTAAAGATGCCCGAGTAAGGGTTATTTTGGAATGTACCGGTTGTGTTCGAA--ACAGTGTTAATAAGAAAT
CAACAGGCATTTCCAGATATATTACTCAAAAGAATCGTCACAATACGCCTAGCCGATTGGAATTGAGAAAATTTTGTCCC
TATTGTTACAAACATATGATTCACGGGGAAATAA------------AAAAATAAGTGGAAC------------CGACCAC
CTACGCGTCACCTT------TACAAAGAAGATG---AAAAATAACATTATAAGAT----ATA---ATATGTTAATAC-TT
AATATAT-ATTTAA------------------------TATATATAAATAAATTAAATAAATAAAAAATCCTATTTCTT-
------AATT----CTAA------ATCATT------TT--GGATTCAATCGAACGAAATAGGATTTTC--------GAAA
TAAGG---AAAATAAACAAATCATGGATAAATCTAAGCGGCTTTTTCTTAAGTCCAAGCGATCTTTTCGTAGGCGTTTGC
CCCCGATCCAATCGGGGGAGCGAATTGATTATAGAAACATGAGTTTAATTAGTCGATTTATTAGTGAACAAGGAAAAATA
TTATCTAGACGGGTGAATAGATTGACTTTAAAACAACAACGATTAATTACTATTGCTATAAAACAAGCTCGTATTTTATC
TTCGTTACCTTTTCTTAGTAATGAAAAACAATTTGAAAAAAGCGAGTTGGTCGTTAAAATGACTGGTCTTAGA---ACCA
GAAAAAAAT---AGGCTTACTCTTC-------------------------------------------------------
--------------------------------------------------------AGAAGAAGAAATC---------TT
TTTT---TTATT-------------------------------------------GAATA--TTTTTGTTCAGTTTCACT
ACT--TGATCATATTATGATCATATTTTATCATACTAATTTCTATTCTATCCTCTCAGAATTTATTCTYYWTTTTATTTT
TTGTTTWCTGTTTCANTACTTGATCATATTATGATCATATTTTATCATACTAATTTCTATTCTATCCTCTCAGAATTTAT
TCTCCATCGAATTCCA----------------TGTAAATCATTCCGA--TGGATTCTTTTCAAT-CTCCTTA-------T
TTT---TTTA------TTTT-ATAATGTCATTGCAAATCATATAAAGACAATTCCTATTTAATATGGCTATTTGCGCCAG
TATTTTACGATTAAGAAGCAATTGTTTCTTGTATAGATTTTTTATTAATCTACTATAACTATAGGATGCCTTATTCTCAC
GAATTACTGCATTCATCCGAGTAATCCACAAACGACGAAAATCTCTTTTTTGCCCATCTCTATCCCGATGGGACGAAAGC
AAAGCTCTTATGTTTTGTTGGATAATAGTTCGGGTAAGTCTTGAATGAGCTCCGCGAAAGCTTGATGCGAATAAACGAAT
TTTTGTTCTACGCCTTCGAGCTATATATCCTCGTCTAATTCTGGTCATTGACTAAACGAAACTTTGATG--------AAT
AACTAATTGATTTCCTTTCTTTCAGTTATTCTTGTCCCCT------TAATAACAAAACGGAATCCTCCAAT------GTA
TAAAATAACAATTCCAACGGCTTTTGCTACTATAACCTTCCCAACCACAA--T---------TTTTTTC-----------
----------------------TTTTTT--T-CTTCTAGGCGACAATGCCTA-----------------GAAGAAAAA--
------TTTTATTGA--------T------------A-------------CTAAG-------------TATTAA-ATAAA
-AAAATA---------------GTAAAT---AAAAT----AGTA------ATAATA--------AATAAA-ATTCTAAAT
ATAA------------------ATA--------------------G------------AAATGGATAAATAAATCATGGG
TTCCATCGTTTCTATGGTTACTTATTAAACGGTGAGGTCTTCTCTATACACCG--------GAGCCCC-TTCCTTC----
----ATTGATTTTT-TAATCAAA-TAA---TCAATGTTATTATT---AACTTGTACAGTTCACACTCTTTGGCTCTACTC
ATGAATTCTCTAGTAATAAGCCTTT----CACAACGAAATTTATCTATACAGTAACGGT-----ATTTAATTCTG-AAGA
TTAGCTGATTAGCTGACCTTGTTAGTCCGTTCTTACAAG-AATAGGGGTATAATTTTTCGGCCTTT-TAATTT-AAATAA
GATTTTCCCTGCTTAA-GGTATAATCATTTACT-----ACCAATAGGGAATTCTTT--ATCATTTTAAATGAAAATTTGA
GGTGATTGAATTTCCACCAATAGAAA--ACATAAATTTAATACAC-AATAATAATAGAAGGGATATAATAGATC--TTT-
---TTTT---------------AGAT--AGTGAAGGGG----TTTTTCTATCCTATCC-----ATC--GGTACTGATCAT
GGATAGTGG-AAAAAATTGTTTCCTTTCTTTTGTCCTAACCCAC-GATCTGAACGAGTCGCACATACACCCTAGTACATG
TTCCTCGCCGCTGAGGACATCCCCCAAGAGCGGGGGATTTGGTGACATTTCTGATTGGCTGTCTTGTGTTTCTAATAAGT
TGTTTAATAGTTGGCATATTGAATTGTATGCATAATGGGC------TGGTTTAGATCGATCCTAACCGGA----------
-AGATTATGA-----------ATTATTTATGAA-----------TTATTTCTAA-------TAATATTAAT---------
--AGAAGATTATTATAATATTAAACCAGAGTAA-TAAAATCTCCAATTG---------------------TTTGTGCAAT
TTGCGTGAAATTCCTGTTATTTTTTATGAAACTGCTACAAGATCAACAATTCCATGAGCTTGGGCTTCTGTTGCTGACAT
AAAAACATCCCTTTCCATGTCTTCGGATACGACCCATAAGGGTTTGCCCGTTCTTAATGCATAAACCCGTGTGAGGATTT
CGCGCAGTTTCAGTAGTTCTTCTGCTTCCAGGACAAATTCTCCTGTTTGTGCCTCATAAAAACCGGCAATAGGTTGATGG
ATCATTACCCTGATG--ATATAAGATAATA------AAAGATTATTCTATCCCGAATTAGAAGGTGACGAG-AAGAGATA
AAGAATAATAAGA--AAAAGGCTAGAATTGAACAA-----CCGTACAGGCATTGTTTGCGGATTGCATACGGC-TTCAGA
CTGGAATTCAC--TTTTACCTTTCGTCGAAGAAAAA---TAT-AG---------AGTYC---------AGATTGGTAAAT
GATCCAATAACCGCCCTTCCTTTGTGAGTAGTT--AAAAAATACTACGGTGGCTCCGTTGCTTTATTTCATCGGTAATTT
AGCAATCC---CAAAGTT---------T-C------TTTTTTTTTTCGAACTCTTTCATAACTCATAAAACAAAT-----
AGTATTAAGAGC----------------CCCTCGATGTGAAAAC---AAAA-------------AGGTTT----------
-----------------GTAACGCTGAAAAAGAAT----------------CCCGATGG--AAAAGATAAAAT-------
---------CGGAAATCCCCTTACTATCTCATACTATTCTTTCGATATCGAATCGAATATTA---AATTAC--AAAAAAC
A-A----G-AAAAAAATTTCTTATATCGAATTCGAAATGCCATGCTATTATTACTTAATATTCATTCATATTTCATATGG
CGAAGGCATAGTTTTCTTTGTT--CTTTCAAAT------AAAAAACGCATTGGCGCCAAGCGTGCGGGAATGCTAGACGT
TTAGTAATTTTTCCTCCGACCAGGATAAAAGATCCCATTGAAGCGGCCAATCCCATACATACTGTCTGTACATCTGGTCG
CACAAATTGCATAGTATCATAGATAGCTATTCCAGGTATTACCCATCCGCCAGGAGAGTTTATAAACAAATACAAATCTT
TAGTTTCACTCTCCATACTGA-GATATACCATAAGACCAATAAGTTGATTTGAGATCTCGCTATCAACATCTTGACCTAA
AAAAAGTAATCTCTCTCGATAAAGTCGATTGATTAGGATAAAATTATATCTCTTAGAAACCGTACATGCATCTTTTGCTG
CATACGGTTTAACAAAAGTCGCG-----AAAAAAACAATCAATGTGTAGCTTCCAGTTCTC-CTGTTTTTGATAGTGAGT
ACTTTCTAACTTCTCTTCA-------TTAGAAGAGGTTGTTCTTCCA------TTTTTTTTTT-------CAAGAAAGAG
GGGTTTTGACCCGTTTA-------------------CCTATATGT-TTACC-T--A--TATAT---------AATTCATT
AAATTAAACTTATCAA-----------ATTAACTTTTCATTGATGTATTCTTT-CATCGAGATCTAATTCAAATCACGAT
GACATTTTCTTGTTCC-TGAATGGG---TTTCTTTAATTCTTCTTTAGGTTTGTGCTCTACTCCGTGTAAAGATCTGTCC
GAATTTGG---ATTTG-CCCGTATAGGGCAAATGCCCCCAAGACTCCGTCTT-----TTTGTTACAACTT------TTTT
TTTAATTCATAGGACGGTTTCTGCCACAACTAGT---TGACGTATTCGGC-----ATATTATTCGATTGATTATGAGTAG
CGATTCGA------AACTACTCCTATTTCTATTT------------------ATAAA----TAAATWTCGAAACT-----
--ACTCCTA-TTTCTATT---------------TATAAATAAAT---AAGTAG---------------------TAATGA
TA---------------G------A-TAT---ATTAGTAATTGGTTTTTTATAAACGGAGCCTGGATACTTCATTTTTT-
TTGGCCAACTAAACTAACCATAAATTATTCTAACTGATAATATTAATCTGGATACCCCCAAAACATAGATGAACTTCACG
CTCCAAATTT------TTTATAATTAAATAAATCTTTCTTGGGTGAAACAGAGGATC-TCTCGATCGGGGGAGAGAACGG
GAAAATCCCGTATGACCCAATATATCTGACAAGGCGCACTATACGTCAATCCAAATTGAATCGTCTTCCCCAGGATTTCT
AAAAGGCACTTTTGGAACACCAATAGGCATGAAATGAAAGC-AAAAAATAAGTACTATATTTCACTTTGATGTGAAAGCG
TAAGAATGAATTTATTGTCTTAATAATATTG------------------GCCTTTATCATATGTTATGCGTGGATTCGGT
AAGTTCATAAAA----ATAAAGGAAGACAAAGTA-------------------------ATAA-----------------
----AGTAAAATTCTTACTAATAGCTCCCT----------------TGAATAATGAACAAATCTGTATGCAGTCGTTT--
----------------------------------------TCATAGAA-AATGGGGTCAATCCCCCATTGCGTATTGGTG
CTTATCGGGTATAGAATAGATCTGCTTCTCCGT-----A-TTTCTACAAACAGAATTGTTACATTGTTTGCTATTA-AAA
TAATAG-----AAAA----AAT-AATAATCCTTTCTCAGAGATAATCCAATGA--AAAAA---GGGGGGGGGTCCATAAC
ATAG----------TTTTTTCCAGTGCAATAAAGTTACATAGTGTCTATTTTTCGTTGATA------------------A
AGGGGTATTTCTATGGGTTTGCCTTGGTATCGTGTTCATACTGTCGTATTGAATGATCCCGGTCGTTTGCTGTCTGTCCA
TATAATGCATACAGCTTTGGTTGCTGGTTGGGCTGGTTCGATGGCTCTATATGAATTAGCCGTTTTTG-ATCCCTCTGAC
CCTGTTCTTGATCCAATGTGGAGACAAGGTATGTTCGTTATACCCTTCATGACTCGTTTAGGAATAACCAATTCATGGGG
TGGTTGGAGTATTACAGGAGGAACTATAACAAATCCGGGTATTTGGAGTTATGAAGGTGTGGCTGGGGCGCATATTGTCT
TTTCGGGCTTGTGCTTCTTGGCAGCTATCTGGCATTGGGTATATTGGGATCTAGAAATCTTTTGTGATGAACGTACCGGA
AAACCCTCTTTGGATTTGCCCAAGATCTTTGGAATTCATTTATTTCTATCAGGGGTGGCTTGTTTTGGGTTTGGCGCTTT
TCATGTAACCGGATTGTATGGTCCTGGAATATGGGTGTCTGATCCTTATGGACTAACCGGAAAAGTACAA-TCTGTAAAT
CCAGCGTGGGGTGTGGAGGGTTTTGATCCTTTTGTTCCGGGAGGAATAGCCTCTCATCATATTGCAGCGGGGACGCTGGG
CATATTAGCGGGCCTATTTCATCTTAGTGTCCGTCCGCCTCAACGTCTATACAAAGGATTACGTATGGGAAATATTGAAA
CCGTCCTTTCCAGCAGTATCGCTGCTGTCTTTTTTGCAGCTTTTGTTGTTGCTGGAACCATGTGGTATGGTTCAGCCACT
ACCCCGATTGAATTATTTGGTCCGACTCGTTATCAATGGGATCAAGGATACTTCCAGCAAGAAATATATCGAAGAGTTGG
CGCTGGGCTAGCCGAAAATCAAAGTTTATCCGAAGCTTGGTCTAAAATTCCTGAAAAATTGGCTTTTTATGATTACATTG
GTAATAATCCGGCAAAAGGTGGATTGTTCAGAGCAGGAGCAATGGACAACGGGGATGGAATAGCTGTTGGATGGTTAGGT
CATCCTATCTTTAGAGATAAAGAAGGGCGTGAACTTTTTGTACGTCGTATGCCTACTTTTTTTGAAACATTTCCAGTTGT
TTTGGTAGACGGAGACGGAATTGTTAGAGCCGATGTTCCTTTTAGAAGGGCAGAATC-GAAGTATAGTGTCGAACAAGTA
GGTGTAACTGTTGAGTTTTATGGTGGCGAACTTAATGGAGTTACTTATAGTGACCCTGCTACTGTGAAAAAATATGCTAG
ACGTGCTCAATTGGGTGAAATTTTTGAATTAGATCGTTCTACTTTGAAATCGGATGGTGTTTTTCGTAGTAGTCCAAGGG
GTTGGTTTACTTTTGGACATGCTTCGTTTGCTCTTCTCTTCTTCTTTGGACACATTTGGCATGGTGCTCGTACCTTGTTC
AGAGATGTTTTTGCCGGCATTGATCCAGATTTAGACGCTCAAGTGGAATTTGGAGCATTCCAAAAATTGGGAGATC----
--CAACTACAAGAAGACAAG------TAGTCTGAA-------------------------TTTTAT------------TT
TTGT-------------AATTTG-ACATGGGGCATGGGGTACTGGAAAC--------ATCTT-------GATTTTAATAA
TCGTCTTT--------------------------------------------TCCTTGAATCTTGCTCTTTTTTTATC--
---CGGGGGAGGGTCCCTAATAAACAGATATGGAAGTTATAAT------TGTAAACCGCGATCGAATCTATGGAAGCATT
GGTTTATACATTCCTCTTAGTCTCGACTCTAGGAATAATTTTTTTCGCTATCTTTTTTCGAGAACCGCCTAAAGTT----
-------CCAACTAAAAAGATGAAATGATTTTTT------ATTATCTTAGTTGAAGTAAAGAGCCTCCCA--------AT
ATTG-----GGAGGCTCTTTACTTCAACTAGTCCCCATGTTCCTCGAATGGATCTCTTAATTGTTGAGAGGGTTGCCCAA
AAGCAGTATATAAGGCGTACCCGGTAAAACTTACAAGTAAACCAGATATAGAGATAGCGACCAGGGTTGCTGTTTCCATT
ATTATAGAATTTCAAGACCATAATGGGTCTATGATAAGATCATCTATTTACAACGGAATGGTATACAAAGTCAACAGATC
TCAATTAATACAAAATAGGATT--TATGGCTACACAAAATGTTGAGAGTAGTTCTAGATCTGGTCCAAGACGAACTATTG
TAGGGGATTTATTGAAACCATTGAATTCGGAATATGGTAAAGTAGCTCCTGGATGGGGAACTACTCCTTTGATGGGTATC
GCAATGGCTCTATTTGCGATATTCCTATCTATTATTTTAGAGATTTATAATTCTTCCGTTTTACTAGATGGAATTTCAAT
GAATTAGATGTACAAGGACCGCTAAGTCCTAACTTTTCAAT-AC-AAAGTGAAGCGTTTTTGTC-----------TGAGA
--TTTT-TTTAGTCCATTTTATTCTATTTTGGTAGTTCGATCGTGGAATTTCTCTTTCTTTCTGTATTTTTGGAATATGA
GTGTGCGACTTGTTATAATGGATCCTA-TTGATAGTACAGAGAATGGACCTGTC-----ATCTTGATATAGATT--GTTT
TTTACCTCGTCAGATATTTATTCTA-------GTATCTGAAGCACGGAATATATGAAATCG--ATTACGA----------
--------AGTT-TTAGAACTATGATTCATACTTAATGTTCAGATCTTG------------------CGACCCGACTC--
--AAAAAAAAATTTCAATTCAAA--GAGTT-----AGTTTCAACTCAAAGAGCTAGAAGGTATAAATTCAACG-------
----------------ATTTTTCGTCTTTCAAACTCTTTGTCTATGC-----TTTTTTGATCAAAGGG-----CAAACCC
TTC-----TGTGGATTTTGAGTTA-----CTATATTTCTTCAACGCATTGAATAAGTGATGATACAACGATTCTTACTCA
GGGAATCTTAGGTT--TAGTTTGAAGGGTTTATTGAATCATCGCGGGTCTAGCATGAATCTGAGG-----------TTTC
TTTCTATCGAG-TT---TAGGATCTTAACAAG-AAAATTCCTAGCAATAATAAAGACAACAACAGTAAAGCTGCATTACA
TACAAATCAAAATACC-------AAAA-AAA-TAGAGAATATAGAAGATTCAACAGGCCTGTAAAGAGCAACACTAAGAG
ATCAATAGAGCCGACTTGAAATTTTGGCATTATAACCACAAGAAAGAGTTGCCGGATTAGTGTTTTTTCGTATCGTAATC
TTCAGCGAAGATTG--TTGAATCATAGAATT---AAGAAG----TTTTTATTACACATATCCGTTTCAACTAATATTTTG
GTGTTTCTGTTTGAGCTGTACGAGATGAAATTCTCATATACGGTTCTCAGAGGGGGAGTCTTCCCGGTTTACCTATCTCA
ATAAAGTCTATGATTGGTTCGAAGAACGCCTCGAGATTCAGGCGATTGCAGATGATATAACTAGTAAATACGTTCCCCCT
CATGTCAACATATTTTATTGTTTAGGAGGAATTACGCTTACTTGTTTTTTAGTACAAGTAGCTACGGGGTTTGCTATGAC
TTTTTACTATCGTCCGACCGTTACTGAGGCTTTTGCTTCTGTTCAATACATAATGACTGAAGTTAACTTTGGTTGGTTAA
TTCGATCAGTTCATCGATGGTCGGCAAGTATGATGGTCCTAATGATGATCCTGCACGTATTTCGTGTGTATCTCACCGGT
GGCTTTAAAAAACCTCGTGAATTGACTTGGATTACAGGTGTGGTTCTTGCTGTATTGACCGCATCTTTTGGCGTAACTGG
GTATTCTTTACCCTGGGACCAAATAGGTTATTGGGCAGTCAAAATTGTAACAGGTGTTCCGGAAGCTATTCCTGTAATAG
GATCGCCTTTGGTGGAGTTATTACGTGGGAGTGCTAGTGTAGGACAATCTACTTTGACTCGTTTTTATAGTTTACATACG
TTTGTATTACCTCTTCTTACTTCCGTATTTATGTTAATGCACTTTTCAATGATACGTAAGCAAGGCATTTCTGGTCCTTT
ATAG-------AGAATATAG-------ATCATAGATAGTTGTAATCAATCATTACATTAATCGTT---------TGGGGG
AGGAAGATATAGTATTTCATTGCTATAAATATGGATTATT-AAA-A-AAAAAAAA---A--A-TAAGCCATGTATTTGGA
TATTTTCCTTCAACTCCA--------AA-AAA-----AAATTGAATT---TCTTT-T-------TTT----TTTATTTAT
TTTATT---------TGACATGAATAGTTGAAGTGAATTCTCCTAAG-----ATAAAAATGGATTATGGGAGTGTGTGAC
TTGGACTATTGATTTAGCCGTGCAGATATATGCCTTTATCCGCCACATTGGAATTCACAATCAAATGTGTCTTTGTTCCA
ACAACTGCGAAAGCCCCATACAATAC--AG----A-GGGTAGGCTGGTTCGCTCGAAGAGAATCTTTTCTATGATCAAAC
C-CCAATCATGTTGTG-----CATGAAGAGGCTCCGTAAAATCCAGTCGAATAAGTGATGTGGTAGAAT-----------
---CCATATTCTATTT-----TAGTTATTTTACCTA------ATATTTAGT----------TTTACAGATTTCATTTACT
TA------------TTT-------TA-----ATAGTATG------GAAATGCAGCCATTTCCTTTGCATCGACTCGATTT
ACGATACTATCGGAGTGAAAGAAGGGATCTACAGAATGCCAGAGGCTAAACTATATTAGTAACAAGTAAATCCTTTGTAT
GTAAAA------AGTCTCGATATTTTTT-GGAGATGGAGATAA--GCCAATCGAAAGGTCTGAGACGGCCCAAAAAGCG-
--------GATCACCTTTG----------------TAGGCATACTTGGGTATTGAGCATTTACC----T-----GTAAGA
ACCGAATTCCTTGCAATGGAT-GATTGCAACTCTGG-------AAAAAAGAATCTAGTTAACTTT-TTATTACATAAAAT
TATTAC-ATAAAATC-ATTCATCTATGTGTAGATATGGATAACATATGAA---------------TTTTATAACATCT--
-AGACATATA------------------TTTTTATAGGGATGCTTTTGGCTCGTTTGATTATTGCTCGAGCTGGATGATG
AAAAATTATCATGTCCGGTTCTTTCGGAGGATGGATCTAT--GAATTCACCTATCCCAATAACAAAAAAACCTGACTTGA
ATGATCCTGTATTAAGAGCTAAATTGGCTAAAGGAATGGGTCATAATTATTACGGAGAACCCGCGTGGCCCAACGATCTT
CTATATATTTTTCCAGTAGTAATCTTAGGTACTATTGCATGTAATGTAGGATTAGCGGTTCTAGAACCATCAATGATTGG
TGAACCTGCAGATCCATTTGCAACTCCTTTGGAAATATTACCTGAATGGTATTTCTTTCCCGTATTTCAAATACTTCGTA
CAGTACCAAATAAGTTATTGGGTGTTCTTTTAATGATTTCAGTACCTGCGGGATTATTAACAGTACCCTTTTTGGAGAAT
GTTAATAAATTCCAAAATCCATTTCGTCGTCCAGTCGCGACAACCGTTTTTTTGATTGGTACTGTAGTGGCCCTTTGGCT
AGGTATTGGAGCAACATTACCTATTGATAAATCTTTAACTTTAGGTCTTT-----TTTAAATTGATTCAATTAT------
AAAATATCACGACATGCGTATCTAGGGAATAGTCACTTCAAAGTGAATTCTCCCTAG-----ATAAACA-----------
-----------------------ATCTATTCAATGTT----------AAAAAWAAA-------------GGCGCAAATAA
ATCCATTGGATTTAAAATGGATTCTTTGGTAAATCAATTGCGAAATGCTTTTCTCTTTCTAAAATGTCTAATATATGTTT
TACGTCGTTTATGTGAAAATATTCCATTTTCATAAGATCTTCTTGGCTCTTATTCAAAAGGTCCAATAATGTATGTATAT
TGGACCTTTTCAAGGAATTATAGATTTGCGGAGTCAATTCTAATTGGTCAATAAAAATATATTTCAATGCGAGTTCTTCT
TTATTTTTTCTTAGTTTAAGTTTAGCCAATCTATCA--TGAAAAGTAAAAAGAGGTAAAGTAA------CCTTGTGCTGA
------TTTTTTTCTAAATGCGCGTTTTCTTCTTCTGCATGTAGAAAAAAAATAAATAAATCAATCAAAGTTCGAGAGGC
TTCATGAAGTGCTTCTTT----AGGAGTTAAACTTCCATTTGTCCATATTTCTAGAAAAAGTATCTCTTGCTTTTCATTC
CCGTTTCCATAAGAATGAACACTATGATTTGCATTTTTAACAGGCATGAATACAGCATCTAGAGGGTAACTTTCATCTTG
AAAATTATTTGGCG-GTTTTAGACGATAACCG-------CGACTCCTCTCGATTTGTAATTCAATACGCAAATCAATAGG
TTCGGTTAGCTTAGCTATATGCTGTTTATTATCAATGATTTCCACAGCAGGTGGTAGGATGATGTCTTGAGCAGTTACAT
ACCCAGGGCCTTTGACACAAATAGATGCGTTACGAGTTCCATACAAATTACTTCTCAATACAATTTCTTTTAAATTCATT
AAAATTTCATGTACTGATTCTTGAATACCTGCTATAGTAGAAAATTCGTG------TGCTATTTTTTGA-GATTTTAATT
TTGCACATGTGATACATGTTCCTTCTAATTCTCCAAGCAAAGCTCTTCGCATCGCAATGCCTATTGTGTCGGCTTGACCT
TTCATAAGTGGAGACAGAATAAAACGTCCATAATAAAGACGCTTACTGGTGGCTCTTGATTCAACACACTTCCACTGTGG
TGTCCGAGTAGATATTGTTACTTTCTCTCGAACCATAATAATCTTATTA--T---TTTTTT-TTATCA------AATGA-
---------TTGAATTATTTATTTC----------TCTTGAAATCTCTTCAATGT----TTATTTTTACACGCGTCTTTT
TTTCGGGGCTCTGCAGCCATTATGTGGCATAGGAGTTACATCCCGGACGAAACTTAATAGTATACCACTTCTGCGAATAG
CTCTTAATGCTGCATCTCTTCCGAGACCAGGACCTTTTATCATAACTTCTGCTCGTTGCATACCTTGATCCACGACTGTT
CGAATAGCAATTCCTGCTGCAGTTTGAGCAGCAAATGGGGTCCCCCTTCTTGTGCCTCTGAACCCACAAGTACCAGCGGA
GGACCAAGAGATTACTCGACCCCGGACATCTGTAACGGTCACAATAGTATTGTTGAAACTTGCTTGAACATGGATAACTC
CTTTTGGTATTTTATGCGCCTTCCTACGTGAAGCACTGCGTCCATTCCTGCGTAAACCAATTCTCGGTAAAGGTTTTGGC
ATATTTTA-TCATCTTATAAATAGAAGTCATAGGTTTATGGATATATCC--------ATTTTGTGTCAAAATAGATCT--
---TTTTATTTT--------------TATTTGTACATTGGATCTTTTAGGGAGTT-CCCGTTTACAAAGATTATCCTTGT
CTTTGTTTATGTCTGGGATTGGAGCAAATTACT--ATAATTCGTCCCCGTC-----------------------------
--------------------------------------------------------------------------------
-------------------------------------------------TCCGTATCAGTCGACATTTTTCACAAATTTT
ACGAACAGAAGCC--------CTTATTTTC---------ATATTTGTCATTCCTT---------AATTTTAAATATACAT
AMTATACATAC----TTTTTTT---------------------TGAAGAAAATA---------AGTT-------------
---------------------TCTTTCAATTTTGAAAT-------CTT---------------------GAATTGTATCC
CT------ATGAAA--------------------------------------ATGAAAGG--------AATTTTGAAGTT
C---AAAAAAACTATCTAATCATGTG--AATCTTTCTTGCGGAGTCTGTAAATTAGATACCGTCTGGTTGAAACAGAATT
ACTTA----------CTTCCA-----------------------------------------------------------
------------------------------TTTT--GAC---CCTATCCCCC-AGTAATATATGTATAAAAC------CA
CGTCGGGTC-----TTTCTCGAAACATAACCTAAAATTGGGTCTTTATTATC-TAAATGAATCTGGGAACATACCATTAG
AAAGTGATT---------TAGTAATTTAAC-TTCCCAAATCCTCTTT------TGTTCTAT-CATTCCATCTAAAC----
----------GCCTCTTGAAG------TAT-CAACTAATGTAG------GAGGAATG-----TTAT-TATAAACAACCTG
TTCCT--------------------CCCC---CCCCTT--TTT--TTTTTT---------ACAAATAG-----AAAGCCT
GGATACAAT-----T---TTGAAAAGATTACCATATATAACACAAGATTTCTCCACCGATTCTTTCTAGTCGAGCTTCTC
GGTCTGTCATTATACCCCGAGAAGTAGAAAGAATTACAACCCCCATCCCGCCCAAAATTTTAGGAATTTGTTGATAGTTA
GAATAGATTCGTAAACCGGGTCGACTGATCCGTTTTAAATTTAGACTTGTTTTATATGGTCCTTTTCTATTCCTTCTATG
CCGTAGAGTTAAAACCAAAAAATTTTTGTTGCCTTCCCGGTGTTTCCTCGCGTTTTCAATAAAACCCTCTCGTAAAAGTA
TTTTAATAATGTGTTCCGTGGTGTTAGTAGATCTTATTCGAACGCTTCCTTTTCTGTCCATGTCAGCATTTCGAATAGAG
GTTATTATGTCAGCAATAGTGTCCCTACCCATGATAAACTAAAATTATTG------TTGCTCCCTAATTTGG------AT
AT-----AATCAACATATTTATTTTTTTTTTTTTTT-----TC-TTT-----TTT-----TTATGTTTTATGAAAGA---
-----ATT-TTATTTTTATTA--AAGGTATATG-----CGTGAAATA----------------CAAT------CTATTAA
TTAATTTCAATTCAATCCAGTTCATTC------AACTATT----ATAACTATATCACGGT---------CTAATCTTAAA
TGTTATCTTTCGTC------TT----------CCATT--TTAT------A------TGATATGT-----TTTATCTTATA
ATACTTCAGGTGCTAATGAAACTATTTTAGTAAAATTTAACTGTCTCAATTCTCGGGCAATCGCACCAAAAATGCGAGTT
CCTTTTGGATTTCCTTCTTGATCAATGACAACTGCAGCATTGTCATCATATCGTATTATCATACCGTTGTCCCGTTTGAG
TTCTTTACAGGTACGTACAATTACAGCTCTGATCACTTCTGATCTTTCTAGAGGTGAATTTGGTACTGCTTCTTTGATCA
CAGCAACAATAACGTCACCGATATGAGCATATCGGCGATTACTAGTCCCTAGGATTCGAATGCACATCAATTTTCGGGCT
CCGCTGTTATCTGCTACATTCAAATGAGTCTGAGATTGGATCATATCA-TTTT--------GTTATTTCAATGCAAAGG-
-------AAAAAAAG----------AAATA--TTATTTGTT-----------A------------AAAAA----------
-----AAAA---GAAACTTGCAA--TTTTTT--TCATCTCCAAGAYATTTTTAT--------------------TTTAGT
TTAATTCTATA-------TTCCTATCCCGAAATAATGAATTGAGTTCGTATAGGCATTTTTGACGCTGCTATTGAAATAG
CCTTTCTGGCTATATTTTCTGCTACTCCGCTCATTTCATAAAGTATTCTTCCTGGTTTAACAACAGCTACCCAATATTCG
GGAGATCCTTTCCCCGAACCCATACGTGTTTCCGTGGGTCTTACGGTAATAGGTTTGTCGGGAAAAATACGTACCCATAT
TTTTCCACCGCGGCGCGCATTTCGTGTCATTGCCCGACGCCCTGCTTCTATTTGTCGAGATGTAATCCAAGCGGGTTCAA
GTGCTTGAAGAGCATATCTACCGAAAGAAATACAATTACCTCGATAAGATATTCCTTTCATCCTTCCTCTATGTTGTTTA
CGGAATCTGGTTCTTTTGGGGTTATAGTTGATGGTTGTTTCTCAATTCCATCTCTACTGCAAAACTGGACATGAGAGTTT
CTTCTCATCCAGCTCCTCGCGAATGAAATGAT-TAAAAAAATATA--CATTT-AAAAAATATACA-TAGAGTTGATGAAT
AG-------------------TATACTGAAT--GGTGGGATCCTTTCAGATTT---------------CATCTAAATTAT
TTATTG---TTAATTTATT------------GTTTNATTGG---------------------------------------
--------------------------------------------------------------AAATTTGTATA-----TT
TTTAGTTTTATTTAGTTTTTTAA----------CTAAAACTAAATAACT----------------AAAGTAGAAACTTTT
TG-TTTTTTTTT------GTAT--------------TAGTATTTAATAAATT-----------------TAG--------
--------------------------------------------------------------------------------
----------------------TATA------------------------TGTATTTAGTATATT---------------
----TATTATAATATCAAAATGATATCAGATCGTTTAACAA-------------------------------TAACATAA
AAATCTTCGCGGG------------------CGAATATTTA---------------AATGATATCAG-------------
------------------ATCG----------TTTAACA------------ATAACATAAAAATCTTCGCGGGCGAA---
-----TATTTACTCTTTC------------------AATGTTTCC-----------------------------------
---TTCT----------TYC---TTCATTTAGA---------------AG-------GTTAA--CCCATTA--------A
CT------------------------------------------------------------------------------
----------------------------------------------------------------------------CTCA
GAATAAATGGATTGTTC-CCTGGTGCAT---------TTCGCC-ATCCCC----------------TCT-AATA------
-AATC-----ATTAAGATTC----------ATTTTCA-------A-------TA---------GGATCTTATGTATTCAC
AGGTTCCGTCGTTCCCATCACTTCTTGATTACTGGTTAGGTCTTAATTGTACAATGGAGCCCT--AATGAAAA--TTCTT
CTTC-AGTCAATTTTCTCAGTCTTTCT-------TGACTTGAGGCTCTTGA------TTTTTGTTCTA------TGAACA
GATTCATTTAATTGTAGATCAATCGGTAATGAT-------GCTTTATTACATTGGC-------TTTTATATGAGATGACT
CATAGACCTTACAT-ATTGGTATTGGA----ATTTTATATCATTAATA--------TTTTTTTTTCTCTCTTTCTCTCAC
C------TTTCCATTTATCTGCAAAATTGTAATTTTG-----CTTTCCAAGTAA--TAATCTAATTCATTT---------
----------------AG--------CTTTTCTTTATGTAAAAA-TAA------GATTTAAGTTGCTACAAT-GATATGA
T--TAATATATCATATCTTGCT---TC------TTTTATTTGGATCTA-GATAATGCGAAGCGATGAGTTGGTTATTCGT
TCTATACTTA-TTAGTTCATAAT-TAGGGGTCAGTCCA----TTT-----TT--TTTAATCTTTACCTT---AAAAAAAC
CAACGAGTCGCACA------------------------CWAAGAGTCGCACACTAAGCATAGC-AATTATATCCAAT---
--------------------TT-----------TGAATCCAATTT-------------TCTATTT------TATTCAACC
C----------------------------CCTATAATY------------------------------------------
---------------------------------------AAAACAAAAAAAAAAAAAAGAATGAAAGAGG----------
----TTGTCAT-------TTTTTGT-TCTTTCAATGG------ATCGAACATAAAG--------A----------CAAGT
TAAGGAAGGGTCTACTAT-TCCTCGTTTCCAAATGTCCA-AATTTTTATGCCTAATACCCCATAAATCGTTATAACTTTA
TAGGAACAATACTCAATTTTAGCTCGAATGGTTTGAAGAGGAACCCTACCTTCTCTAATCCATTCAACGCGTGCAATTTC
TTTTCCGTCAAGACGCCCCGCAATTTGTATTTGAATTCCTTTTGTATCAGCCTGTTCGGTTAATTCAATAGCTTTTTTCA
TTGCTTTGCGAAACGGGACTCTATTCTTTAATTGTCCAGCTATAAATTCTGCAAGAATATTAGGGTGCCTGTAGGGCTTT
TTAATTCTTTTAATAGAAATGTTGAGCTTTTGGTTCACACAATTAAGTTCTTTTTGTATATTTAGCTCTAATTCTTCGAG
TTTTTTACTTTTAGGTTTAGCTTCTATTAATAATTTTGGGAATCCCATATATATTATAACCTGAATTACATCAATTCGTT
TTTGAATCTTTATACGTGAAATTCCCTCAACACCAGAAGAAAGTTTCATATCTTTTTGTACATAATTCTTGATACAGTTT
CTTATTTTTTGATCTTCTTGTAGACCCTCAGAATAATTTTTTGGTTGTGCAAACCAAAGAGAATGATGACTTTGGGTTGT
ACCAAGTCTGAAACCAAGTGGATTTATTTTTTGTCCCATAATCCCTCACTACTAT-ACATATCATGACATGTTATATCCG
TGGTTTTTTTTTTTTTTTTT-------TTTTTYCC---CCC----------CCCCCGA---TTTTTTW----------TG
GTATATCATATTTTT-------------------GTTTTTGATATTCTTCATA------TAATTCTTCAGATAAG-----
-------------------GATATATCTTTCAGTACAATAGTTATATGACAAGTCGGTCTTTTTATTAGAGAATTGCGCC
CTCGAGCCCGAGGTTTTAGTTTTTTCACAGTAGTCCCCTCGTTGACTTCGGCTTTACTAATGACTAAACTCGCTTTGTTG
AAGCCCATATTGTGACTAGCATTTGCCGCTGCAGAATAAACTAATTTTAAAATAGGATAACATGCTTGATAAGGCATGAG
CTCGAGTATCATAAGTGTTTCCTCATAGGAACGTCCACGAATTTGATCAATTACTCTTCGCGCTTTGTGGGCAGACATAC
ATATATGTTGATTTAGAGCATATACTTCTA----------CTTCTGTA-TATGAGTTGCTCCGTCTCT------------
------------TCTTTATCATAAGGTTTAC-----------------------CTCAAATCA------------AAA--
------TCCAAACTATTAAG-----TATT-TTATT------------------ATT----------------------AA
TGTAAATA---GATAAG----------CATCTATAATG------------------TATA---TTTG----C--------
---------------TTTTATTAACGACGCGATTTATTATCATTTTTTGCATGTCCCCGGAAATTTAGAGTAGGTGAAAA
TTCTCCCAATTTATGACCCACCATACGATCTATTATATAAATAGGTAAATGTTGCTTTCCATTATGGATAGCAATAGTAT
GGCCAATCATTGTGGGTATAATGGTAGATGCCCGGGACCACGTTACTATTATTTCTTTTTCTGCCTTTGTGTTAAGTTTC
TTTATTTTTCTTAATAAATGATTTGCTACAAAAGGGTTTTTTTTT-AGTGAACGTGTCACAGTCAATTTCTCCTA-----
--TTTTTTTTTGAAAAGACGAAGAAACAAATTCTATTTTCTC-----TCCTATTTACTACGGCGACGAAGAATCAAATTC
TCACTATATTTATTCCTTTTTCTACTTCTTCTTCCAAGTGCAGGATAACCCCAAGGGGTTGCGGGTTTTTTTCTACCAAT
TGGGGCCCTCCCTTCACCACCCCCATGGGGATGGTCTACAGGGTTCATAACGACTCCTCTTACTATAGGACGCTTACCTA
GCCAACATTTAGATCCGGCTCTACCCAAACTTTTCTGGTTCACCCCAGCATTCCCTACTTGTCCGACTGTTGCTGAGCAG
TTTTTGGATATTAAACGAACCTCCCCAGAAGGTAATTTTAATGTGGCCGATTTCCCCTCTTTTGCAATCAGTTTCGCTAC
AGCACCTGCAGCTCTAGCTAATTGTCCACCCTTTCCAAGTGTGATTTCTATGTTATGTATGGCCGTGCCTAAGGGCATAT
CGGTTGAAGTAGATTCTTCTTTTTGATCAATCAAAACCTCTTCCCAAACCGTACAAGCTTCTTCCAAAGCATACGGCTTT
CTGGGTGTAGATGATGATATCTATACAGATGGATCTTATCTATCATACAATGAAGT-AAAGTACTACATGAGTGGATATA
TAGGAATCCAAATCTGCCGAATCACTCATGTTATGCTCTTCTACATCCTAGGTCTTCCCGTTCCTTCATCTGGCTTATGT
TCTTCATGTAGCATTCAGATCGAATGACTCTATGAAATTACGTCGATACTTCCACATATTAGGGGTAACGTAGGAGACAT
CTCTATTTTTCCCCCGGGGAATCTTTAGAATTCCCACTGCTTAGCTTTCAATTTGTCTCTGACCATCAAATGAAATGTGA
ATAACCCGTCCTCCTCTCTTTGAAACAAGGGGCGCTTCTGATTCTGTCGGTGCTTGAAACAATTTTGTCTTCTCCATATT
ACTATATCTCTAGAGTCAATAATTTTATATGAGGAACTACTGAACTCAATCACTTGCTGCCGTTACTCTTCAGTTTTCTG
TTGAGGTCTATCCTGTAGAGGTACTCAAATTGGATCAGTGATCGATTTCTAGGTTTCGTCGTAAACCTAATTGGTTACTT
CCAATTACGTAAATCAATAGTTCAAACCGCACTCAAAGGTAGGGCATTTCCCATTTTTATAGGAACTTCTGTACCAGAAA
TAATGGTATCTCCAATTATAGCCCCTCTGGGATGTAAAATATATCTCTTCTCACCATCCCCATAGTGTATGAGACAAATG
TATGCATTTCGATTAGGGTCGTATTCTATGGTTACGATTCTACCATATATGTCTTTTTCATTCCGTCGAAAATCGATTTT
ACGGTATAGACGCTTATGACCTCCCCCTCTATGCCTTGCGGTAATGATTCCTCTAGCATTACGTCCTTTACCACAACGAT
GCTGTCCATAGATCAAATTATTTCGTGTATTGGATTTTACTTGACTGTCTACGGCTCCATTGCGTGTGCTCGGGGTAGAA
GTTTTGTATAAATATATCGCCATGCTATTAAGTATTTTTAT-----TTAAGTTCTTTTCTTTCTAAGAGGTGGAATAGAA
TAACCCGGTTGAAGCGTAATGATCATACGTTTGTAATGCATTGTATGTCCCATAATAGGTCTCATTCTTCTACCCTTTCC
CGGGAGTCGATGGCTATTCATAGCTATTACCTTGACACCAAAGAAGAGTTCGACCCAATGCTTTATTTCTGTCCTAGTTG
ATCCTAATTCGACATTAAAAGTATATTGATTTTTCCCCAATAACTGAATACTTTTGTCTGTAAATACTGCATATTTGATT
CCATCCATAAATCTATTTTCTTCCCTATGAGTTCTAGTCTCAGTAAGAATGCTAGTTCTTACTGTTCATATGTTATGATA
TGAATATACCACACCAATTCGTTATGTATGGATGATGAGATTCCATTGATACAGAGCCAATTCCAATAGACTTATTGGAG
GGTCCCATTGGCGTGCATCCAGTAGGAATTGAACCTACGAATTCGCCAATTATGAGTTGGGCGCTTTAACCATTCAGCCA
TGGATGCTTAGCGGGGATCCTCGTACATGGTGAATAACCAAATTCCAATTGAAATGAAATCTTTAGGATAAATCAATGCA
ATTTAGGAGG-----AATCAATGAAAGGACATCAATTCAAATCCTGGATTTTCGAATTGAGAGAGATATTGAGAGAGATC
AAGAATTCTCACTATTTCTTAGATTCATGGACCCAATTCAATTCAGTGGGATCTTTCATTCACATTTTTTTCCATCAAGA
GCGTTTTATAAAACTCTTGGACTCCCGAATTTGGAGTATCCTACTTTCACGCAATTCACAGGGTTCAACAAGCAATCGAT
ATTTCACGATCAAG---GGTGTAGTACTATTTGTAGTAGTGGTCCTTATATATCGTATTAACAATCGAAAGATGGTCGAA
AGAAAAAATCTCTATTTGACAGGGCTTCTTCCTATACCTATGAATTCCATTGGACCCAGAAATGATACATTGGAAGAATC
CTTTGGGTCTTCCAATATCAATAGGTTGATTGTTTCACTCCTGTATCTTCCAAAAGGAAAAAAGATCTCTGAGAGCTGTT
TCCTGGATCCGAAAGAGAGTACTTGGTTTCTTCCAATAACTAAAAAGTGTATCATGTCTGAATCTAACTGGGGTTCGCGG
TGGTGGAGGAACTGGATCGGAAAAAAGAAGGATTCTAGTTGGAAGATATCTAATGAAACCGTCGCTGGAATTGAGATCTC
ATTCAAAGAGAAAGATATCAAATATCTGGAGTTTCTTTTTGTA---TATTATATGAATGATCCGATCCGCAAGGACCACG
ATTGGGAATTGTTTGATCATCTTTCTCCGAGGAAGGGGCGAAACATAATCAACTTGAATTCGGGACAGCTATTCGAAATC
TTAGTGAAAGACTGGATTTGTTATCTCATGTTTGCTTTTCGTGAAAAAATACCAATTGAAGTGGAGGGGTTCTTCAAACA
ACAAGAAGCTGGGTCAACTATTCAATCAAATGATATTGAGCATGTTTCCCATCTCTTCTCTAGAAAGAAGTGGGCTATTT
CTTTGCAAAATTGTGCTCAATTTCATATGTGGCAATTCCGCCAAGATCTCTTCGTTAGTTGGGGGAATAATCCGCACGAA
TCGGATTTTTTGAGGAACATATCGAGAGAGAATTGGATTTGGTTAGACAATGTGTGGTTGGTAAACAAGGATCGGT----
--TTTTTAGCAAGGCACGGAATATATCGTCAAATATTCAATATGATTCCACAAGATCTAGTTTCGTTCAAGGAAGGGATT
CTAGCCAATTGAAGGGATCTTCTGATCAATCCAGAGATCATTTCGATTCCATTAGGAATGAGGATTCGGAATATCACACA
TTGATCAATCAAAGAGAGATTCAACA---ACTAAAACTAAAAGAAAGATCGATTCTTTGGGATCCTTCCTTTCGTCAAAC
GGAACGAACAGAGATAGAATCAGACCGATTCCCTAAATGCCTTTCTGGATATTCCTCAATGTCCCGGCTATTCGCGGAAG
GTGAGAAGGAGATGAATAATCATCTGCTTCCGG------AAGAAATGGAAGAATT---------TCTTGGGAATCCTACA
AGATCCATTCGTTCTTTTTTCTCTGACAGATGGTCAGAACCTCATCTGGGTTCGAATTCTACTGAGAAGTCCACTAGAGA
TCAGAAATTGTTGAAGAAAGAACAAGATATTTCTTTTGTCCCTTCCAGGCGATCGGAAAATAAAGAAATAGTGAATATAT
TCAAGATAATTACGTATTTACAAAATACCGTCTCAATTCATCCTATTTCATCAGATCCGGGATGTGATATGGTTCTGAAG
GATGAACTGGATATGGACAGTTCCAATAAGATTTCTTTCTTGAACAAAAATCCATTTTTTGATTTATTTCATCTATTCCA
TGATCGGAACGGGGGGGGATACACGTTACACCACGATTTTGAATCAGAAAAGAGATTTCAAGAAATAGCGGATCTATTCA
CTCTATCAATAACCGAGCCGGATCGGGTGTATGATAAGGGATTTGCCTTTTTTATTGATTCCTACGGATTGGATCAAAAA
CAATTCTTGAATGAGGTATTCAACTCCAGGGATGAATCGAAAAAGAAATCTTTATTGGTTCTACCTCCTATTTTTTATGA
AGAGAATGAATCTTTTTATCGAAGGATCAGAAAAAGATGGGTCCGGATCTCCTGCGGGAATGATTTGGAAGATCCAAAAC
AAAAAATAGTG------GCTAGGAACAACATAAACATAATGGAGGCAGTCAATCAATATGGATTGATCCGAAATCTGATT
C---AAATCCAATATAGCACCTATGGGTACATAAGAAATGTATTGAATCAATTCTTTTTAATGAATAGATCCGATCGCAA
CTTCGAATATGGAATTCAAAGGGATCAAATAGGAAATGATACTCTGAATCATAGAACTATAATGAAATATACGATTAACC
AACATTTATCGAATTTGAAACAGAGTCAGAAGAAATGGTTCGATCCTCTTATTTTTCTTTCTCGAACCGAGAGATCCATG
AATTGGGATCCTAATGCATATAGATACAAATGGTCTAATGGGAGCAAGAATTTCCAGGAGCATTTGGAACATTTCATTTC
TGAGCAGAAG------TTTCAAGTA--GTGTTCGATCGATTACGTATTAATCAATATTCGATTGATTGGTCTGAGGTTAT
CGACAAAAAAGATTTGTCTAAGTCACTTCGTTTCTTTTTGTCCAAGTTACTTCTTTTTTTGTCCAAGTTTCTTCTCTTTT
TGTCTAACTCACTTCCTTTTTTCTTTGTGAGTTTCGGGAATATCCCCATTCAAAGGTCCGAGATCCATATCTATGAATTG
AAAGGTCCGAATGATCAACTCTGTAATCAGCTGTTAGAACCAATAGGTCTTCAAATCGTTCATTTGAAAAAATGGAAACC
CTTCTTATTGGATGATCATGATACTTCCCAAAAATCGAAATTTTTGATCAATGGAGGAACAATATCACCATTTTTGTTCA
ATAAGATACCAAAGTGGATGATTGACTCATTCCATACTAGAAATAATCGCAGGAAATCTTTTGATAACACGGATTCCTAT
TTCTCAATGATATCCCACGATCAAGACAATTGGCTGAATCCCGTAAAACCATTTCATAGAAGTTCATTGATATCTTCTTT
TTATAAAGCAAATCGACTTCGATTCTTGAATAATCTACATCACTTCTGCTTCTATTGTAACAAAAGATTCCCTTTTTATG
TGGAAAAGGCCCGTATCAAGAATTATGATTTTACGTATGGACAATTCCTCAATATCTTGTT------CATTCGCAACAAA
AACAAAATATTCTCTTTGTGCGGCGGT-AAAAAAAAACATGCTTTTTTGGAGAGAGATACTATTTCACCAATCGAGTCAC
AGGTATCTAACATATTCATACCTAATGATTTTCCACGAAGTGGTGACGAAAGGTATAACTTGTACAAATCTTTCCATTTT
CCAATTCGATCCGATCCATTCGTTCGTAGAGCTATTTATTCGATCGCAGACATTTCTGGAACACCTCTAACAGAGGGACA
AATAGTCAATTTTGAAAGAACTTATTGTCAACCTCTTTCGGATATGAATCTATCTGATTCAGAAGGGAAGAACTTGCATC
AGTATCTCAATTTCAATTCAAACATGGGTTTGATTCACACTCCATGTTCTGAGAAAGATTTACCATCCGAAAAGAGGAAA
AAACGGAGTCTTTGTCTAAAGAAATGCGTTGAA------------AAAGGGCAGATGTATAGAACCTTTCAAC-------
--GAGATAGTGCTTTTTCAACTCTCTCAAAATGGAATCTATTCCAAACATATATGCCATGGTTCCTTACTTCGACAGGGT
ACAAATATCTAAATTTGATATTTTTAGATACCTTTTCAGACCTATTACCGATACTAAGTAGCAGTCAAAAATTTGTATCC
ATTTTTCATGATATTATGCATGGATTAGATATATCATGGCGAATTCTTCAGAAAAAATTGTGTCTTCCACAATGGAATCT
GATAAGCGAGATTTCGAGTAAGTGTTTACATAATCTTCTTCTGTCCGAAGAAATGATTCATCGAAATAATGAGTCACCAT
TGATATCGACACATCTGAGATCGCCAAACGTTCGGGAGTTCCTCTATTCAATCCTTTTC---------CTTCTTCTTGTT
GCTGGATATCTCGTTCGTACACATCTTCTCTTT---------GTTTCCCGAGCCTCTAGTGAGTTACAGACAGAGTTCGA
AAAGGTCAAATCTTTGATGATTCCATCATACATGATTGAGTTGCGAAAACTTCTGGATAGGTATCCTACATCTGAACTGA
ATTCTTTCTGGTTAAAGAATCTCTTTCTAGTTGCTCTGGAACAATTAGGAGATTTTCTAGAAGAAATACGGGGTTCTGCT
TCTGGCGGCAACATGCTATGGGGTGGTGGTCCCGCTTATGGGGTCAAATCAATACGTTCTAAGAAGC-----AATTTTTG
AATATCAATCTCATCGATCTCATAAGTATCATACCAAATCCCATCAATCGAATCACTTTTTCGAGAAATACGAGACATCT
AAGTCATACAAGTAAAGAGATTTATTCATTGATAAGAAAAAGAAAAAACGTGAACGGTGATTGGATTGATGATAAAATAG
AATCCTTGGTCGCGAACAGTGATTCAATTGATGATAAAGAAAGAGAATTCTTGGTTCAGTTCTCCACCTTAACGACAGAA
AAAAGGATTGATCAAATTCTATTGAGTCTGACTCATAGTGATCATTTATCAAAGAATGACTCTGGTTATCAAATGATTGA
AGAGCCGGGATCCATTTACTTACGATACTTAGTTGACATTCATAAAAAGTATCTAATGAATTATGAGTTCAATACACCCT
GTTTAGCCGAAAGACGGATATTCCTTGCTCATTATCAGACAATCACTTATTCACAAACCTCGTGTGGGGCGAATAGTTTT
CATTTCCCATCTCATGGAAAACCCTTTTCGCTCCGCTTAGCCCTATCCCCCTCTAGGGGTATTTTAGTGATAGGTTCTAT
AGGAACTGGACGATCCTATTTGGTCAAATACCTAGCGACAAACTCCTATGTTCCTTTCATTACAGTATTTCTTAACAAGT
TCCTGGATAACAAGCCTAAGGGTTTTCTTATTGATGATAGTGACGATATTGATGTGAGTGACGATCTCGACCGTGACCTT
GATACGGAGCTGGAGCTTCTAACTAGGATGAATGCGCTAACTATGGATATGATGCCGGAAATAGACCGATTTTATATCAC
CCTTCAATTCGAATTAGCAAAAGCAATGTCTCCTTGCATAATATGGATTCCAAACATTCATGATCTGGATGTGAATGAGT
CGAATTACTTATCCCTTGGTCTATTAGTGAACTATCTCTCCAGGGATTGTGAAAGATGTTCCACTAGAGATATTCTTGTT
ATTGCTTCGACTCATATTCCCCAAAAAGTGGATCCCGCTCTAATAGCTCCGAATAAATTAAATACATGCATTAAGATACG
AAGGCTTCTTATTCCACAACAACGAAAGCACTTTTTCACTCTTTCATATACTAGGGGATTTCACTTGGAAAAGAAAATGT
TCCATACTAATGGATTCGGGTCCATAACCATGGGTTCCAATGTACGAGATCTTGTAGCACTTACCAATGAGGCCCTATCA
ATTAGTATTACACAGAAGAAATCAATTATAGACACTAATATAATTAGATCTGCTCTTCATAGACAAACTTGGGATTTGCG
ATCCCAGGTAAGATCGGTTCAGGATCATGGGATCCTTTTCTATCAGATAGGAAGGGCTGTTGCACAAAATGTATTTCTAA
GTAATTGCCCCGTAGATCCTATATCTATCTATATGAAGAAGAAATCATGTAATGAAGGGGATTCTTATTTGTACAAATGG
TACTTCGAACTTGGAACGAGCATGAAGAAATTGACGATACTTCTTTATCTTTTGAGTTGTTCTGCCGGATTGGTTGCTCA
AGACCTTTGGTCTCTACCCGGACCCGATGAAAAAAATGGGATCACTTATTATGGACTTGTTGAAAATGATTCGGATCTAG
TTCACGGCCTATTAGAAGTAGAAGGCGCTCTGGTGGGATCCTCACGGACAGAAAAAGATTGCAGTCGGTTTGATAATGAT
CGAGTGACATTGCTTCTTCGGCCCGAACCAAGGAGTCCCTTAGATATGATGCAAAATGGATCTTG-------TTCTATCC
TTGATCAGA----GA------TTTCTCT------ATGAAAAATACGAATCGGAGTTTGAAGAAGGGGAAGGAGAAGGAGT
CCTCG------ATCCACAACAGATAGA------GGAGGTTTTATTCAATCACATAGTTTGGGCTCCTAGAATATGGCGCC
CCTGGGGCTTTCTATTTGATTGTATCGAAAGGTCCAATGAATTGGGATTTCCCTATTGGGCCAGGTCATTTCGGGACAAG
CGGATCATTTATGATGAAGAGGATGAGCTTCAAGAGAACGATTCGGAGTTCTTGCAGAGTGGAACCATGCAGTACCAGAC
AGGAGATAGATCTTCCAAAGAACAAGGCTTTTTTCGAATAAGCCAATTCATTTGGGACCCTGCGGATCCACTCTTTTTCC
TATTCAAAGATCCCCCCTTTGTCTCTGTGTTTTCACATCAAGAATTCTTTGCAGATGAAGAGATGTCAAAGGGGCTTCTT
ACTTCCCAAACCAATCCTCCTACATCTATATATAAACGCTGGTTTATCAAGAATACGCAAGAAAAGCACTTCGAATTGTT
GATTCATCGCCAGAAATGGCTTAGAACCAATAGTTCATTATCTAATGGATTTTTCCGTTCTAATACTCTATCCGAGAGTT
ATCAGTATTTATCAAATCTGTTCCTATCTAACGGAACGCTATTGGATCAAATGACAAAGGCATTGTTGAGAAAAAGATGG
CTTTTCCCGGATGAAATTGGATTCATGT----AATAGG-CGAAAGGTTTCCCATTCCTTAGCCTGAAAGATATGTGGCCA
TGAAATA-GAGATTAAGTGGAACAGAATTGAC------TGGGTGGTAAAGTCGTGGAAACACCTCTTTCTTCCATATTTT
GGACATGGAAGAATATGTTACTGCTGAAACATGGAAGAATTGAAATCTTAGATCAAAACACTATGTATGGATGGTATGAA
CTGCCTAAACAAGAATTCTTGAACAGCGAGCAACCAGAGCTATTACTCACTACATCAAAAAATTTCCATTAATGAAAGAT
GTAAATCC---ATTGGAAAATCAAAAATACGTATGTCGGATGAAATGGTGGTTGTTGCTATCTGCTCCAATAACGAATCA
T------------TGGTTTAACTGAATAACTAAATGAATAACTAAATAAAATAGATAG------------ACCCTTCTCT
TC-------GTCTCAGGTCGATGGATCTTCTCAATTGGAAGATCCCCTATATGGATAATACACATTCCAGTTGACCGGGC
CTAATTTGAATTGTTTTGTTCCGAAGCAAAGATATCCACGGGGCGGTTCGT---------CCTATTCAGATATTCA--CG
ACCAAGAAGTA-------------CTGGATTCTCT----TTCGGATAGTCCCTG--AAAGGAGAAGGAAGGATGGAATGC
CAACAGACGCCT--------ATTATGGAATTCACCCGACCCGATAGT-ACCCA-TTTTTTTTTG-GGACCATCCAGTGCC
AAAGTCACTGAATGGGTAAGTCGCCAATCCCT------------AAAACGGACTATGTAATGTACTTTATCTGTTGGGTG
ACGGGCGGGCATTTCATTTTACCAGAGGTTTCTATTGTATCAATCTACCCTTGTGTAATTCCTGTTGAAGCATATA-CTC
-GGGGGTGGTTGCAGGGCGAACGATTTCAAAGCGGACTCCCCATTCATTAGATAGAGAAGATCACCAAGAT--------T
TCGT----GATCCGCTGCCGAACTTATT-CCAATTCAATGAGCATTCTCAAT--ATTATGCCTTGAAGAGGACTCGAACC
TCCACGCTCTTTAGCACGAGATTTTGAGTCTCGCGTGTCTACCATTTCACCACCAAGGCATCTTGAAAGTGAATCGTATT
CCATGAATATGATATCTATCTAGTGTGATGTATGGAATATATGAC-----AAAGGTGGAGTGTTGGAGTATTTCTATTGA
TCGTTCATGTCATAT--------AGGCCCGAGTCGGA---------------CATCCAATTGCTTCGATTTGAAT-----
----------TATCCG---------------GAACATGCCT----------------TCTAT---------------ATT
ATAGCAAAAAATTAT-----AGCAAAA-AAA-------TGAACAATCAAA-----------------CCCAT--------
----TTCTCGATTCAATAGACGCCCAAAGAGGTGAATAGAATAGGGTC-----CCAAATAAGGAGAGATATATATGTAAA
AAGCAGGTCCGATTACGCCTATTC----CTAATCCTAAATG----------------------GAATGTAACGACGGAGG
GATCCATA---TGGAAACATAGTATCTATTTAGATACGATAGTATCTATTTAGATAC--------------------GCT
CGAATGAC--------------------CCCTTCTCATAATGAGAATGTATA--------------------TAAGCCTA
TTCCGGTCTGGTCCGGTATGGAATGAACTTATAATCATGGAATCGACTCGATTATCAGATTATAAGTTCATCACCCTAGC
CCATTCCCATTTTGGGCGGAACAGATCTACTAATTCTTTGATTCCAGTTAGTAAGAGGGATTTTGAACTAAGAAATAGGT
TCTAGAAGCTAAAAAAGGGTATCTTGAGCAATTTCAATAATCGGGTTCATTGATATTCCTGGTATAGTAGATGCTATTAC
ACATACAATCATACTCAATTCGATGGAATTGTTTGATCTTAAAGGGGATCTTCTATAATTTCGCACGTGAGGGGTTATTT
CTTGGTTTCGTCCAGTCATTAATAACTTGATTATTTTTAGATAATAGTAGATAGAAACAACGCTCGTAAGGAGTCCTATT
GAAACCAAGAAATATAGGCCTGCCTGCCATCCACACCAGAATAAATGGAGTTTTCCGAAAAAACCTGCTAGTGGAGGAAG
ACCTCCTAGGGATAAGAGACATAGGGCTAAAGAGAGAGCCAAAAAAGGATCTTTCGTGTATAATCCTGCATAATCTCGAA
TGTTATCCGTTCCGGTACGTAGACCAAATAATACAATGCAAGCAAAAGTTCCTAGATTCATGGAGATATAGAAGAAGATA
TAAGTTATCATGCTTGCATATCCACCATTTGAGTCTCCAACAATGATTCCAATAATTACATATCCGATTTGACCTATGGA
CGAATATGCAAGCATACGTTTCATGCTTGTTTGAGTAATAGCAATGAGATTCCCCACTATCATGCTCAGAATAGCTAGGA
TTTCCAGAAGAAGATGCCATTCGTTTGATGAGAAATAAAAAGGAATATCGAAAATTCGAGTGGCTGAAGCTGAAGCAGCT
ACTTTCGAAGTAACAGAAAGAAAAGCAACGACTGGAGTGGGAGAGTCAGAGTCGAAAAGAGGATTCCTCACTTCTTTCTC
TCATTCAAAACCGTGCATGAGACTTTCATCTCGCACGGCTCCTA--------AGTGATAAAA--------GAAAGAAGAA
CTCATCTTCTTTCTTTTTTGATTACCTTCCTCGCGTATGTATAAGACCGAATCCATTCGATTTCT------AAAAAGGAT
TACTAATCCTTAACTTTTCGA--------GG--------AAT--------CC--------TTCA--------TCAG----
----TGG-------TTGTGAATGACCAATTTTTCTCAA----------TCTTTCTGA--------CTT--------GCTC
CTA----------CGGAAC-----CAAGAGGTCGAAAAGATTGAGAAATAGAACCATCTGATTTGATTCGTTCTCAATAG
CCATGAGATGATCATCTTAGGGTGATCCTTTTGTCGACGGATGCTCCTATTACACTCGTAGTCTCTGAAGGATGAGAACC
AACTATGTAGCATCTA-CATCGAGAATTTAAATATTGTATACGTCATTAGTCCGATCTTTTGTAGGAGCTACCCGTAATA
ACGAACTTGCAAAATGAATCTTGTTTATCATAAAGAGATTCGTTGTTCCTGACGCTGCTTCACCTTAATTGTTATTTGAA
CAAGTAAAAGTTATGTCTTGGTCCGAGTGCGGATAGCATTTCTCTTCTGCATGTCCATGGAGTTTTGAAAAATCCAAGCA
TCTCAGAGATAGAT--AGAGAAGTAG--GAATTTTTCGAACGAACCGCACTCCTTCGTATACGTCAGGAGTCCATTGATG
AGAAGGGGCTAGGGAAAGCTTGAACCCAATTCCTACAGTGATGAATATAAGCGCAATTGAAATTCCTGGGGAGTTATACA
TTTGTGTATTGATAAGACCATTCACTATTTCTTGAAGCTCGATCTCTCCCCCGGA-CGAACCATATAGCCAAGAGAAACC
ATGAACCAGAATAGAAGAGCTTGCCCCACCCATGAGTAAATATTTCATAGTAGCCTCATTAGACCGTACATCTTTCTTGG
TATATCCAGATAATAGGTAGGAGCATAAACTGAAACATTCTGGAGCTACAAAGATAGTTATTAAATCGTTAGCACCGCAT
AAAAACATTCCTCCTAGAGTAGCTGTTAATACGAATAAGAGAAACTCTGTTATAGCCATTTCTGTACATTCAATGTACTC
TACGGATAGAGGAATACATAGAGTTGAACATAGTAAAATAAGAAATTGAAATATTTCGTTGAAATTGTTCGTTTGGAAAT
TTCCCGAAAAGCTAATCATAGGTTCTTCTCTCCATCGGAACAATAGGGCCGTTATACTCATTACTAAACTTGTTGAAGAG
ATGAAATATAACCAAGGTATATCTTTTTGATCAGAAGTTGAATCGATCATCAGAAGAAGAATTAGGCCAAAAATTAGGAT
ACATTCTGGGAAAATAAAACTTCCATCGAAGAGAAGCAAATGAAAGGCTTTCATAAAAATTCTCGTAGAATCGAGAATGA
AGTTTTCATTCTGTACATGCCAGATCATGAATTAGTAACTGCATCCAATCTCC-AAAAAATCCCAATTGTTTCGAACTTT
CTC--------TTTTTTTTTTGAATGGAATATTTACGGAATCCCCATAAATAGGATCAAACCTTATTCCATGGTATTTAC
C------TTTTTTTTATTCTTATCTTAAGCAAGTCCCCGAGAGGGCTTAATTGATCCATGATTTATGTTTCATCTTTCGT
TTCCTTTTCGTTTGTTTCGAGAAATATAGCGATCAATTCCGATTCTTTCTTTTTCTATTGATT--------CTTTTCCGA
TCGAGATGTATGGCTC-----CATGAGTCTAT------------ATAGATCCTGTTCATGGATTAACGAAAATGCGCAAA
AGCTCTATTTGCCTCCGCCATTCTATGAGTCTCTTCCTTTTTGCGTATGGCATCGCCACTCCCTTTGGCAGCATCCACTA
ATTCGGAACTTAATTTGAAAGCCATATTTCGGCCCGGACGTTTTCGGGATGCCCCTAATAACCAACGAATGGCAAGTGCT
TTTCCTTGTGTGGATCCTATTTCAATGGGAACTTGATGAGTCGATCCGCCTACACGTCTTGCTTTTACTGCTATATCGGG
AGTTACTCCACGTATTGCTTGACGTAAAACAGATAGTGGATTTGTTTCTGTCTTTTGTTGAATCTTTTTCATGGCTCGAT
AGATAATTTGATAAGCCAATGATTTTTTTCCGTGTTTCAGAATACGGTTAACCAACATGTTAACTAATCGATTACGATAA
ATTGGATCGGATTTTGCAGTTTTTTCTTCTGCAGTACCTCGACGTGACATGAGCGTACAAGGGGTTCT---CAAGAATCA
GTTTTCCTTTTATAAGGGCTAATAAAATCATTTATTTTGGCTTTTTGACCCCATATTGTAGGGTGGATCTCGAAAGATAT
GAAAGACCTCCCTCCAAGCCGTACATACGACTTTCATCGAATACGGCTTTCCACAGAATTCTATATGTATCTATGAGATT
GAGTATGGAATTCTATTTACTCACTTTAAATTGAGTATCCGTTTCCCTCCTTTTCCTGCTAGGATTGGAAATCCTGTATT
TTACATATCCATACGATGGAGTCCTTGGGTTTCCGAAAAAGTGTAAAAAGAAGTGCTTTGAATCATTGCTATTTGACTCG
GACCTGCTCTAAAAAAGTCGAGGCATTTCGAATTGTTTGTTGACACGGACAAAGTCAAGGAAAACCTCTGAAATTCTTCC
AATATTGGACCTTGGACATATAAGAGTTCCGAATCGAATCTCTTTAGTAAAGAAGATCTTTTGTCTCATGGTAGCCTGCT
CCAGTCCCCTTACGAAACTTTCGTTATTGGGTTAGCCATACACTTTACATGTTTCTAGCGATTCACATGGCATCATCAAA
TGATACAAGTCTTGGATAAGAATCTACAACGCACTAGAACGCCCTTGTTGACGATCCTTTACTCCGACAGCATCTAGGGT
TCCTCGAACAATGTGATATCTCACACCGGGTAAATCCTTAACCCTTCCCCCTCTTACTAAGACTACAGAATGCTCTTGTA
AATTATGGCCAATACCGGGTATATAAGCAGTGATTTCAAATCCCGAGGTTAATCGTACTCTGGCAACTTTACGTAAGGCA
GAGTTTGGTTTTTTGGGGGTAATAGTGGAAAAGTTGACAGATAAGTCACCCTTACTGCCACTCTACAGAACCGTACATGA
GATTTTCACCTCATACGGCTCCTCGTTCAATTCTTTCGAAGTCATTGGATCCCTTTCCTCGTTCGAGAAGCTCCTCCCTT
CATCCACTCCGTCCCCAAG---------------------------------------------------------AGTA
ACTAGGACAAATTTAGTCACGTTTTCATGTTCCAATTGAACACTTT--CTTTTTTTGATTATTCTCAAAGGAGAAGATTC
TTCTTTTTACC------AAACATATGTGGATCCAATCACGATCTTATAAT--AAGAACAAGAGATCTTTCTCGATCAATC
CCTTTGCCCCTCATTCTTCGAGAATCAGAAAGA--TTTTTTTTTCAAGTTTGAATTTGTTCATTTGGAATCTGGGCTCTT
CTACTTCATTTTTATTTATTTCTTTTTTATTCC-CTTCCGTCATTCCTTAAGTCCCATAGGTTTGATCCTGTAGAATCTG
ACCCATTTTCTCACTGAGCGAAGGGTACGA-AATAAATCAGATTGATTTTTCGATCAAAAGTACTATGTGAAATCTT--C
GGTTTTTTCCTCTTTCGCTAGCCCTAT--------CCTATAGG--TACAGCCTTTGAATCAATAGAGA-----TTCTTCT
ATATCTGTATGAATCGAT-ATTATTACATTCCAATTCCTTCCCGACACCTCCCAAGGAAAATCCCGAATTGGATCC----
---CAAATTGACGGGTTAGTGTGAGCTTATCCATGCGGTTATGCACTCTTCGAATAGGAATCCATTTTCTGAAAGATCCT
GGCTTTCGTGCTTTGGTGGGTCTCCGAGATCCTTTCGACGACCTATGTTGTGTTGAAGGGATATCTAT------ATGATC
CGATCGATTGCGTAAAGCACGCGGTAGCAACGGAACCGGCGAAAGTATAAAGAAAAGACAGTTC-TTTTCTATTCTA---
------TCTATTATAT-----------TAGTATTTTATA-TTAGTAATAGATTAGTATTAGTTAGTGATCCTGGCTCAGT
GAGTCCTTT---------------GTGATGAACTGTTGGCACCAGTCCTACATTTTGTCTCTGTGGACCGAGGAGAAAGG
GGCTTAGCGAGAAGAGGATTGTACCATGAGAGAAGCAAGGAGGTCAACCTCTTTCAAATATACAACATGGATTCTAGCAA
TGCAATGTAGTTGGACTCTCATGTCGATCCGAATGAATCATCCTTTCCACGGAGGTAAATCTTTGCCTGCTAGGCAAGAG
GATAGCAAGTTACAAATTCTGTCTCGGTAGGATATATATGTATTT------TATTTCTATTACTATGAAATTCA-----T
AAATGAAGTAGTTAATAAATGAAATAGTTAATGGTGGGGTTACCATTATCCT-----TTTTGTAGTGACGAATCTTGTAT
GTGTTCC--------TAAGAAAAGGAATTTGTCCATTTTTCGGGGTCTCAAAGGGGCGTGGAAACACATAAGAACTTTTG
AATGG----AAAAGAGATGTAACTCCAGTTCCTTCGGAAATAGTAAGATCTTTGGCGCAAGAAG-AAGGGGTTGATCCGT
ATCATCTTGACTTGGTTCTGATTTCTCTA---TTTTTTTAAGAATACCGAGTCGGGGTCTTCTCCTACCCGTATCGAATA
GAACATGCTGAGCCAAATCTTCTTCATGTAAAACCTGCTTTATTTAGATCGGGAAAATCATACGCTTTTATGAAACCATG
TGCTATGGCTCGAATCCGTAGTCAATCCTATTTCCGATAGGAGCAGTTGACAATTGAATCCAATTTTTCCCATTATTTTC
GTATCCGTAATGGTGCGAAAAGAAGGCCCGACTCCAAGTTGTTCAAAAGTAGTGGCGTTGAGTTTCTCGACCCTTTGCCT
TCGGATTAGTCAGTTCTAT------TTCTCGATGGGGGCAAGGGAAGGGATATAACTCAGCGGTAGAGTGTCACCTTGAC
GTGGTGGAAGTCATCAGTTCGAGCCTGATTATCCCTAAACCCAATGTGAGT-TTTTCTATTTTGACTTGCTCC-CCCGCC
GTCGTGAT----CGAATGGATAAGAGGCTCGTGGGATTGACGTGAGGGGGTAGGGACGGCTATATTTCTTGGAGCGAACT
CTAAGCGAATATGAAGCGCATGGATACAAGTTATGC-------CTTGAAATGAAAGACAGTTCCGAATCCGCTTTGTCTA
CGAATAAGGAAGCTATAAGTAATGCAACTAAGAATCTCATGGAGAGTTCGATCCTGGCTCAGGATGAACGCTGGCGGCAT
GCTTAACACATGCAAGTCGGACGGGAAGTGGTGTTTCCAGTGGCGGACGGGTGAGTAACGCGTAAGAACCTGCCCTTGGG
AGGGGAACAACAGCTGGAAACGGCTGCTAATACCCCG--TAGGCTGAGGAGCAAAAGGAGGAATCCGCCCGAGGAGGGGC
TCGCGTCTGATTAGCTAGTTGGTGAGGCAATAGCTTACCAAGGCGATGATCAGTAGCTGGTCCGAGAGGATGATCAGCCA
CACTGGGACTGAGACACGGCCCAGACTCCTACGGGAGGCAGCAGTGGGGAATTTTCCGCAATGGGCGAAAGCCTGACGGA
GCAATGCCGCGTGGAGGTAGAAGGCCTACGGGTCGTGAACTTCTTTTCCCGGAGAAGAAGCAATGACGGTATCTGGGGAA
TAAGCATCGGCTAACTCTGTGCCAGCAGCCGCGGTAATACAGAGGATGCAAGCGTTATCCGGAATGATTGGGCGTAAAGC
GTCTGTAGGTGGCTTTTTAAGTCCGCCGTCAAATCCCAGGGCTCAACCCTGGACAGGCGGTGGAAACTGCCAAGCTGGAG
TACGGTAGGGGCAGAGGGAATTTCCGGTGGAGCGGTGAAATGCGTAGAGATCGGAAAGAACACCAACGGCGAAAGCACTC
TGCTGGGCCGACACTGACACTGAGAGACGAAAGCTAGGGGAGCGAATGGGATTAGATACCCCAGTAGTCCTAGCCGTAAA
CGATGGATACTGGGCGCTGTGCGTATCGACCCGTGCAGTGCTGTAGCTAACGCGTTAAGTATCCCGCCTGGGGAGTACGT
TCGCAAGAATGAAACTCAAAGGAATTGACGGGGGCCCGCACAAGCGGTGGAGCATGTGGTTTAATTCGATGCAAAGCGAA
GAACCTTACCAGGGCTTGACATGCCGCGAATCCTCTTGAAAGAGAGGGGTGCCTTCGGGAACGCGGACACAGGTGGTGCA
TGGCTGTCGTCAGCTCGTGCCGTAAGGTGTTGGGTTAAGTCCCGCAACGAGCGCAACCCTCGTGTTTAGTTGCCACCGTT
GAGTTTGGAACCCTGAACAGACTGCCGGTGATAAGCCGGAGGAAGGTGAGGATGACGTCAAGTCATCATGCCCCTTATGC
CCTGGGCGACACACGTGCTACAATGGCCGGGACAAAGGGTCGCGATCCCGCGAGGGTGAGCTAACTCCAAAAACCCGTCC
TCAGTTCGGATTGCAGGCTGCAACTCGCCTGCATGAAGCCGGAATCGCTAGTAATCGCCGGTCAGCCATACGGCGGTGAA
TTCGTTCCCGGGCCTTGTACACACCGCCCGTCACACTATGGGAGCTGGCCATGCCCGAAGTCGTTACCTTAACCGCAAGG
AGGGGGATGCCGAAGGCAGGGCTAGTGACTGGAGTGAAGTCGTAACAAGGTAGCCGTACTGGAAGGTGCGGCTGGATCAC
CTCCTTTTCAGGGAGAGGTAATGCTTGTTGGGTATTTTGGTTTG----------ACACTGCTTCACACCCAAAAAGAAGG
GAGCTACG---------TATGAGTTAAACTTG-TCGACGGAAGTCTTCTTTCGTTTCTCGACGGTGAAGTAAGACCAAGC
TCATGAGCTTATTATCCTAGGTCGGAACAAG--TTGATAGGAT-CCCC--CTTTTTTTCG-CCCCCATGTTGCCACGCGG
GAGGGACATGGGGGCGAA-AAAA----GGAAAGAGAGGGATGGGGTTTCTCTCGCTTTTGGCGTAGCG---GGCCCCCGG
CGAGAGGCCCGCACGACGGGCTATTAGCTCAGTGGTAGAGCGCGCCCCTGATAATTGCGTCGTTGTGCCTGGGCTGTGAG
GGCTCTCAGCCACATGGATAGTTCAATGTGCTCATCAGCGCCTGACCCTGAGATGTGGATCATCCAAGGCACATTAGCAT
GGCGTACTTCTCCTGTTCGAACCGGGGTTTGAAACCAAACTTCTCCTCAGGAGGATAGATGGGGCGATTCGGGTGAGATC
CAATGTAGATCCAACTTTCTATTCACTCGTGGGATCCGGGCGGTCC-GGGGGGGACCACCATGGCTCCTCTCTTCTCGAG
AATCCATACATCCCTTATCAGTGTATGGACAGCTATCTCTCGAGCACAGGTTTAGGTTCGGCCTCAATGGGAAAATAAAA
TGGAGCACCTAACAACGTATCTTCACAGACCAAGAACTACGAGATCGCCCCTTTCATTCTGGGGCGACGGAGGGATCGTA
CCATTCGAGCCTTTTTTTTTTTCAT---------GCTTTT--------CCCGGAGGTCTGGAGAAAGCTGCAATCAATAG
GATTTTCCTAACCCTCCCTTCCCGAAAGCCGAAAGGAA-GAACGTGAAATTCTTTTTCCTTTCCGTAGGGACCAGGAGAT
TGGATCTAGCCGTAAGAAGAATGCTTGGCTGATAAATAACTCACTTCTTGGTCTTCGACCCCCTCAGTCACTACGAACGC
CTCCGATCAGTGCAATGGGATGTGTCTATTTATCTATCTCTTGGCTCGAAATGGGAGCAGGTTTG------AAAAAGGAT
CTTAGAGTGTCTAAGGTGGGGCCAGGAGGGTCTCTTAACGCCTTCTTT-TTTCTTCTCATCGGAGTTATTTC-AAAAAGA
CTTGCCATGGTAAGGAAGAA-GGGGGGAACAAGCACACTTGGAGAGCGCAGTACAACGGAGAGTTGTATGCTGCGTTCGG
GAAGGATGAATCGCTCCCGAAAAGGAATCTATTGATTCTCTCCTAATTGGTTGGACCGTAGGTGCGATGATTTACTTCAC
GGGCGAGGTCTCTGGTTCAAGTCCAGGATGGCCCAGCTGCGCCAAAGAAAAGAATAGAAGAAGCATCTGACTCCTTCATG
CATGCTCCACTTGGCTCGGGGGGATATAGCTCAGTTGGTAGAGCTCCGCTCTTGCAATTGGGTCGTTGCGATTACGGGTT
GGATGTCTAATTGTCCAGGCAGTAATGATAGTATCTTGTACCTGAACCGGTGGCTCACTCTTTCTAAGTAATGGGGAAGA
GGACCGAAACATGCCACTGAAAGACTCTACTGAGACAAAGATGGGCTGTCAAGAACGTAGAGGAGGTAGGATGGGCAGTT
GGTCAGATCTAGTATGGATCGTACATGGACGATAGTTGGAGTCGGCGGCTCTCCTAGGGTTCCCTCATCTGGGATCCCTG
GGGAAGAGGATCAAGTTGGCCCTTGCGAACAGCTTGATGCACTATCCCCCTTCAACCCTTTAGCGAAATGCGGCAAAAGG
AAGGAAAATCCATGGACCGACCCCATCGTCTCCACCCCGTAGGAACTACGAGATCACCCCAAGGACGCCTTCGGCATCCA
GGGGTCGCGGACCGACCATAGAACCCTGTTCAATAAGTGGAAGGCA-----TTAGCTGTCCGCTCTCAGGTTGGGCAGTA
AGGGTCGGAGAAGGGCAATCACTCATTCTTAAAACCAGCATTCTTAAGA-CCAAAGAGTG--------------------
------GGGCGGAAAGGGGGAAAGCTCTCCGTTCCTGGGTTTCCTGTAGCTGGATCCTCCGGAACCACAAGAATCCTTAG
TTAGAATGGGA--------TTC--------CAA--------CTCAGCAC--------CTCAGC-----ACCTTTTGAGAA
GA--------G--------TTGCTCTTTGG--------AGAG-------CACAGTACGATGAAAGTTGTAAGCTGTGTTC
-----GGGGGGGAGTTATTG-------TTTATCGTTGGCCTCTATGGTAGAATCAGTCGGGGGGCCCGAGAGGCGGTGGT
TTACCCTGTGGCGGATGTCAGCGGTTCGAGTCCGCTTATCTCCAACTCGTGAACTTAGCCGGTACAAAGCTATATGATAG
CACCCAATTTTTCCGATTCGGTAGTTCGA-TCTATGATTTATCATTCATGGACGTTGATAAGATCCTTCCATTTAGCAGC
ACCTTAGGATGGCATAGCCTTAAAGTTAA------GGGCGAGGTTCAAACGAGGAAAGGCTTACGGTGGATACCTAGGCA
CCCAGAGACGAGGAAGGGCGTAGTAAGCGACGAAATGCTTCGGGGAGTTGAAAATAAGCGTAGATCCGGAGATTCCCGAA
TAGGTCAACCTTTCAAACTGCTGCTGAATCCATGGGCAGGCAAGAGACAACCTGGCGAACTGAAACATCTTAGTAACCAG
AGGAAAAGAAAGCAAAAGCGATTCCCGTAGTAGCGGCGAGCGAAATGGGAGCAGCCTAAACCGTGAAAACGGGGTTGTGG
GAGAGCAA--TACAAGCGTCGTGCTGCTAGGCGAAGCGGTGGAGTGCTGCACCCTAGATGGCGAAAGTCCAGTAGCCGAA
AGCATCATTAGCTTATGCTCTGACCCGAGTAGCATGGGGCACGTGGAATCCCGTGTGAATCAGCAAGGACCACCTTGCAA
GGCTAAATACTCCTGGGTGACCGATAGCGAAGTAGTACCGTGAGGGAAGGGTGAAAAGAACCCCCATCGGGGAGTGAAAT
AGAACATGAAACCGTAAGCTCCCAAGCAGTGGGAGGAGCCCGGGGCTCTGACCGCGTGCCTGTTGAAGAATGAGCCGGCG
ACTCATAGGCAGTGGCTTGGTTAAGGGAACCCACCGGAGCCGTAGCGAAAGCGAGTCTTCATAGGGCAATTGTCACTGCT
TATGGACCCGAACCTGGGTGATCTATCCATGACCAGGATGAAGCTTGGGTGAAACTAAGTGGAGGTCCGAACCGACTGAT
GTTGAAGAATCAGCGGATGAGTTGTGGTTAGGGGTGAAATGCCACTCGAACCCAGAGCTAGCTGGTTCTCCCCGAAATGC
GTTGAG-----GCGCAGCGGTTGACTGGACATCTAGGGGTAAAGCACTGTTTCGGTGCGGGCCGCGAGAGCGGTACCAAA
TCGAGGCAAACTCTGAATACTAGATATGACCTC-----AAAATAACAGGGGTCAAGGTCGGCCAGTGAGACGATGGGGGA
TAAGCTTCATCGTCGAGAGGGAAACAGCCCGGATCACCAGCTAAGGCCCCTAAATGACCGCTCAGTGATAAAGGAGGTAG
GGGTGCAGAGACAGCCAGGAGGTTTGCCTAGAAGCAGCCACCCTTGAAAGAGTGCGTAATAGCTCACTGATCGAGCGCTC
TTGCGCCGAAGATGAACGGGGCTAAGCGATCTGCCGAAGCTGTGGGATGTA---AAAATGCATCGGTAGGGGAGCGTTCC
GCCTTAGAGGGAAGCACCCGCGCGAGCAGGGGTGGACGAAGCGGAAGCGAGAATGTCGGCTTGAGTAACGCAAACATTGG
TGAGAATCCAATGCCCCGAAAACCTAAGGGTTCCTCCGCAAGGTTCGTCCACGGAGGGTGAGTCAGGGCCTAAGATCAGG
CCGAAAGGCGTAGTCGATGGACAACAGGTGAATATTCCTGTACTACCCCTTGTTGGTCCCGAGGGACGGAGGAGGCTAGG
TTAGCCGAAAGATGGTTATCGGTTCAAGGACGCACGGTGTCCCTGC-TTTTTCAGGGTAAGAAGGGGTAGAGAAAATGCC
TCGAGCCAATGTTCGAGTACCAGGCGCTACGGCGTTGAAGTAACCCATG----CCATACTCCCAGGAAAAGCTCGAACGA
CCTTCAACAAAAGGGTACCTGTACCCGAAACCGACACAGGTGGGTAGGTAGAGAATACCTAGGGGCGCGAGACAACTCTC
TCTAAGGAA--CTCGGCAAAATAGCCCCGTAACTTCGGGAGAAGGGGTGCCTCCTCACAAAGGGGGTCGCAGTGACCAGG
CCCGGGCGACTGTTTACCAAAAACACAGGTCTCCGCAAAGTCGTAAGACCATGTATGGGGGCTGACGCCTGCCCA-----
---------------GTGCCGGAAGGTCA---------------------------------AGGAAGTTGGTGACCTGA
TGACAGGGGAGCCGGCGACCGAAGCCCCGGTGAACGGCGGCCGTAACTATAACGGTCCTAAGGTAGCGAAATTCCTTGTC
GGGT----AAGTTCCGAC------CCGCACGAAAGGCGTAACGATCT------GGGCACTGTCTCGGAGAGAGGCTCGGT
GAAATAGACATGTCTGTGAAGATGCGGACTACCTGCACCTGGACAGAAAGACCCTATGAAGCTTCACTGTTCCCTGGGAT
TGGCTTTGGGCCTTTCCTGCGCAGCTTAGGTGGAAGGCGAAGAAGGCCCCCTTCCGGGGGGGTCCGAGCCATCAGTGAGA
TACCACTCTGGAAGAGCTAGAATTCTAACCTTGTGTCAGGACCTACGGGCCAAGGGACAGTCTCAGGTAGACAGTTTCTA
TGGGGCGTAGGCCTCCCAAAAGGTAACGGAGGCGTGCAAAGGTTTCCTCGGGCCGGACGGAGATTGGCCCTCGAGTGCAA
AGGCAGAAGGGAGCTTGACTGCAAGACCCACCCGTCGAGCAGGGACGAAAGTCGGCCTTAGTGATCCGACGGTGCCGAGT
GGAAGGGCCGTCGCTCAACGGATAAAAGTTACTCTAGGGATAACAGGCTGATCTTCCCCAAGAGCTCACATCGACGGGAA
GGTTTGGCACCTCGATGTCGGCTCTTCGCCACCTGGGGCTGTAGTATGTTCCAAGGGTTGGGCTGTTCGCCCATTAAAGC
GGTACGTGAGCTGGGTTCAGAACGTCGTGAGACAGTTCGGTCCATATCCGGTGTGGGCGTTAGAGCATTGAGAGGACCTT
TCCCTAGTACGAGAGGACCGGGAAGGACGCACCTCTGGTGTACCAGTTATCGTGCCCACGGTAAACGCTGGGTAGCCAAG
TGCGGAGCGGATAACTGCTGAAAGCATCTAAGTAGTAAGCCCACCCCAAGATGAGTGCTCTCCTATTCCGACTTCCCCAG
AGCCTCCGGTAGCACAGCCGAGACAGCGACGGGTTCTCTGCCCCTGCGAGGATGGAGCGACAGAAGTTTTGAGAATTCAA
GAGAAGGTCACGGCGAGACGAGCCGTTTATCATTACGATAGGTGTCAAGTGGAAGTGCAGTGATGTATGCAGCTGAGGCA
TCCTAACAGACCGGTAGACTTGAACCTTGTTCCTACATGACCCGATCAATTCGATCAGGTACTCGCCATCTATTTTTATT
GTTCAACTC---TTTGACAACATGAAAAAACCAAAAGCTCTGCCCTCCCTCTCTATCGATCCAAGGGATGGAAGGGCGGA
GGCCTTTGGTGTCCCCTCCAGTCAAGAATTGGGGCCTCACAATCACTATCCAATATGTTTTTCTCTCATGCCTTTCTTCG
TTCATAGTTCGATATTCTGGTGTCCTAGGCGTAGAGGAACCACACCAATCCATCCCGAACTTGGTGGTTAAACTCTACTG
CGGTGAAGATACTGTAGGGGAGGTCCTGCGGAAAAATAGCTCGACGCCAGGATGATAAAAAGCTTAACACCCCTC--ATT
CTTATTCCTTTTTCAATATG------AAAAAAAATGAAA----------AGGTCGTCTTATCTTATTCAAAACCCCAATT
ATGAAATCTCTTCTCTCCCACTTCACACCTCGGAACGCACCGTTCTTAT----AGAGAGAGAGGCGCTTTCGCATCTT--
---CTT-AACCC------GAAAGG------GCTGGGGAGAGGAAAGGTTCCTTTTTTAGGGTACTCCCAGGAACAGATCC
AGTGGAGACAGGGTGGGGCCTGTAGCTCAGAGGATTAGAGCACGTGGCTACGAACCACGGTGTCGGGGGTTCGAATCCCT
CCTCGCCCACAACCGGCCAAAAAGGGAAGGACCCCTCCCTCTGGAGGTAGGAAAATCATGATCGGGATAGCGGATCCAAG
GCTATGGAACTTGGGTGTA-----------GGTCTTGTGTCAAAATAGAATGGCCTCAC----------TTTTTCTTCTT
TTTATTT-CTTATTTCTTCTT------T--------ATATATCGTTAATGCTTGAATCCGTC------------------
--------------------GGAC-------CAAATCAG------------------CATA----------TTTTTTTGT
TTTACG---------CCCCGTAACTCTTCCTCAG------CCAGGCTTG---------GGTAGAATAGCAGA--------
--GCAAGTATTGGTAGCATAGC-----AAAAATTTGTTCGTCGTCATTAATA----TGTTTGCTCGCGGTAATTGTGGCC
TCTCGGCAGAATCGATGACTGCATCTTTGATGCACTTG------CTAGTACATCTGAAAATTCTTAATTGGCTAGTTGTA
AATAGCCCCAGACTATGGAACAAAGGATTATACCGGACTTACCTACACCGAGGTATTGACGGTGATTCTCAAATATCGCA
GAACAGAATGTGATATGATGAGATAGAATGCAATAGAAAGAAAGCCACAGGGAACGGGTTACCTACTCTTAACGGTCAAA
GCAAACCCTTTCATTC--------CGAATTAAAGAATTCGG-AATGAATCAAATCTCCCCAAGTAGGATTCGAACCTACG
ACCAGTCAGTTAACAGCCGACCGCTCTACCACTGAGCTACTGAGGAACAACGGGAG-ATTAGATCTCGTAGAGTTCAATT
CCCGTTCTTAACCCATGACCAATATGAGCTCGAAGTTTCCTTCGTAACTCCCGAAACTTCTTCGTAGTGTCTTCGTTCCA
TGCCTCATTTCATAGGGAACCTCAAAG---------TGGCTCTATTT---------CATTATATTCCATCCATATCCCAA
TTCCATTCATTTAATATCC-----C----C-----T-----TTGGTGTCATTGACATAAGAGATGTCGTTTCTAGTCTAT
CTGTTTCTATTTCTATATGCTATTTCTATATATATGGAAAGTTTCAAAATCATCATATAATAATCCAGAAATTGCAATAG
AAAAG---AAAAAGGGGGTTTGTGATATGATTTTGAAATCTTTTATACTAGGTAATCTAGTATCCTTATGCATGAAGATA
ATCAATTCGGTCGTTATGGTCGGACTCTATTATGGATTTCTGACCACATTCTCCATGGGGCCCTCTTATCTCTTCCTTCT
CCGAGCTCGGGTTAGAGAAGAAG-----GAGAAGAAGGAACCGAGAAGAAGGTATCAGCAAC----------AACAGGTT
TTATTACGGGACAGCTCATGATGTTCATATCGATCTATT-------------ATGCGCCTCTG--------------CAT
CTAGCATTG-------------GGTAGACCTCATACAATAACTGTCCTA--------------GCTCTACCGTATCTTTT
GTTTCATTTCTTCTGGAACAATCACAAACACTTTTTTGATTATGGATCTACTACCAGAAATTCAATGCGTAATCTTAGCA
TTCAATGTGTATTCCTGAATAATCTCATTTTTCAATTATTCAACCATTTCATTTTACCAAGTTCAATGTTAGTCAGATTA
GTCAATATTTATATGTTTCGATGCAACAACAAGATGTTATTTGTAACAAGTAGTTTTGTTGGTTGGTTAATTGGTCACAT
TTTATTCATGAAATGGGTTGGATTGATATTAGTCTGGATACAGCAAAATCATTCTATTAAATC---GAATGTACTTATTC
GATCTAATAAGTACCTTGTATCAGAATTGATAAATTCTATGGCTCGAATCTTTAGTATTCTCTTATTTATTACCTGTGTC
TACTCTTTAGGCAGAATGCCGTCACCCATTTTGACTA------AGAAACTGAAAGAAACT---GAAAGAAACCTCAGAAA
GG---------GAGGA----------AGAAACAGATG-TAGAAATAGAAA----AAACTTCCGAAACAAAAGAGATAGAC
TATAAAAATAGACAAATTTTTGAAATTTTATAT--------GCTTATGATTT-AAAAAAATAAAAATCAAAAAAGTAG--
---------------TAAATTATTAATAA-TAAAAGATCTCTTCTGGTTTGAAAA-----------ACCTCTTGTAACTA
GTCTTTTCGACTACAAACGATGGAATCGTCCATTTCGATATATAAAAAATGATCAATTTGAAAATGTTGTACGGCCGGAA
ATGTCACAAT--ATTTTTTTTATACATGTCAAAGTGATGGAAAAGAAAGAATATCTTTTACATATCCACAGAGTTTGTCA
ACTTTTTTAGAAATGATACAAAGAAAAATGTCTCTGTTTACAACAAAGAAACTCTCGCTTGATGAATTGTATAATAATTG
GAATTCTAACAATGAAAAAAAAAGGAAAAACTTAAATAAAGAGTTTCTAAATAGAGTCGAAACCCTAGATCC--GCGACT
TCTTGTTCCGAATACACTAGAAAAAAGGACTAGATTGTGTAATGATGAAACTAAAAAAGAATACTTACCTAAAACTTATG
ATCCCTTATTGAGTGGATCCCGCCGAGGAAGAATGAAATTTTGTTCTTCATCATCAATCATAAATGAAACTTCGATAAAA
AATTACATAGAAAAGGTTTG------GATAAATAAAATTTATCTTATCCTTCTTATTACTAATTATCTAGAATTTGAATC
AAAAAAGGATACATTTCATTTTAATATAAAATTATTTTCAACAGAAATTGGTTATTTCTTGAACTTAATTAATGAATTTG
CTGGTAAATCAGCATCAAGTTTAAATTTGAAAATACTTTCTTTATTTCCAGATTACAAAGAAGAAAAAATGGATTCAGAA
AATCGAATAAAAATTTTAAAATTTTTATTGGAGGCAGTTATAACTTATCCCAACAACAA------AACA------ATAAA
AAAAAAATCTACTGA-AAT------AAAAGAAATAAGCAAACAAGTTTCTCGGTACTCATATAAATTACTCGACGAGTTG
GAACAACAAGAGGGAGAAAATGAGGAAAACGTGATAGAGGATCATGAAATTCGTTCACGAAAAGCCAAGCGTGTAGTAAT
TTTTACTGACAATCAACAAAACAATGATCCTTATAATACTAGTAAGGATAAAATAAATTCTGATCAAATAGACGAAGTGG
CTTTGATACGTTATTCACAACAATCCGACTTTCGTCGCGATATAATAAAAGGATCTATCCGAGCACAAAGACGCAAAATC
GCTATTTTGGAACTGTTTCAAGCAAATGTGCATTCACCCCTTTTTTTGGACAGAATAGATAAATCTATTTTTTTTTCTTT
TG----ATATTTCAGAGTTAATGAAAATAATATTTCTAAATTGGATATGT--------------AAAAACACAGAATTGA
CAATTTTGAATTATACAG-AA-----AAAAAAAAG---GAAAGTGAGAAAAAAGA-GGAG---AACAAACGAGAAGAAGA
CAAAAGAGAGGAAAAAGTCCGGATAGAAATTGCCGAAGCCTGGGATAGTATTATATGTGCTCAAATAATAAGGGGTTCTC
TTTTAGTAACCCAATCAATTCTTAGAAAATATATAATCTTGCCCTCATTAATAATAGCTAAAAATATAATTCGTATGCTA
TTTTTTCAATTTCCCGAATGGTCCGAAGATTTAAAGGATTGGAATAGAGAAATGCATGTTAAATGTACCTATAATGGAGT
TCAATTATCAGAAACAGAATTTCCGCAAAACTGGTTAACAGACGGTATTCAAATAAAGATCTTATTTCCTTTTCGTCTAA
AACCTTGGCACAGATCTAAG------TTAAAAATTTCTCAT------ACTCATAAAGATCCAA-TGAAAAAGAAAGGGCA
----------AAAAAATGA-----------GTTTTGTTTTTTAACAGTTTTTGGAATGGAAGTTGAACTCCCTTTTGGCT
CCCCCCGAAAACGACTTTCACTTTTTAACCCCATATTTACAAAACTAAA-AAACAAAATTAGAAAGTTGAAAAAGAATTT
TTTTCTAGTTATAAAAATTTTAAAAGAAAGATTCTTTCTAAATTTTTCAAAAGAAA---TAAAAAACCGGGTCATCAAAA
GCATTTTATTTCTAAAAGAAATAATAAACAAACTTTCAAAATTTAAAAGAAACCCAATTCTATTATTTGGATTTAGAGAA
GTATATGGATTGAATGAAACTAAAAAAGATCCGATAATCAATAATCGAA------------TGACTTT---------TCA
ATTTTCTACTCAACTTCAATCAAC-TTCAATCTAT----GGACTGGACAAA----TTTTTC-----ACTGACAG--AAAA
AAAAATGAAAGATCTCACTGATAGAATAAACACAATACTAAATCAAATCGAAAACATTACAAAAGAAAAGACAAAAAGAT
TTATAACCTCAGAGATCGATATTAATCCTAACAAAATAAATGATCCTGCTAACAGATTA--AAATTAAAATCATCAAAAA
ATATTTC------AAATAT---------ATTGAAAAGAAAAAAAA-GTCAATTAGTCCATAAATCCAAT-------TTTT
TTATAAGAATTTTGATTGAAAGAATATACATAGATATCTTTCTTGGTATCATTAATATTCCAAGGATTAATGCTCAATTT
TTTTTT-----GAATCAACAAGAAAAATTCTTACTAAATACATTTACTATGATGAAGAAAATCATAAAA-----------
-AAATTGATAAAAGAAATGAAAATGCAATTCATTTTATTT---CAATTATAAAAAAGTCACTTATTAATAA------TAG
TAGCATTCTTACTAAGAATTCACAGCTTTTTTGTGATGTATCCTCCTTGTCACAAACATATGTACTTTACAAATTATCAC
AAATTCAAGTTATTAACATA------TATAAGTTAAGATCTGTCCTTCAATATGAAGGAAAACCCC---TCTTTCTTAAG
AAAGAAATAAAAGATTATTTTGCCATCCAGGGACTATTTCATTCTAAATTAAAAGATCAAAATTTTCGAAATTCTGTAAT
CAATCAATGGAAAAACTGGTTAAAGAGTCATTACCAATATAAATATGATTTATCTCCGATTAGATGGTCTAGATTAATAT
CACAAAAAAGGCGAAACAAGATCAATCAAGACCGTATGGT------TCAAAATAAAGATAAAAATTTAAAGAAATTGAAT
TTAT------ATGAACAAAATCAATTAATTCATTACGAAAAACAAACTGATGTTGAAGGAGACTCATTATCAAACCAAAA
AGAGAATTTTAAAAAACACTATCGATA---TTATCTTTTATCATATAAATTTATTAATTATGAAGAGAAAAAAGATT---
CATCTATA---------------------TATAGATTCCAA-------GTAAAGA-ATAAACAAGAGATTTC--CAACAC
AGAAAAAA-GCAAATTACTTGATATATTGGAAGATATCCCTATCAATAATTATCTAACAGAAAAACCTATTGTCGATATG
AATAAAAGTCCAACTAGAAAATATTTTGATTGGAAAATTCTCTATTTTTGTCCTAGAAATAAGGTCAATATTGACTGCTG
GATCAATACCGGAATGAAACAAAAAAAAAA--TAAGAATAAAATGAGTCCTAATAAGTAT------CAAATAATTGATAA
AATTGATAAAAAAGGGCTTTGTTTTTTT-ACGATTCCAAAATATGAAAAAAAAG-----TACTTT------------CAT
CCAATCAAAAAAAAA---AGCCTTTTGATTGGATGGGAATGAATGAAGAAATACTCAATCACCCCATATTCAATTTTGAA
CTTTGGTTTTTTCAAAAATTTGTAATACTTTCCAACATCTACAAGATAAAACCATGGTCGATACCAATCAAATTACTTCT
CTTAAATTCAAATGGAAATGAACCTGCTCATAAAAATAAAAAAATCAACGAAAAGAGAAAGAAAAGTGGAGATCCTCTTA
TATC----TATATCATCGACCGATAAAAAATCTATTGAATTAGCGAATGGAAATCAAGAAGAAAAAGAATCTGAGGATCA
AGTGTATCTTGTATCAGTTTTCGCAAATCAAGAAAAAGATATTGAAGAAGCTTATGCGGGATCAGGCATGAAAAAACGTA
GAAAGAAAAAGCAATACAAAAATAATACGGAAGCAGAACTCGATTTCTTCCTAAAAAGGTATTTACGTTTTCAATTAAGA
TGGGATGATTCTTTAAATCAAAAAATAATCAATAATATCAAAGTATATTGTCTCCTGCTTAGACTACCCAATCCACGAGA
AATCATTTTATCCTCTATCCAAAGGGGAGAAATGAGTCTGGATATTCTAATGACTCAGAAAAATGTAACTCTTACAGAAT
TGATGAAAAAGGGAATCCTGATTATTGAACCAGTTCGTTTGTCAGTAAAAAATGATGGACAATTTTATATATATCAAATC
ATAGGTATTTTATTGGTTCATAATAGCAAACAACAAATTAATCAAAGATACAGAGAAAAAAGTTAT--GTTGATAAAAAG
AATTTTACCGCACCGATTGAAAGAAATCAAAATATAACTGGAAATAGAGATAAAAATCATTATGATTTACTTGTTCTTGA
AAATGTTTTTTCCCCTAAACATCGTAGAGAATTGAGAATTTTAATGTTGTTCAATTCAAAAAATAGAAATGATATTCATA
TAAATACAAAAAATTTCAATGCTAATAACATAAAAGACTGTGGTCACATTCTGGATAAAAGCAAACATTTTAATAAAACT
AAA-AATAAACTAATTAAATTAAAGCTTTTTCTTTGGCCCAATTATCGATTAGAAGATTTAGCTTGTATAAATCGCTATT
GGTTTGATACCAATAATGCCAGTCGTTTCAGTATGCTAAAGATACATATATATCCACCATTGAAAATTTAGTAAGAGTAC
CATCTTTCATATATCTCATAGCATGTCTGATCTAGT-AT-----AAAAAA------ATGAACACATGTGTTGGTTTCTAT
TCCATATTCCATTCGGATACATAGAATTCAACCACATATCAATTGTATCTGGAGATGAAAAATGGAAGTTTTT-------
---------TTTTT----TCCTTTTAGGTATAA----------TTTTTTTCTTTTGTAAGCGAAGAAAT----------A
TATC----ATC--------------TTTTTTTATTTCTAACCAAAT-AAAAA--AA-ATTGGATTGCT-------TAATG
---------------ATCGA-----TTTCATTTGACAAAATTAGGAATTCCTA---------------------------
-CCGAAGGAA------------AGATTCTTTATTGTGTATAACATAAAATAAACTGACATTATTATTTA-----------
-TTACATTAT------TTATTATTACTGATCAAT-------AAAAAAATATCTTAAAA-----TAA--------------
--GATA-------AGAAAAGGGAGC--TTTTTTT-------ATGGTAAAAAATT-------------------CATTCAT
TTCAATTATTTCACAAAAACAAAAAGAAGGAAACACGGGATCTGTTGAATTTCAAATAAAAAGTTTCACTAATAAGATAC
GAAGACTTACTTCACATTTGGAATTACATAGAAAAGACTATTTATCTCAGAGAGGGTTACGGAAAATTCTAGGAAAACGT
CAACGACTCCTATCTTATTTGGCCAAGCAAAATA--GAATGCGTTATAAAGAATTAATTAACCAATTGGATATTCGGGAG
TCAAAAACTCGTTGATTTGAAGAA------TT-CTTTTTTGAATTATTTGATTTATGAGATCTTGAATTTTGATGAATTT
A-TTTTCGTTTTCAGT-A------ATTCATAGAAGAACGAATCGAGGAAATCCCTATGAATGTACCAGTTCCAAGAGAAG
ACCTTATGATAGTCAATATGGGCCCTCACCACCCATCAATGCATGGTGTTCTTCGACTGATTGTTACTCTAGACGGTGAA
GATGTTATTGATTGTGAACCAATTTTAGGTTATTTACACAGAGGAATGGAAAAAATTGCAGAAAACCGAACAATTATACA
ATATTTGCCTTATGTAACACGTTGGGATTATTTAGCTACGATGTTCACAGAAGCAATAACAGTAAATGGGCCAGAACAGT
TGGGAAATATTCAAGTACCTAAAAGGGCCAGCTATATACGAATAATTATGTTGGAGTTAAGTCGTATAGCCTCTCATCTC
TTATGGCTTGGCCCTTTTATGGCAGATATTGGCGCACAGACTCCTTTCTTCTATATTTTTAGAGAAAGAGAATTAATATA
TGATTTATTCGAAGCTGCAACTGGTATGAGAATGATGCATAATTTTTTTCGTATCGGCGGAGTGGCGGCTGATCTACCTC
ATGGATGGATAGATAAATGTTTGGATTTCTGTGATT-ATTTTTTAATAGGAGTTACTGAATATCAAAAACTTATTACGCG
AAATCCTATTTTTTTAGAACGAGTTGAAGGAGTAGGTATTGTTGGTACGGAGGAAGCAATAAATTGGGGTTTATCAGGAC
CGATGCTACGAGCTTCTGGAATACAATGGGATCTTCGTAAAGTTGATCATTATGAGTCTTATGACGAATTTGATTGGGAA
GTGCAATGGCAAAAAGAAGGAGATTCATTAGCTCGTTATTTAGTCCGAATTGGTGAAATGACGGAATCCATAAAAATTCT
TCAACAAGCTCTGGAAGGAATCCCAGGAGGACCCTATGAGAATTTAGAAACCCGATGTTTTGATAGAGAAAGGGATCCA-
--GAGTGGAATGATTTTGAATATCGATTCATTAGTAAAAAAACTTCTCCTACTTTTGAATTACCGAAGCAAGAACTTTAT
GTAAGAGTAGAAGCCCCAAAGGGGGAATTGGGGATTTTTCTGATAGGGGATCAGAGTGGGTTTCCTTGGAGATGGAAAAT
TCGCCCGCCGGGTTTTATCAATTTGCAAATTCTTCCTCAATTAGTTAAAAGAATGAAATTGGCTGATATTATGACAATAC
TAGGTAGTATAGATATCATTATGGGAGAAGTTGATCGTTGAAATGATA------------------ATTGATACAACAAA
AGTACAAGCTA------TACATTCTTTTTTCAGATTGGAATCCTT-AAACGCGGTTTATGGAATTATATGGATACTTGTT
CCTATTTTGACTCTTGTATTTGGAATCATACTAGGCATATTCGTAATTGTGTGGTTAGAAAGAGAAATATCCGCAGGACT
ACAACAACGTATTGGGCCTGAATACGCTGGCCCTTTGGGGGTTCTTCAAGCTCTAGTGGATGGGACAAAACTACTTTTTA
AAGAGAATCTTTTTCCATCTAGAGGGAATAATCATTTATTTAGTATCGGACCGTCTATAGCAGTCATATCAACTCTATTA
ACCTATTCAGTAATTCCTTTTAGTTATCACCTTGTTTTAGCTAATCTAAATATCGGTGTTTTTTTATGGATTGCTATTTC
AAGTATTGCTCCGATTGGACTTCTTATGTCAGGATATGGATCAAATAATAAATATTCCTTTTTAGGTGGTCTACGAGCTG
CTGCTCAATCAATTAGTTATGAAATACCATTAACTCTCTGTGTATTATCCATATCTCTACGTGTGATTCGTTGAAAGAAA
AACTTTTCCATA------TTATTTTTCCT------TTCTTTTTTTAG----TTTTTTAGGAAGAAG-----------GTG
AAATGAATTGAATAGATATTTTCATTTTTTATTTATCATTTTCTTTGATGAAC-------TCAATTAGATAGTTATATGA
GTG---AAAGAAAACTGCTGCTAAATTTGTAGTACAAAATTGAGACTCATTTCCTATGTGCAAGAGGAAACCGAAAATAG
ACA---------TAAGAAGACGAGATTATTTGCCC--------CAAGATTGGTTGAT-TAGTCATCCTTGCTTGAAGCGG
GCTC-AAAAGA--------CAAACCTTATTCCGTTTTCACTATTATTTCTATGTA----------TTAC--CATAATGCT
AACGGGTGATTGA------------GCAAAAAGGAGTGGATGGTTAGGAACACCAAGATACACA----------------
--------------------------AAGGATTAGTAATAGAGATTATT----AAAATAGTCCAAAAGA-----------
--------AT------------------------------ATTTCTGCATA-------------------------TGCA
TAATATAATAATATAAATGAATAT------------------------------------------------TC------
-------------------------TTTATAT-----AATAATATAAAWGAA-TATT--------------CTTTATA--
------------TAATAATAT-------------------------------AAAAAGAATATTAA--------------
----------------------------------------------TGGGGGCTTTAAGTTGGTAGAACTGATTAGGTAG
GACTCCCCATGATTCCGATTTAGAGTATGCTGCCGCCCACCGATTAAAGAAATAACTATCAGGAACGAAAGAATCCTTTC
C----------TT-TTTAAGTTCAC-------TTTTC-TTTT-----TTTAT----------------AAAGAAG-----
----------AATAGGAAAATAGG-----AA-AAAAAAATGAA------TCTAAT---------------TACA--ATCG
AAAA---GAAAAAGA--GATC-TTTTTC-TTCTTTCTTGTTTATAGCCATAT-TCATACAGCTCGAA-----TTCTTG--
-------------T-TATAATTCGGGAA---------------CTAATGGACTGCCT------AATTATTTTTGTAATCG
ACAACAATAGATTGAACTACCTATG-----TTCTACAAGCAGTATTT------------TTC----ATTTTTACATTAT-
-----AAGGAGTATTTTATTAAAGGATT----AAAAAAAGTTATTACTCGAGAAAGAAAAACATAAATTCTTAAAGGATA
AGATCAATTCAGAAGTACTTT-TTTAGTATTATAACAGAAAGAATTTTATTGGTCGAATTTT-GGTTTTGGAAAGTTCAA
TAGATTTTGAT----------------C---CTATCTATCCTACAAATAACAA-ATAGATCAAGATAAATAACAA-ATAG
ATCAAGATAAATAATATGATCCTGCCCTT--AGATTTATT------------------TAAGTCCTTCGAGGAGCCGTAT
GAGATGAAAATCTCATGTACGGTTCTGTAATAGCGATGGAAACAGTGATGTTATCACCGACTATGATTATCTAACAGTTC
AAGTACAGTTGATATAGTTGAAGCACAATCCAAATATGGTTTTTGGGGGTGGAATTTGTGGCGTCAACCTATAGGGGTTA
TTCTTTT-TTTCATTTCTTCCCTAGCAGAATGTGAAAGACTACCTTTTGATTTACCAGAAGCAGAAGAAGAATTAGTAGC
AGGGTATCAAACCGAATACTCGGGTATCAAATTTGGTTTATTTTATGTTGCTTCCTATCTAAACTTATTAGTTTCTTCAT
TATTTGTAACAGTTCTTTACTTGGGCGGTTGGAATATCTCGATTCCGCATATATTTGTTCCTGAACTTTTTGAAATAAAT
AAAGTGGGTGAGGTCTTTGGAACAATGATTGGTATCTTTATTACATTGGTTAAAACATATTTGTTCTTGTTCATTCCTAT
CACAACAAGATGGACTTTACCTAGATTAAGAATGGACCAATTATTAAATCTTGGATGGAAATTTCTTTTACCTATTTCTC
TCGGTAATTTATTATTAACAACCTCCTCTGAACTCCTTTCACTATAAGCACTCTA-----------AAGAAATCTTTT-T
CTATATTCACAACTTGTCTG------AAACAAGAG-AAAGAAACAAAGAGAAACCTATTTATAAATATTCACGATATGCT
CCCCATGGTAACTGGGTTCATGAATTATAGTCAACAAACCATCCGAGCTGCAAGGTACATTGGTCAAAGTTTCATGATTA
CCTTATCTCATGCAAATCGTTTACCGATAACTATTCAATATCCTTATGAAAAATTAATTACATCGGAACGTTTCCGGGGC
CGAATTCATTTTGAATTCGATAAATGCATTGCTTGTGAAGTATGTGTTCGTGTATGTCCTATAGACCTACCCGTTGTTGA
TTGGAAATTGGAAACTGACATTCGAAAGAAAAGATTGTTTAATTACAGTATTGATTTTGGAATCTGTATATTTTGTGGCA
ACTGTGTTGAGTATTGTCCAACAAATTGTTTATCAATGACTGAAGAATATGAGCTTTCTACTTATGATCGTCACGAATTA
AATTATAATCAAATTGCTTTAGGCCGTTTACCTATGTTAGTAATTGACGATTATACAATTCGAACAGTTTTAAATTCGCC
TC--AAAAAAAGGGAAAT-CC--ATTTTGATTAAAGATTGATTAAAAAACAATTTCCAATTATTA---------------
--------AATGTGGAATAGTA---T-TTT-------TTTC---ATTTTACTTGAGCAATAACTATAAAAACTACAA---
---GTGCTTATTTGGTGAGAATC---ACGTCGGGACTAAATTTGTATTGAAGATCTATTAATA-----------------
---------------TTCGAAATTGAAATT-TCGAGTGTCGAATTCTCCT------TTTCGAGAAAGA--CTGAAATTAG
GCCAATAGTTGTACCTACAGTAAATTACACCCCCTTG-------GGTTT-----AATTCAATTAAGAA-CCAATTAT-AA
AATAGTTTTTCCTGGTCGGG--TCAAGAAGGTCATG------AAAAAAATTCGAT-TTTTTTATCTCTTATTTTACGTAC
AATGGATTTGCTTGGGTCAATACATGATTTTCTTTTAGTCTTTCTGGGTTTCGGTCTTATATTAGGAGGTCTAGGAGTGG
TATTAGTTACCAATCCAATTTATTCTGCCTTTTCGTTGGGATTGGTTCTTGTTTGTATATCTTTATTCTATATTTTATCA
AACTCTCCTTTTGTAGCTGCCGCACAACTACTTATTTATGTGGGAGCTATAAATGTTTTAATTCTATTTGCTGTGATGTT
TATGAATGGTCCAGAATATTCAAAAGATTTGAATCTTTGGAATGTTGGGGGCGGAATTACCCTCTTTGTTTGTACAAGTA
TTTTTGTTTCACTAATTAGTATTGTTCTAGATACGTCATGGTACGGGATTATTTGGACTACAAGACCCAATCAGATTATT
GAGCAAGAGTTGATAAGTAATGGTCAACAAATTGGAATTCATTTATCAACAGATTTTTTCCTTTCATTTGAATTTATTTC
AATAATTCTTTTAGTTGCTTTGATAGGTGCAATCGTTGTGGCTCGTCAGTAAGAAA-TCTTTAGAATTAGAAATTGGAAT
CAAAATAAAAC---------CTTTGTCTATGTTATTACATTCATTTTCCTTTAATTCTAT--------TTGAAGAT-TAT
T-------TATGTA----------------TAAATTTTTTTATTCAATCTATTA-CCAATAGA-TTTTTTTGTTATGTAC
T--TGTGATATTCTTATTCTAATAAATCCAATCCGCTGATGTTGAATTGTTGTTCGTGTTG-AAATAAATCG-----AAA
TTAATAAGGAGTTGCTCAATGATCCTCGAACATGTACTTGTTTTGAGTGCCTATTTATTTTCTATCGGTATCTATGGATT
GATCACGAGTCGAAATATGGTTAGAGCCCTTATGTGTCTTGAACTTATACTGAATGCAGTTAATATAAATTTTGTAACAT
TTTCGGATTTTTTTGATAGTCGCCAATTAAAAGGAAATATTTTCTCAATTTTTGTTATAGCTATCGCAGCTGCTGAAGCA
GCTATTGGACTGGCTATTGTTTCGTCAATTTATCGTAACAGAAAATCAACCCGTATCAATCAATCGAATTTGTTGAA-TA
AGTAGTATTCATCAGATAAAATAGAATATTCATCAATTCAAATCAGCAGC-----TATGATATGTAACGTATCTAATCAT
-TTTACGAAAGAAAACGT----AAAAAATTA-AAGTATCTTGGTTCTATCTCATGAGTCGATCCACAATTGAATAG-ATA
TTTTTTGGTAAATCATTGAGTCATCTAGTGCTTT-------AAATATATAATTCAAATTCCTTA-AAAAATTTTCTAGAT
CG--------AGAATTCA--AATTTATGATATTCAAAA--AAATTCTAGATACAATGTCACATTCAGTAAAGATTTATGA
TACATGTATAGGGTGTACTCAATGTGTACGAGCCTGTCCCACCGATGTATTAGAAATGATACCTTGGGACGGATGTAAAG
CAAAGCAAATTGCTTCTGCCCCAAGAACAGAAGACTGTGTCGGTTGTAAGAGATGTGAATCCGCCTGTCCAACGGATTTC
TTGAGTGTTCGAGTTTATTTATGGCATGAAACCACCCGAAGTATGGGTCTAGCTTATTGATTATTTCC-GT-A-AAAAAA
CCACTTGAA-TACATTTGATTTTTTGTTTACCGACAAAAACCCGTATTCGAAATT-----ATAACAAA-TATA------T
TATGTTTTCGATTACGGGTTTTTCTGGTCCAAGTGTATCTTGTCTTTACCAC---------GAATTCTTTTCCTTGGTTA
ACATTATTTGTAGTTTTACCGATATCCGCAGGTTCTTTAATTTTTTTTTT-TCCTCATCGAGGAAATAAGGTAATAAAAT
GGTATACTATATGTATTTGTATATCTGAACTTCTTTTAATGACCTATGCATTCTCTTATTATTTCGAATTGGATGATCCA
TTAATTCAATTAACAGAGGATTATAAATGGATCAATTTCTTTGATTTTTACTGGAGATTGGGAATAGATGGACTTTCTTT
AGGGCCGACTTTACTGACAGGATTTATTACTACTTTAGCTACTTTAGCGGCTCGGCCAGTTACTCGGGATTCCCGATTAT
TCCATTTTCTGATGTTAGCAATGTATAGTGGTCAAATAGGATTATTTTCTTCTCAAGATCTTTTGCTTTTTTTTATCATG
TGGGAGTTAGAATTAATTCCTGTTTATCTACTTCTATCGATATGGGGAGGGAAGAAACGTCTATATTCAGCTACAAAGTT
TATTTTGTATACTGCAGGAAGTTCTGTCTTTTTACTAATGGGAGCTTTGGGTATTGCTTTATATGGTTCCAATGAACCAA
CATTTAATTTTGAAACATCAGCAAATCAATCATATCCTGTGTCTTTGGAAATAATATTCTATATTGGATTTCTTATTGCT
TTTGCTGTCAAATCACCGATTATACCCTTCCATACATGGTTACCCGACACCCATGGGGAAGCACATTATAGTACTTGTAT
GCTTCTAGCCGGAATCCTATTAAAAATGGGAGCGTATGGGTTAGTTCGAATCAATATGCAATTATTACCTCATGCTCATT
CTATATTTTCTCCCTGGTTGATAATAGTAGGCGCAATACAAATAATCTATGCAGCTTCAACATCTCCTGGTCAACGAAAT
TTAAAAAAAAGAATAGCCTATTCTTCTGTATCTCATATGGGTTTCATAATTATAGGAATTTGTTCTATAAGCGATATGGG
ACTTAATGGAGCCATTTTACAAATAATATCACATGGATTTATTGGCGCTGCCCTTTTTTTCTTGGCAGGAACGAGTTATG
ATAGAATACGTCTCGTTTATCTTGACGAAATGGGCGGAATGGCTAACCCAATGCCAAAAATGTTCATGATGTTCAGTATC
TTATCACTAGCCTCCCTTGCATTACCAAGCATGAGCGGTTTTTTTTCGGAATTGATAGTCTTTCTTGGAATAATTACTGG
TCAAAAATA-TTCTTTAATGCCAAAAATACTAATTACTTTTGGAATGGCAGTTGGAATGATATTAACTCCTATTTATTTA
TTATCTATGTTACGCCAAATATTCTATGGATACAAGCTTTTTAATGGCACATATTTTTCTTTTTTT----GATTCTGGTC
CACGAGAGCTCTTTGTTTTAATCTCTATCCTTTTGCCAATAATAAGTATTGGTATTTATCCGGATTTCGTTTTTTCATTG
TCAGTCGACAAGGTTGAAAATATTTTAT-----------------------------CTAATTATTT-------------
----TTATAGGTAG-----TTTTTATAACTAATAACTA------------T--------------TTATAACTAATAACT
AAAAAATAATAACTAAAAAAAAG-------A----AAACAAAAAG------CAATCCTAT--TATTTT------------
-AAAAA-AGAAAAAAATAAAAAAAGAAAAAAATA----G-----------------------------------------
---------------------------------AAAATTTT-----------------------TATATAATAA------
-AAA-------ACTTC-TTTTTTCTGC------C--------CTAAAATTGAAGTT------------AAA---------
---AAAAATGCATTGT------AACGAGATCCAGATATGTTTGGCATTTGTGAGAACTTTTTGAA-----TCAACTAC--
------TGTAG-T-----GATTCA--------AAAAGTT--------CTCAA--------TGGCTTACCTGAAATTTCTT
CTATA---------TGCCGTCCTAGGGTTATATTCGCCAGACCCTT--------TAT-----TTGAATTCAA-TTAGATG
TTA------------ATGTAAATGAACCATAACTATGTAGTCCTACTCCTAATAAATTAACCCCAAAATA-ACATATCCA
AATTATAAGAAAGCCGATAGAGGCGACAATTGCGGAATGAAAACCTTCCCAATTTTTCTTTGTTCGAATATGTAAATAAA
TCGCGAATATAGTCCAAGTAATAAATGCCCAAGTTTCTTTTGGATCCCAATTCCAATACGATCCCCATGCTTCATTAGCC
CAGACTGCGCCCGAAAGAATACCTATGGTTAAAAAAAGAAACCCTATACTAATAATACGATTACTCCAATAATCTAATTG
TTGAATCAATTGAAATTTGTAATAATTTCTAGAAAAACGAAAAGAAGTACTTTTTAAAACACTCCCTCTTTCCATCATGT
ATTGGATCTTACCGAAGGAAAATGAATCA------TTTACTAAATTATTCCTTTTATCAAAAAATCTTATGAATTTTCGA
AATGTAATTACTAGAAGAGCTGCTGATAATAACGATCCACATAAAAGAGCTACATAGCCCAATACCATCATACTTACGTG
CATCATTAACCACTGAGATTGAAGAGCTGGTACTAAATTTTCGGATTGATGTGTGTCAGTTAAAAGACCCGAAGTAGTAA
AGCCTTGGGCAAAAAAAGTACTTGGGGTGATTATT------------------GCACTTAAATAATTTGTATGTTTTTTA
AA---ATTAAAAT------ACGGAATC------ATATGAATAATGGAAAAACCCCAGGAAAGAAAGATTAATGATTCATA
TAAATTACTTAATGGTAAATGTCCCGAATAAATCCAACGAATGACTAATAATCCTGTTATACAGAAAAAAGTGGTTATCA
TGCCCTTTTCTGACGAATCATATAGTCCTACGAATTCATCGACTAATAAGGTTATCAAATGAATTGTAATTACAATTGAA
ACGACCGAAAAAGATATATGAGCTAATATATGTTCTAAAGTCAAAAATATCATAAAAATTTT-----TAAAAAGACGG-G
AGAGTCCCTCA-----------ATTAT-A--TTATA-----CGAAATTAA-------AAGCAGGAATTGAATTCA-TT--
--------A--TAGGACTTAT------------------TCTA------ACTTTT-------------------------
----TGA---TTTGAAATTG--------AAAAATTTATGCCGCCACTCGGACTCGAACCGAGATGCTCTAGCACTGCTTC
CTAAGAGCAGCGTGTCTACCGATTTCACCATAGCGGCTTGCTC------A-AAATCATAATAAACTATT---T--TTATT
CAATCGTCGAGTTTGAAGGAG---TCAATTCAATGCAA-------TA-TTTTTCTATTTTAG------------------
--------------GCCAGATAAAAATTCAAGATTAATG--------------AAT------------AAAAATTTGT--
--------------------AATTTTGAATC--------------------TTT-----CCATATTAATACT-TATTATT
AGAAT----------CCTTTAG-----------TATRTATTA----ATACTTATT------------------ATTAGAA
TCCT---------TTAGTATG----------------CTAATTTCAGTTAACTTAACCATAGTTTTT-------------
-------TGTATTGTAGTTTTTTATGGATTACAATTTCAACACTAC-ATTCAAGGGGTTTATGGAAACATTTAATTCTAT
TAATCGTTTAATTCTTAGGGTTTCATTGTT---ATTGTTTGTATTAGGATTTAA--------------------------
-----------CAACCCACTTAGGCATA------GGTATTGATTTGGGTATATCATATA-----AAAAAA-GGGAA-GGG
TTCTG-------------------------------------------------------------------------TC
CCGTACTTCAAAAAATCTTGTCTATCTTGATCCATCTTCCAGCGCAAGCATATGATCTAAAATACATCATTCAA------
-----AATTT---------------------ACATAT----------------------TTTTATCTACCTAAATTTAAA
AGAAAATCTACC--------TAAATTTAAAAGA--------AATTTTT-TTTTATTAAGTA-------------------
--------------------------------------------------------------------------------
--TTT---------------------------------------------------------------------------
------------------------------TTTCAATAGTATTT------------------------TAGTTTTATCAT
TTGACCAATTCT-AA-----CTTCTTG-------A-------------TTTGA-----ATCTGTGAATTATTTGG-TAAA
G------ATTCAGAATAAT------TAAGAATAGCAAATTTGATTTTAGTTTTGTATA-TCTTTATC-----TTTTTTTC
TTT--TTTTCTTT-------AT--TTTATTGACTGAA-CCTTT------------TTTTAACAAGAAATAAGAACTGA--
---T-GAATGAGAAAC-AGG-------AAAAAATGAATTCAATTATTAATT-----AAATTAATCTAATACAA--TTTT-
TTTATGGAACATATACATCAATATTCATGGATCATACCTTTCCTTACA---CTTGCAATCCCTATGTTAATAGGATGGGG
ACTCCTACTTTTTCCGGCAGCAACACAAAAATTTCGTCGTATGTGGTCCTTTCCGAGTGTTTTATTGTTAAGTATAATTA
TGATTTTTTCGACCGATCTGTCTATTCAGCAAATAAATAGTTCTTTTATCTATCAATATGTATGGTCTTGGACCATCAAT
AATGATT----TTTCCTTAGAGTTCGGACACTTGATCGACCCCCTTACTTCTATTTTGTTAATATTAATTACTACAGTTG
GAGTTCTGGTTCTTATTTATAGTGATAATTATATGTTTCATGATCAAAGCTATTTGAGATTTTTTGCTTATATGAGTTTT
TTCAATACCTCAATGTTGGGATTAGTTACTAGTTCTAATTTGATACAAATTTATATTTTTTGGGAATTGGTTGGAATGTG
TTCTTATCTATTAATAGGCTTTTGGTTCACACGACCTATTGCGTCGAATGCTTGCCAAAAAGCATTTGTAACTAATCGTG
TAGGGGATTTTGGTTTATTATTAGGAATTTTAGGTCTTTATTGGATAACGGGTAGTTTTGACTTTCGGGATTTATTCGAA
ATATTCAAAAACTTGATTTTTAACAAT------GAAGCTAATTTTTTATTTCTTACTTTATGTGCTTTCCTATTATTTTC
TGGTGCAATTGCTAAATCAGCCCAATTTCCTCTTCATGTATGGTTACCAGATGCCATGGAAGGACCCACTCCTATTTCGG
CCTTAATCCATGCTGCTACTATGGTAGCGGCGGGTATTTTTCTTGTAGCTCGACTTCTACCTCTTTTCGTACTCATACCC
TACATAATGAATCTAATAGCTTTGATAGGTATAATAACAGTATTCTTAGGAGCGACTTTAGCACTTGCTCAAAGAGATAT
TAAGAGGAGTTTAGCCTATTCTACAATGTCTCAATTGGGTTATACAATGTTAGCTCTAGGTATGGGGTCGTATCGAGCTG
CTTTATTTCATTTGATTACTCATGCTTATTCAAAAGCATTGTTATTTTTAGGAGCTGGATCCATTATTCATTTAATGGAA
GCTATTGTTGGTTATTCCCCAGATAATAGTCAAAATATGGTTCTTATGGGTGGCTTAACAAAATATGTTCCGATTACAAA
AACTGCTTTTTTATTAGGAACCCTCTCTCTTTGTGGTATTCCACCCCTTGCCTGTTTTTGGTCCAAAGATGAAATTCTTA
ATGATATTTGGTTGTATTCACTTAGTTTCGCAATAATAGCTTGGTTCACAGCAGGATTGACTGCCTTTTATATGTTTCGA
GTCTATTTACTTA-CTTTTGAAGGGCATTTAAATGTTTCTTTTCAAAATTACAGTGGCAAAAAAAATAGCTCATTCTATG
GAATATCTCTATGGGGTAAAGAAGCATCAAAAATGTTAAAAAAAAA------TT-TTCGTTTAT---GTTTA----TTAA
GTGTATTAACAATGAATGAGGAAAGGGTTTTTTTTTTT-CGGAAGAAGACATATCAAATTGATGGTAATGTAAGAAATAT
GACGCATCCTTTTATTACTCTTAAATCTTTTGACAATAAAAGTACTTTTTCCTATCCTCACGAATCGGATAATACTATGT
TATTTCCTATACTTGTTTTAGTACTATTTACTTTGTTTATTGGAACTATAGGAATTTCTTTCAATCAATTCAATCAAGAA
GGAATGGATTTGGCTATATTATCAAAATTGTTAACTCCCTTTTTGAATCAAAATCCAAAAAATTCTATGGATGTCTATGA
ATTTGTAACAAACGCAATTTTCTCAGTCAGTATAGCTTATT--TGGGAATATTTATAGCATCCTATTTATATAAGCCCAT
TTATTCATCGTTACAAAATTTGAACTTCCTTAATTCGCTTGCTAAAGAAGGTCCGACGAGAATTCTTTGGGACAAAATAA
TAAATGTCATATACGATTGGTCTTATAATCGTGCTTACATAGATGATTTTTATGCAATATTTTTTACTGGAGGTATAAGA
AAATTAACGCAATTAACTGAGTTTTTTGATAGACGACTAATTGAGGGACTTACTAATGGAATCGGAGTTACAAGTTTCTT
TGTAGGAGAAGGTATAAAATATATAGGAGGAGGTCGCATCTCATCTTATCTCTTGTTTTATTCATTTTATGTAT------
------------TAATTTTTTTATTA--------------------TT--------------AATAAT------------
------TTACTACTTTTTT------------------------GATTTYTTC-------------GAATTT----TT---
---TTGATTACCATTTAAATCATAAGCATATAAAATTTCAAAAATTTGTCTATTTTTATAGTCTA-TCTCTTTTGTTTCG
GAAGTTTTTTCTATTTCTACATCTGTTTC----------TTCTGT------------------------TTCTTCCTC--
-------CCTTTCTGAGGTTTC---------TTTCAGTTTCTTAGTCAAAATGGGTGACGGCATTCTGCCTAAAGAGTAG
ACACAGGTAATAAATAAGAGAATACTAAAGATTCGAGCCATAGAATTTATCAATTCTGATACAAGGTACTTATTAGATCG
AATAAGTACA---TTCGATTTAATAGAATGATTTTGCTGTATCCAGACTAATATCAATCCAACCCATTTCATGAATAAAA
TGTGACCAATTAACCAACCAACAAAACTACTTGTTACAAATAACATCTTGTTGTTGCATCGAAACATATAAATATTGACT
AATCTGACTAACATTGAACTTGGTAAAATGAAATGGTTGAATAATTGAAAAATGAGATTATTCAGGAATACACATTGAAT
GCTAAGATTACGCATTGAATTTCTGGTAGTAGATCCATAATCAAAAAAGTGTTTGTGATTGTTCCAGAAGAAATGAAACA
AAAGATACGGTAGAGCTAGGACA--------------GTTATTGTATGAGGTCTACCCAATGCTAGATGCAGAGG-----
----CGCATAATAGATCGATATGAACATCATGAGCTGTCCCGTAATAAAACCTGTTGTTGCTGATACCTTCTTCTCGGTT
CCTTCTTC-----TCCTTCTTCTCTAACC---------CGAGCTCGGAGAAGGAAGAGATAAGAGGGCCCCATGGAGAAT
GTGGTCAGAAATCCATAATAGAGTCCGACCATAACGACCGA-------ATTGATTATCTTCATGCATAAGGATACTAGAT
TACCTAGTATAAAAGATTTCAAAATCATATCACAAACCCCC--TTTTTCTTTT---CTATTGCAATTTCTGGATTATTAT
ATGAT-----------GATTTTGAAACTTTCCATATATATAGAAATAGCATATAGAAATAGAAACAGATAGACTAGAAAC
GACATCTCTTATGTCAATGACACC-----AAAG----GGGATATTAAATGAATGGAATTGGGATATGGATGGAATATAAT
GAAATAGAGCCA---------CTTTGAGGTTCCCTATGAAATGAGGCATGGAACGAAGACACTACGAAGAAGTTTCGGGA
GTTACGAAGGAAACTTCGA-GCTCATATTGGTCATGGGTTAAGAACGGGAATTGAACTCTACGAGAT----CTAAT-CTC
CCGTTGTTCCTCAGTAGCTCAGTGGTAGAGCGGTCGGCTGTTAACTGACTGGTCGTAGGTTCGAATCCTACTTGGGGAGA
TTTGATTCATT-CCGAATTCTTT---------AAT-TCGGAATGAAAGGGTTTGCTTTGACCGTTAAGAGTAGGTAACCC
GTTCCCTGTGGCTTTCTTTCTATTGCATTCTATCTCATCATATCACATTCTGTTCTGCGATATTTGAGAATCACCGTCAA
TACCTCGGTGTAGGTAAGTCCGGTATAATCCTTTGTTCCATAGTCTGGGGCTATTTACAACTAGCCAATTAAGAATTTT-
CAGATGTACTAGCAAGTGCATCAAAGATGCAGTCATCGATTCTGCCGAGAGGCCACAATTACCGCGAGCAAACATA----
-TTAATGACGACGAACAAATTTT-----TGCTATGCTACCAATACTTGCTC----TGCTATTCTACCCAAGCCTGG----
--CTGAGGAA-------GAGTTACGGGGCGTAAAACAAAAAAA-------TATGCTGATTTGGT----------------
C------------------------CGACGGATTCAAGCATT-------AACG---------------------------
---------ATATATAAAGAAGAAATAAGAAATAAAAAGAAGAAAAAGTGAGGCCAT-----TCTAT---------TTTG
ACACAAGACCTACACCCAAGTTCCATAGCCTTGGATCCGCTATCCCGATCATGATTTTCCTACCTCCAGAGGGAGGGGTC
CTTCCCTTTTTGGCCGGTTGTGGGCGAGGAGGGATTCGAACCCCCGACACCGTGGTTCGTAGCCACGTGCTCTAATCCTC
TGAGCTACAGGCCCCACCCTGTCTCCACTGGATCTGTTCCTGGGAGTACCCTAAAAAAGGAACCTTTCCTCTCCCCAG--
----CCCTTTCGG-----GTT-AAGAAGATGCGAAAGCGCCTCTCTCTC----TATAAGAACGGTGCGTTCCGAGGTGTG
AAGTGGGAGAGAAGAGATTTCATAATTGGGGTTTTG------AATAAGATAAGACGACCTTTTCA----TTTTT-TTTCA
TA------TTGAAAAAGGAATAAGAAT--GAGGGGTGTTAAGCTTTTTATCATCCTGGCGTCGAGCTATTTTTCCGCAGG
ACCTCCCCTACAGTATCTTCACCGCAGTAGAGTTTAACCACCAAGTTCGGGATGGATTGGTGTGGTTCCTCTACGCCTAG
GACACCAGAATATCGAACTATGAACGAAGAAAGGCATGAGAGAAAAACATATTGGATAGTGATTGTGAGGCCCCAATTCT
TGACTGGAGGGGACACCAAAGGCCTCCGCCCTTCCATCCCTTGGATCGATAGAGAGGGAGGGCAGAGCTTTTGGTTTTTT
CATGTTGTC---AAAGAGTTGAACAATAAAAATAGATGGCGAGTACCTGATCGAATTGATCGGGTCATGTAGGAACAAGG
TTCAAGTCTACCGGTCTGTTAGGATGCCTCAGCTGCATACATCACTGCACTTCCACTTGACACCTATCGTAATGATAAAC
GGCTCGTCTCGCCGTGACCTTCTCTTGAATTCTCAAAACTTCTGTCGCTCCATCCTCGCAGGGGCAGAGAACCCGTCGCT
GTCTCGGCTGTGCTACCGGAGGCTCTGGGGAAGTCGGAATAGGAGAGCACTCATCTTGGGGTGGGCTTACTACTTAGATG
CTTTCAGCAGTTATCCGCTCCGCACTTGGCTACCCAGCGTTTACCGTGGGCACGATAACTGGTACACCAGAGGTGCGTCC
TTCCCGGTCCTCTCGTACTAGGGAAAGGTCCTCTCAATGCTCTAACGCCCACACCGGATATGGACCGAACTGTCTCACGA
CGTTCTGAACCCAGCTCACGTACCGCTTTAATGGGCGAACAGCCCAACCCTTGGAACATACTACAGCCCCAGGTGGCGAA
GAGCCGACATCGAGGTGCCAAACCTTCCCGTCGATGTGAGCTCTTGGGGAAGATCAGCCTGTTATCCCTAGAGTAACTTT
TATCCGTTGAGCGACGGCCCTTCCACTCGGCACCGTCGGATCACTAAGGCCGACTTTCGTCCCTGCTCGACGGGTGGGTC
TTGCAGTCAAGCTCCCTTCTGCCTTTGCACTCGAGGGCCAATCTCCGTCCGGCCCGAGGAAACCTTTGCACGCCTCCGTT
ACCTTTTGGGAGGCCTACGCCCCATAGAAACTGTCTACCTGAGACTGTCCCTTGGCCCGTAGGTCCTGACACAAGGTTAG
AATTCTAGCTCTTCCAGAGTGGTATCTCACTGATGGCTCGGACCCCCCCGGAAGGGGGCCTTCTTCGCCTTCCACCTAAG
CTGCGCAGGAAAGGCCCAAAGCCAATCCCAGGGAACAGTGAAGCTTCATAGGGTCTTTCTGTCCAGGTGCAGGTAGTCCG
CATCTTCACAGACATGTCTATTTCACCGAGCCTCTCTCCGAGACAGTGCCCAGATCGTTACGCCTTTCGTGCGGGTCGGA
ACTTACCCGACAAGGAATTTCGCTACCTTAGGACCGTTATAGTTACGGCCGCCGTTCACCGGGGCTTCGGTCGCCGGCTC
CCCTGTCATCAGGTCACCAACTTCCTTGACCTTCCGGCACTGGGCAGGCGTCAGCCCCCATACATGGTCTTACGACTTTG
CGGAGACCTGTGTTTTTGGTAAACAGTCGCCCGGGCCTGGTCACTGCGACCCCCTTTGTGAGGAGGCACCCCTTCTCCCG
AAGTTACGGGGCTATTTTGCCGAG--TTCCTTAGAGAGAGTTGTCTCGCGCCCCTAGGTATTCTCTACCTACCCACCTGT
GTCGGTTTCGGGTACAGGTACCCTTTTGTTGAAGGTCGTTCGAGCTTTTCCTGGGAGTATGGCATGGGTTACTTCAACGC
CGTAGCGCCTGGTACTCGAACATTGGCTCGAGGCATTTTCTCTACCCCTTCTTACCCTGAAA-AAGCAGGGACACCGTGC
GTCCTTGAACCGATAACCATCTTTCGGCTAACCTAGCCTCCTCCGTCCCTCGGGACCAACAAGGGGTAGTACAGGAATAT
TCACCTGTTGTCCATCGACTACGCCTTTCGGCCTGATCTTAGGCCCTGACTCACCCTCCGTGGACGAACCTTGCGGAGGA
ACCCTTAGGTTTTCGGGGCATTGGATTCTCACCAATGTTTGCGTTACTCAAGCCGACATTCTCGCTTCCGCTTCGTCCAC
CCCTGCTCGCGCGGGTGCTTCCCTCTAAGGCGGAACGCTCCCCTACCGATGCATTTTTACATCCCACAGCTTCGGCAGAT
CGCTTAGCCCCGTTCATCTTCGGCGCAAGAGCGCTCGATCAGTGAGCTATTACGCACTCTTTCAAGGGTGGCTGCTTCTA
GGCAAACCTCCTGGCTGTCTCTGCACCCCTACCTCCTTTATCACTGAGCGGTCATTTAGGGGCCTTAGCTGGTGATCCGG
GCTGTTTCCCTCTCGACGATGAAGCTTATCCCCCATCGTCTCACTGGCCGACCTTGACCCCTG-----TTA--TTTTGAG
GTCATATCTAGTATTCAGAGTTTGCCTCGATTTGGTACCGCTCTCGCGGCCCGCACCGAAACAGTGCTTTACCCCTAGAT
GTCCAGTCAACCGCTGCGCCTCAACGCATTTCGGGGAGAACCAGCTAGCTCTGGGTTCGAGTGGCATTTCACCCCTAACC
ACAACTCATCCGCTGATTCTTCAACATCAGTCGGTTCGGACCTCCACTTAGTTTCACCCAAGCTTCATCCTGGTCATGGA
TAGATCACCCAGGTTCGGGTCCATAAGCAGTGACAAT-TGCCCTATGAAGACTCGCTTTCGCTACGGCTCCGGTGGGTTC
CCTTAACCAAGCCACTGCCTATGAGTCGCCGGCTCATTCTTCAACAG-GCACGCGGTCAGAGCCCC------------GG
GCTCCTCCCACTGCTTGGGAGCTTACGGTTTCATGTTCTATTTCACTCCCCGATGGGGGTTCTTTTCACCCTTCCCTCAC
GGTACTACTTCGCTATCGGTCACCCAGGAGTATTTAGCCTTGCAAGGTGGTCCTTGCTGATTCACACGGGATTCCACGTG
CCCCATGCTACTCGGGTCAGAGCATAAGCTAATGATGCTTTCGGCTACTGGACTTTCGCCATCTAGGGTGCAGCACTCCA
CCGCTTCGCCTAGCAGCACGACGCTTGTATTGCTCTCCCACAACCCCGTTTTCACGGTTTAGGCTGCTCCCATTTCGCTC
GCCGCTACTACGGGAATCGCTTTTGCTTTCTTTTCCTCTGGTTACTAAGATGTTTCAGTTCGCCAGGTTGTCTCTTGCCT
GCCCATGGATTCAGCAGCAGTTTGAAAGGTTGACCTATTCGGGAATCTCCGGATCTACGCTTATTTTCAACTCCCCGAAG
CATTTCGTCGCTTACTACGCCCTTCCTCGTCTCTGGGTGCCTAGGTATCCACCGTAAGCCTTTCCTCGTTTGAACCTCGC
CC------TTAACTTTAAG------GCTATGCCATCCTAAGGTGCTGCTAAATGGAAGGATCTTATCAACGTCCATGAAT
GATAAATCATAGATCGAACTACCGAATCGGAAAAATTGGGTGCTATCATATAGCTTTGTACCGGCTAAGTTCACGAGTTG
GAGATAAGCGGACTCGAACCGCTGACATCCGCCACAGGGTAAACCACCGCCTCTCGGGCCCCCCGACTGATTCTACCATA
GAGGCCAACGATAAACAATAACTCCCCCCCGAACACAGCTTACAACTTTCATC--------GTACTGTG--------CT-
-------CTCCAA--------AGAGCAACTCAGCAA--------C--------TCTTCTCAAA--------AGGTGCTGA
GTTGGAA--------TCCCATTCTAACTAAGGATTCTTGTGGTTCCGGAGGATCCAGCTACAGGAAACCCAGGAACGGAG
AGCTTTCCCCC----TTTCCGCCCCACTCTTTGG-TCTTAAG----------------AATGCTGGTTTTAAGAATGAGT
GATTGCCCTTCTCCGACCCTTACTGCCCAACCTGAGAGCGGAC-----AGCTAATGCCTTCCACTTATTGAACAGGGTTC
TATGGTCGGTCCGCGACCCCTGGATGCCGAAGGCGTCCTTGGGGTGATCTCGTAGTTCCTACGGGGTGGAGACGATGGGG
TCGGTCCATGGATTTTCCTTCCTTTTGCCGCATTTCGCTAAAGGGTTGAAGGGGGATAGTGCATCAAGCTGTTCGCAAGG
GCCAACTTGATCCTCTTCCCCAGGGATCCCAGATGAGGGAACCCTAGGAGAGCCGCCGACTCCAACTATCGTCCATGTAC
GATCCATACTAGATCTGACCAACTGCCCATCCTACCTCCTCTACGTTCTTGACAGCCCATCTTTGTCTCAGTAGAGTCTT
TCAGTGGCATGTTTCGGTCCTCTTCCCCATTACTTAGAAAGAGTGAGCCACCGGTTCAGGTACAAGATACTATCATTACT
GCCTGGACAATTAGACATCCAACCCGTAATCGCAACGACCCAATTGCAAGAGCGGAGCTCTACCAACTGAGCTATATCCC
CCCGAGCCAAGTGGAGCATGCATGAAGGAGTCAGATGCTTCTTCTATTCTTTTCTTTGGCGCAGCTGGGCCATCCTGGAC
TTGAACCAGAGACCTCGCCCGTGAAGTAAATCATCGCACCTACGGTCCAACCAATTAGGAGAGAATCAATAGATTCCTTT
TCGGGAGCGATTCATCCTTCCCGAACGCAGCATACAACTCTCCGTTGTACTGCGCTCTCCAAGTGTGCTTGTT-CCCCCC
TTCTTCCTTACCATGGCAAGTC-TTTTTGAAATAACTCCGATGAGAAGAAA-AAAGAAGGCGTTAAGAGACCCTCCTGGC
CCCACCTTAGACACTCTAAGATCC----TTTTTCAAACCTGCTCCCATTTCGAGCCAAGAGATAGATAAATAGACACATC
CCATTGCACTGATCGGAGGCGTTCGTAGTGACTGAGGGGGTCGAAGACCAAGAAGTGAGTTATTTATCAGCCAAGCATTC
TTCTTACGGCTAGATCCAATCTCCTGGTCCC-------TACGGAAAGGAAAAAGAATTTCACGTTCTTCCTTTCGGCTTT
CGGGAAG---------GGAGGGTTAGGAAAATCCTATTGATTGCAGCTTTCTCCAGACCTC--------C----------
------GGGAAAAGCATGA-------AAAAAAAAAAGGCTCGAATGGTACGATCCCTCCGTCGCCCCAGAATGAAAGGGG
CGATCTCGTAGTTCTTGGTCTGTGAAGATACGTTGTTAGGTGCTCCATTTTATTTTCCCATTGAGGCCGAACCTAAACCT
GTGCTCGAGAGATAGCTGTCCATACACTGATAAGGGATGTATGGATTCTCGAGAAGAGAGGAGCCATGGTGGTCCCCCCC
GGACCGCCCGGATCCCACGAGTGAATAGAAAGTTGGATCTACATTGGATCTCACCCGAATCGCCCCATCTATCCTCCTGA
GGAGAAGTTTGGTTTCAAACCCCGGTTCGAACAGGAGAAGTACGCCATGCTAATGTGCCTTGGATGATCCACATCTCAGG
GTCAGGCGCTGATGAGCACATTGAACTATCCATGTGGCTGAGAGCCCTCACAGCCCAGGCACAACGACGCAATTATCAGG
GGCGCGCTCTACCACTGAGCTAATAGCCCGTCGTGCGGGCCTCTCGCCGGGG---GCCCGCTACGCCAAAAGCGAGAGAA
ACCCCA------TCCCTCTCTTTCCTTT-T----TTCGCCCCCATGTCCCTCCCGCGTGGCAACATGGGGGCG---AAAA
AAA-GGGGGATCCTATC--AACTTGTTCCGACCTAGGATAATAAGCTCATGAGCTTGGTCTTACTTCACCGTCGAGAAAC
GAAAGAAGACTTCCGTCG---------ACAAGTTTAACTCATACGTAGCTCCCTTCTTTTTGG-GTGTGAAGCAGTGTCA
AAC---------CAAAATACCCAACAAGCATTACCTCTCCCTGAAAAGGAGGTGATCCAGCCGCACCTTCCAGTACGGCT
ACCTTGTTACGACTTCACTCCAGTCACTAGCCCTGCCTTCGGCATCCCCCTCCTTGCGGTTAAGGTAACGACTTCGGGCA
TGGCCAGCTCCCATAGTGTGACGGGCGGTGTGTACAAGGCCCGGGAACGAATTCACCGCCGTATGGCTGACCGGCGATTA
CTAGCGATTCCGGCTTCATGCAGGCGAGTTGCAGCCTGCAATCCGAACTGAGGACGGGTTTTTGGAGTTAGCTCACCCTC
GCGGGATCGCGACCCTTTGTCCCGGCCATTGTAGCACGTGTGTCGCCCAGGGCATAAGGGGCATGATGACTTGACGTCAT
CCTCACCTTCCTCCGGCTTATCACCGGCAGTCTGTTCAGGGTTCCAAACTCAACGGTGGCAACTAAACACGAGGGTTGCG
CTCGTTGCGGGACTTAACCCAACACCTTACGGCACGAGCTGACGACAGCCATGCACCACCTGTGTCCGCGTTCCCGAAGG
CACCCCTCTCTTTCAAGAGGATTCGCGGCATGTCAAGCCCTGGTAAGGTTCTTCGCTTTGCATCGAATTAAACCACATGC
TCCACCGCTTGTGCGGGCCCCCGTCAATTCCTTTGAGTTTCATTCTTGCGAACGTACTCCCCAGGCGGGATACTTAACGC
GTTAGCTACAGCACTGCACGGGTCGATACGCACAGCGCCCAGTATCCATCGTTTACGGCTAGGACTACTGGGGTATCTAA
TCCCATTCGCTCCCCTAGCTTTCGTCTCTCAGTGTCAGTGTCGGCCCAGCAGAGTGCTTTCGCCGTTGGTGTTCTTTCCG
ATCTCTACGCATTTCACCGCTCCACCGGAAATTCCCTCTGCCCCTACCGTACTCCAGCTTGGCAGTTTCCACCGCCTGTC
CAGGGTTGAGCCCTGGGATTTGACGGCGGACTTAAAAAGCCACCTACAGACGCTTTACGCCCAATCATTCCGGATAACGC
TTGCATCCTCTGTATTACCGCGGCTGCTGGCACAGAGTTAGCCGATGCTTATTCCCCAGATACCGTCATTGCTTCTTCTC
CGGGAAAAGAAGTTCACGACCCGTAGGCCTTCTACCTCCACGCGGCATTGCTCCGTCAGGCTTTCGCCCATTGCGGAAAA
TTCCCCACTGCTGCCTCCCGTAGGAGTCTGGGCCGTGTCTCAGTCCCAGTGTGGCTGATCATCCTCTCGGACCAGCTACT
GATCATCGCCTTGGTAAGCTATTGCCTCACCAACTAGCTAATCAGACGCGAGCCCCTCCTCGGGCGGATTCCTCCTTTTG
CTCCTCAGCC--TACGGGGTATTAGCAGCCGTTTCCAGCTGTTGTTCCCCTCCCAAGGGCAGGTTCTTACGCGTTACTCA
CCCGTCCGCCACTGGAAACACCACTTCCCGTCCGACTTGCATGTGTTAAGCATGCCGCCAGCGTTCATCCTGAGCCAGGA
TCGAACTCTCCATGAGATTCTTAGTTGCATTACTTATAGCTTCCTTATTCGTAGACAAAGCGGATTCGGAACTGTCTTTC
A-------TTTCAAGGCATAACTTGTATCCATGCGCTTCATATTCGCTTAGAGTTCGCTCCAAGAAATATAGCCGTCCCT
ACCCCCTCACGTCAATCCCACGAGCCTCTTATCCATTC------GATCACGACGGCG-GGGGAGCAAGTCAAAATAG-AA
AAACTCACATTGGGTTTAGGGATAATCAGGCTCGAACTGATGACTTCCACCACGTCAAGGTGACACTCTACCGCTGAGTT
ATATCCCTTCCCTTGCCCCCATCGAGAAATAGAACTGACTAATCCGAAGGCAAAGGGTCGAGAAACTCAACGCCACTACT
TTTGAACAACTTGGAGTCGGGCCTTCTTTTCGCACCATTACGGATACGAAAATAATGGGAAAAATTGGATTCAATTGTCA
ACTGCTCCTATCGGAAATAGGATTGACTACGGATTCGAGCCATAGCACATGGTTTCATAAAAGCGTATGATTTTCCCGAT
CTAAATAAAGCAGGTTTTACATGAAGAAGATTTGGCTCAGCATGTTCTATTCGATACGGGTAGGAGAAGACCCCGACTCG
GTATTCTT---AAAAAAATAGAGAAATCAGAACCAAGTCAAGATGATACGGATCAACCCCTT-CTTCTTGCGCCAAAGAT
CTTACTATTTCCGAAGGAACTGGAGTTACATCTC------TTTTCCATTCAAAAGTTCTTATGTGTTTCCACGCCCCTTT
GAGACCCCGAAAAATGGACAAATTCCTTTTCTTAGGAACACATACAAGATTCGTCACTACAAAAAGGATAATGGTAACCC
CACCATTAACTATTTCATTTATTAACTACTTCA-----TTTATGAATTTCATAGT------AATAGAAATAAAATACATA
TATATCCTACCGAGACAGAATTTGTAACTTGCTATCCTCTTGCCTAGCAGGCAAAGATTTACCTCCGTGGAAAGGATGAT
TCATTCGGATCGACATGAGAGTCCAACTACATTGCATTGCTAGAATCCATGTTGTATATTTGAAAGAGGTTGACCTCCTT
GCTTCTCTCATGGTACAATCCTCTTCTCGCTAAGCCCCTTTCTCCTCGGTCCACAGAGACAAAATGTAGGACTGGTGCCA
ACAGTTCATCAC---------------AAAGG----ACTCACTGAGCCAGGATCACTAACTAATACTAATCTATTACTAA
TATAAAATAC--------ATATAATAGATAGAATAGAAAAGAACTGTCTTTTCTTTATACTTTCGCCGGTTCCGTTGCTA
CCGCGTGCTTTACGCAATCGATCGGATCATATAGATATCCCTTCAACACAACATAGGTCGTCGAAAGGATCTCGGAGACC
CACCAAAGCACGAAAGCCAGGATCTTTCAGAAAATGGATTCCTATTCGAAGAGTGCATAACCGCATGGATAAGCTCACAC
TAACCCGTCAATTTGGGATCCAATTCGGGATTTTCCTTGGGAGGTGTCGGGAAGGAATTGGAATGTAATAAT-ATCGATT
CATACAGATATAGAAGAA-----TCTCTATTGATTCAAAGGCTGTA--------CCT--ATAG----GATAGGGCTAGCG
AAAGAGGAAAAAACCGAAGATTTCACATAGTACTTTTGATCGAAAAATCAATCTGATTTATTTCGTACCCTTCGCTCAGT
GAGAAAATGGGTCAGATTCTACAGGATCAAACCTATGGGACTTAAGGAATGACGGAAGGGAATA-AAAAAGAAATAAATA
AAAATGAAGTAGAAGAGCCCAGATTCCAAATGAACAAATTCAAACTTG--AAAAAAAAATCTTTCTGATTCTCGAAGAAT
GAGGGGCAAAGGGATTGATCGAGAAAGATCTCTTGTTC--TTATTATAAGATCGTGATTGGATCCACATATGTTTGG---
-------TAAAAAGAAGAATCTTCTCCTTTGAGAATAATCAAAAAAAGAAA-------------------------GTGT
TCAATTG---------GAACATGAAAACGTGACTAAATTTGTCCTAGTTACTCTTGGGGACGGAGTGGATGAAGGGAGGA
GCTTCTCGAACGAGGAAAGGGATCCAATGACTTCGAAAGAATTGAACGAGGAGCCGTA-----------TGAGGTGAAAA
TCTC--------ATGTACGGTT-CTG----------------------TAGAGT--------GGCAGTAAGGGTGACTTA
TCTGTCA------ACTTTTC-----------
>16B_Brac_niti
--------------------------------------------------------------------------------
---------------------------------GC---------------------------------------------
--------------------------------------------------------------------------------
--------------------------------------------------------------------------------
--------------------------------------------------------------------------------
--------------------------------------------------------------------------------
--T----------------AGCGAAAGAGGAAAAAACCGAAGATTTCACATAGTACTTTTGATCGAAAAATCAATCTGAT
TTATTTCGTACCCTTCGCTCAGTGAGAAAATGGGTCAGATTCTACAGGAT-----CAAACCTATGGGACTTAAGGAATGA
CGGAAGGGAAT---------------------------------------------------------------------
--------------------------------------------------------TCTCTTGTTCT--TATTATAAGAT
CGTGATTGGATCCACATATGTTTGG------TAAAAAGAAGAATCTTCTCCTTTGAG-------AAAAAAAG--AAAGTG
TTCAATTGGAACATGAAAACGTGACTAAATTTGTCCTAGTTACTCTTGGGGACGGAGTGGATGAAGGGAGGAGCTTCTCG
AACGAGGAAAGGGATCCAATGACTTCGAAAGAATTGAACGAGGAGCCGTATGAGGTGAAAATCTCATGTACGGT------
------------------------------------CACTATTACCCCCAAAAAACCAAACTCTGCCTTACGTAAAGTTG
CCAGAGTACGATTAACCTCGGGATTTGAAATCACTGCTTATATACCCGGTATTGGCCATAATTTACAAGAGCATTCTGTA
GTCTTAGTAAGAGGGGGAAGGGTTAAG-----------------------------------------------------
--------------------------------------------------------------------------------
--------------------------------------------------------------------------------
--------------------------------------------------------------------------------
--------------------------------------------------------------------------------
--------------------------------------------------------------------------------
--------------------------------------------------------------------------------
--------------------------------------------------------------------------------
------------------------------------ATTTTATTAGCCCTTATAAAAGGAAAACTGATTCTTG---AGAA
CCCCTTGTACGCTCATGTC---------TACTGCAGAAGAAAAAACTGCAAAATCCGATCCAATTTATCGTAATCGATTA
GTTAACATGTTG--TAACCGT----TGAAACACGGAAAAAAATCATTGGCTTATCAAATTATCTATCGAGCCATGAAAAA
GATTCAACAAAAGACAGAAACAAATCCACTATCTGTTTTACGTCAAGCAATACGTGGAGTAACTCCCGATATAGCAGTAA
AAGCA---------------------------------------------------------------------------
----------------------------------GAAATATGGCTTTCAAATTAAGTTCCGAATTAGTGGATGCTGCCAA
AGRGAGTGGCGATGCCATACGCAAAAAGGAAGAGACTCATAGAATGGCGGAGGCAAATAGAGCTTTTGCGCATTTTCGTT
AATCCATGAACAGGATCTATATAGACTCAT-----GGAGCCATACATCTCG--------ATCGGAAAAGAATCAATAGAA
AAAGAAAGAATCGG------------------------------------------------------------------
--------------------------------------------------------------------------------
---------CCGTAAATATTCCATTCCA-------AAAAAAAAAGAGAAAGTTCGAAACAATTGGGATTTTTT-GGAGAT
TGGATGCAGTTACTAATTCATGATCTGGCATGTACAGAATGAAAACTTCATTCTCGATTCTACGAGAATTTTT-------
--------------------------------------------------------------------------------
---------------------------------------TATTTCATCTCTTCAACAAGTTTAGTAATGAGTATAACGGC
-----------------------AACCTATGATTAGCTTTTCGGGAAATTTCCAAACGAACAATTTCAACGAAATATTTC
AATTTCTTATTTTACTATGTTCAACTCTATGTATTCCTCTATCCGTAGAGTACATTGAATGTACAGAAATGGCTATAACA
GAGTTTCTC-----------------------------------------------------------------------
--------------------------------------------------------------------------------
--------------------------------------------------------------------------------
--------------------------------------------------------------------------------
--------------------------------------------------------------------------------
--------------------------------------------------------------------------------
--------------------------------------------------------------------------------
--------------------------------------------------------------------------------
--------------------------------------------------------------------------------
----------------------------------------------------------------------------TTTC
TCAATCTTTTCGACC-------TCTTGGTTCCGTA--------GGAGCAAGT----------CAGAAAGATTGAGAAAAA
TTGG--TCATTCACAACC--------AC----------TGATG--------AAGGATTCCT--------CGAAAAGTTAA
GGATTAGTAATCCTTTTT------AGAAATCGAAT------------ATACATACGCGAGGAAGGTAATCAAAAAAGAAA
GAAGATGAGTTCTTCTTTC-TTTTATCACTTAGGAGCCGTGCGAGATGAAAGTCTCATGCACGGTTTTGAATGAGAGAAA
GAAGTGAGGAATCCTCTTTTCGACTCTGACTCTCCCACTCCAGTCGTTGCTTTTCTTTCTGTTACTTCGAAAGTAGCTGC
TTCAGCTTCAGCCACTCGAATTTTCGATATTCCTTTTTATTTCTCATCAAACGAATGGCATCTTCTTCTGGAAATCCTAG
CTATTCTGAGCATGATAGTGGGGAATCTCATTGCTATTACTCAAACAAGCATGAAACGTATGCTTGCATATTCGTC----
----------------------------TCATTGTTGGAGACTCAAATGGTGGATATGCAAGCATGATAACTTATATCTT
CTTCTATATCTCCATGAATCTAGGAACTTTTGCTTGCATTGTATTATTTGGTCTACGTACCGGAACTGATAACATTCGAG
ATTATGCAGGATTATA----------------------------------------------------------------
--------------------------------------------------------------------------------
--------------------------------------------------------------------------------
--------------------------------------------------------------------------------
---------------------------------------GAAATTGCTCAAGATACCCTTTTTTAGCTTCTAGAACCTAT
TTCTTAGTTCAAAATCCCTCTTACTAACTGGAATCAAAGAATTAGTAGATCTGTTCCGCCCAAAATGGGAATGGGCTAGG
GTGATGAACTTATAATCTGATAATCGAGTCGATTCCATGATTATAAGTTCATTCCATACCGGACCAGACCGGAATAGA--
--------------------------------------------------------------------------------
--------------------------------------------------------------------------------
--------------------------------------------------------------------------------
--------------------------------------------------------------------------------
--------------------------------------------------------------------------------
--------------------------------------------------------------------------------
--------------------------------------------------------------------------------
--------------------------------------------------------------------------------
--------------------------------------------------------------------------------
--------------------------------------------------------------------------------
--------------------------------------------------------------------------------
--------------------------------------------------------------------------------
--------------------------------------------------------------------------GCTTCA
ACAGGAATTACACAAGGGTAGATTGATACAATAGAAACCTCTGGTAAAATGAAAT----GCCCGCCCGTCACCCAACAGA
TAAAGTACATTACATAGTCCGTTTTAG-----------------ATTCAGTGACTTTGGC----------------ACTG
GATGGTCCC--AA-------AAAAAAATGGGTACT----ATCGGGTCGGGTGAATTCAATAATAGGCGTCTGTTGGCATT
CCATCCTTCCTTCTCCTTTCAGGGACTATCCGAAAGAGAATCCAGTACTTCTTGGTC-------GTGAATATCTGAATAG
GACGAACCGCCCCGTGGATATCTTTGCTTCGGAACAAAACAATTAGAATTAGGCCC------------------------
--------------------------------------------------------------------------------
--------------------------------------------------------------------------------
--------------------------------------------------------------------------------
--------------------------------------------------------------------------------
------------------------------------------------------------------TTCCATGTCCAAAA
TATGGAAGAAAGAG------------------------------------------------------------------
--------------------------------------------------------------------------------
-------------------------------------------------------ACAGATTTGATAAATACTGATAACT
CTCGGATAGAGTATTAGAACGGAAAAATCCATTAGATAATGAACTATTGGTTCTAAGCCAT-------------------
------------------------TCTTGATAAACCAGCGTTTATATA--GATGTAGGAGGATTGGTTTGGGAAGTAAGA
AGCCCCTTTGACATCTCTTCATCTGCAAAGAATTCTTGATGTGAAAACACAGAGACAAAGGGGGGATCTTTGAATAGGAA
AAAGAGTGGATCCG------------------------------------------------------------------
GGTACTGCATGGTTCCACTCTGCAAGAACTCCGAATCGTTCTCTTGAAGCTCATCCTCTTCATCATAAATGATCCGCTTG
TCCCGAAATGACCTGGCCCAATAGGGAAATCCCAATTCATTGGACCTTTCGATACAATCAAATAGAAAGCCCCAGGGGCG
CCATATTCTAGGAGC-------CCAAAC----------------------------------------------------
--------------------------------------------------------------------------------
--------------------------------------------------GGGCCGAAGAAGCAATGTCACTCGATCATT
ATCAAACCGACTGCAATCTTTTTCTGTCCGTGAGGATCCCACCAGAGCGCCTTCTACTTCTAATAGGCCGTGAACTAGAT
CCGAATCATTTTCAACAAGTCCATAATAAGTGATCCCATTTTTTTCATCGGGTCCRGGTAG-------------------
--------------------------------------------------------------------------------
--------------------------------------------------------------------------------
--------------------------------------------------------------------------------
--------------------------------------------------------------------------------
--------------------------------------------------------------------------------
------------------------------------------------------------------------TTCGTATC
TTAATGCATGTATTTAATTTATTCGGAGCTATTAGAGCGGGATCCACTTTTTGGGGAATATGAGTCGAAGCAATAACAAG
AATATCTCTAGTGGAACATCTTTCACAATCCCTGGAGAGATAGTTCACTAATAGACCAAGGGATAAGTAATTCGACTCAT
TCACATCCAGATCATGAATGTTTGGAATCCATATTATGCAAGGAGACATTGCTTTTGCTAATTCGAATTGAAGGGTGATA
T------AAAATCGGTCTATTTCCGGCATCATATCCATAGTTAGCGCATTCATCCTAGTTAGAAGCTCCAGCTCCGTATC
AAGGTCACGGTCGAGATCGTCACTCACA----------------------------------------------------
---------------------------GAACATAGGAGTTTGTCGCTAG-------------------------------
--------------------------------------------------------------------------------
--------------------------------------------------------------------------------
------TATTGAACTCATAATTCATTAGATACTTTTTATGAATGTCAACTAAGTATCGTAAGTAAATGGATCCCGGCTCT
TCAATCATTTGATAACCAGAGTCATTCTTTGATAAATGATCACTATGAGTCAGACTCAATAGAATTTGATCAATCCT-TT
TTTCTGTCGTTAAGGTGGAGAACTGAA-CCAAGAATTCTCTTTCTTTATCATCAATTGAATCACTGTTCGCGACCAAGGA
TTCTATT-------------------------------------------------------------------------
--------------------------------------------------------------------------------
--------------------------------------------------------------------------------
--------------------------------------------------------------------------------
--------------------------------------------------------------------------------
--------------------------------------------------------------------------------
--------------------------------------------------------------------------------
--------------------------------------------------------------------------------
-----------------------------AGAATTCGCCATGATATATCTAATCCATGCATAATATCATGAAAAATGGAT
ACAAATTTTTGACTGCTACTTAGTATCGGTAATA------AAAAGGTATCTAAAAATATCAAATTTAGATATTTGTACCC
TGTCGAAGTAAGGAACCATG------------------------------------------------------------
--------------------------------------------------------------------------------
--------------------------------------------------------------------------------
--------------------------------------------------TTCAAAATTGACTATTTGTCCCTCTGTTAG
AGGTGTTCCAGAAATGTCTGCGATCGAATAAATAGCTCTACGAACGAATGGATCGGATCGAATTGGAAAATGGAAAGATT
TGTACAAGTTATACCTTTCGTCACCACTTCGTGGAAAATCATTAGGTATGAATATGTTAGATACCTGTGACTCGATTGGT
GAAATAGTATCTCTCTCCAAAAAAGCATG------TTTTTTTTTACCGCCGCACAAAGA------GAATATTTTGTTGCG
AATGAACAAGATATTGAGGAATTGTCCATACGTAAAATCATAATTCTTGATACGGGCCTTTTCCACATAAAAAGGGAATC
TTTTGTTACAATAGAAGCAGAAGTGATGTAGATTATTCAAGAATCGAAGTCGATTTGCTTTATAAAAAGAAGATATCAAT
GAACTTCTATGAAATGGTTTTACGGGATTCAGCCAATTGTCTTGATCGTGGGATGAAACCAGTTGTGATTGCTAACCAA-
---------GTTTATAAAGAACCGGTATAACTTGCATTGGGTTTGGAATAA-----------------------------
-----------------------------------------CCAGTGATCATCAAGTGTGTCTGC---ATTATT------
TATTTTGATTGT---ATTTGGAGGGT-------------------TAT-------------TTC------GT--------
----------------------------TAGGCTAATTG-------------------------TATCTTTT----AGGA
CTTGAAA----GCTTTGTACCT--------TTGCAGTCGGCCGGAAA---GTTCCGCAGGTAATCAATCAGCAATGGTTT
CAAGGTCATACACCAACCTCTTAGATCTGGCGTCTGGTGATGTTCCAAATTTTGGCCGGGAAAGGAAGAGGTTACCTCGA
GTTGCAACTGTTGCTGGCGTTTTGTCTGAGCTGGATGATGAAACATGCAATAGTGTTGGGTCTGATGCTCCTTCATCAGT
ATCACAAGAGCGGATTATCATTGTGGGTAACCAACTTCCCCTTCGGTCCCATCGAAATCCAGATGGCAGTGGAGAATGGT
GCTTTAGCTGGGATGAGGACTCACTTCTTTTACAACTTAAAGATGGCCTAGGAGAGGATGTTGAAGTCATCTATGTCGGT
TGTCTCAAAGAAGAGATCGACGCTGGTGAGCAAGATGATGTAGCACAAACATTGCTT---------------------GA
GGCTTTCAAATGTGTTCCTGCCTTTATACCTCCGGACCTTTTCACTAAGTTCTACCATGGCTTCTGCAAGCAGCATCTCT
GGCCTTTATTTCACTACATGCTTCCTCTATCACCTGATCTTGGTGGCCGCTTTGATCGGTCCCTTTGGCAGGCTTATGTT
TCTGTCAACAAAATATTTGCAGACAAAGTAATGGAAGTAATCAACCCTGATGATGATTATGTGTGGG-------------
-------------------------TTCATGACTACC--------------------------------------ATCTC
ATGGTTTTGCCAACATTCTTGAGGAAAAG-------GTTCA----A----TAGAGTGAA---------------ACTA--
------------------------GGGTTCTTCCTCCACAGTCCATTTCCTTCATCTGAGATATATC-------------
------GGACTCTTCCTGTAA--------------------------GAGACGAGCTTCTGAGAGCAC--TTCTCAACTC
------------TGACCTCATTGGCTTTCATACATTTGACT---------------AT-GCAAGGCACTTCCTTTCT---
------TG-----TTGCA----GTCGAATGCTTGGCCTTTC----------------------TTATCA-ATCTAAGCGA
GGCTAC---------------------------------------------------ATAGGGCTTGAGT-ATTAT----
--GGTCGCACTGTC-----AG------CATCAAAATACTT----------------CC----------------------
--------------------------------------------------------------------------------
----T-------------GTCGG---------------------------------GATCCAT-ATAGGCC---AGCTCA
-------------------------------------------------A-------------CTCAGT-GATGAATCTC
CCTGAGACAGAAACCAAGGTTGC---------------------------------------------------------
--------------------------------------------------------------------------------
-----------------------AGAACTATCTGAGCAGTTTAG-----GGGTCGTACTGTTA-----------------
-------------------------TGCTTGGGGTTGATGACATGGA-------TATTTT---TAAAGGAATCAGTCTGA
AACTTTTGGCAATGGAAC-AACTACTCATTCAGCA--TCCTGAT------------------------------------
--------------------------------------------------------------------------------
--------------------------------------------------------------------------------
-----------------------------------------------------AAAAGGGGCGAAGTGGTTTTGATTCA-
AA---TTGCAAACC------------------------------------------------------------------
--------------------------------------------------------------------------------
-----------------CAGCAAGAGGCCGTGGAAGG-------------------------------------------
--------------------------------------------------------------------------------
--------------------------------------------------------------------------------
--------------------------ATCACTATA---------------------------------------------
-------TAAGTAGAA------------------------TTTT--------TCGATG-------AATCAAGCAAGC-AC
AAGCGGCTAGTT-------ATAAAC-AA----------------------CAAAGAATACAATAATGAA-------GAAC
------------T------------------GAAAACTATAAACTATACA-------A---------TTTTTTT-TTTT-
-TCA-TTTTTTTTAGGGCTATACGGACTCGAACCGTAGACCTTCTCG---------------------------------
--------------------------------------------------------------------------------
--------------------------------------------------------------------------------
----------------------------------------------TGCTTTTGGCTCAGATCAACCTAAG---------
-----------------------------------------------------------TTAAAA---------------
---GTA------------------------T----------------------------------------------TTT
TTGAAATCCTTATACTCA------GCCTAGCATTGAATAGACTGGATATTTACCTTATCAA-----TATCTTA----AAT
CAATA-A------TGGGTTCTCTTGAATGCT---GAAAAGAGCACTTAAATTAAACCGAG--------------------
------------------------------------------AGT--------AAGACATCAACTTCTGAATAAGTCTT-
------TTAATTATATGAT----ATACTTCTTTG--------AAAAACATTGACGCGCGTGTAAACGAGGTGCTCTACCT
AACTGAGCTATAGCCCTTGTA-------CTTATGATACACATTTTATCATGTCGATAATTTCTTGTCAAGATAAAGAT--
--TCCAAGGGCTAACATCCTATTTCTTTGATCTGGTTGTTTGGTATT--GCTTATAAATAATATTCGATTTATAATCGAT
AGATGGGAC--GGGCTACC-----TTTTTTTCTCTTTATGATGATAAAAGACCTACTTAACTCAGTGGTTAGAGTATTGC
TTTCATACGGCGGGAGT----------AATCCAATAGTAGGTAGAACTTATTAGATAGCAGAATCAATGGTATCTAATAA
GTTTTGCTACCCA---CCTTTT-C-TTTTTATTTG----------ATTGATTTTTGATCT---------TTTCCATTCCA
TTCTATTTCATTTT----------TGAATTGAAAAATTTTTCGTTGTATTAGAATCTGATTTGACTTATGATTCT-----
AGTCAATTGGCAG-------------------------------------------------------------------
-------------------------A-------------------------------------ACCTTAGCCCGTCTGAG
AGCCAGATTGGCCTCAATTATTTGTCTCTTTCCTTCAGCTTTCCTCAAGTTTGCTTCGGCTATTTCAAGAGTTTGTTGAG
CTTCTTGTGGATCAATGTCACTACCCCTCTCCGCATCATTTACTAAAACAGTAATCTCATTATTGCC-----------AA
CCACCCATCAGAGCCATCGTTAACCATTCGTCGTTAAGGCGTATTCTCAAAATACCGATATCGACAGCAGTGGCAATAGG
TGCGTGATTTGGTAATACGCCAATTTGTCCACTATTAGTAGATAAAATGA-----------TCTGAATCCCAAACAATTC
GATTCGGGGTCAGTACACAAAGATTTAAGGTCATTTCTTCAAGTTGTTCTCCATTTCTAAATTCGTAGCCTTCGCAGTAG
CTTCATCAATGTTACCTACCAAATAAAAGGCCTGTTCGGGAAGACTATCTAATTCTCCGGAAA-----------------
--------------------------------------------------------------------------------
--------------------------------------------------------------------------------
-----------------------------------------------------------------------GATCTGAGG
TTGGAGCATAGTTGACGTTGAATCTAAAGGATCCACTGCTGGATAGATACCTTTAGCAGCTAATCCTCTTGATAGTACAG
TAGTAGCATCTAAATGCGCAAA----------------------------------------------------------
--------------------------------------------------------------------------------
--------------------------------------------------------------------------------
--------------------------------------------------------------------------------
--------------------------------------------------------------------------------
-----------------------------------------------------ATACGGATACACCCCCGTGAGCTTTCG
CAATGTTGTTGATTAATTCCATAATTAGTACTGTTTTCCCCACTCCAGCCCCCCCGAATAGTCCGATTTTTCCTCCGCGG
CGATAAGGGGCTAAAAGATCTACTACTTTAATTCCGGTTTCAAAA-----------------------------------
---AGATCTATGAATAGGGGATGTTGTG----------------------------------------------------
-----------------GTTCCGACTGGAACACTTAGAGGAGCTCCTGTGTCAATCACTTCTATTCCTCTCATTAGACCA
TCTGTAGCACTCATAGCTACAGCGCGAACTCGATTATTTCCTAATAATTGCTGTACTTCACAAGTCACATTAATTTGTTG
ACCGGCAGTATCTCGACCCTTAACTACCAGCGCGTTGTAAATATTAGGCATCTTGCCCGGGGGAAAAGTTACATCTAGCA
CCGGGCCAATGATTTGAGCGATACGCCCCAAGTTCTTTT-----------------------------------------
--------------------------------------------------------------------------------
-------------------------------------------------------------------GGCAGTTAGCACT
CAATTTCGTTTGTACCATCTAACGAATCCAATTTAATTGTTTACTTA---------TTTTCAA----------TTTCAAT
GAGTGAATTTTCAAGTTCAACTAACT--------------CATTTTCAAAACAAAATAGAA----------AT----ATC
AAAATAGA-----GAT-----ATTAAGTGTATGAAT-----AAAAA--------------GGGCTTCAGGAA----GCTT
TTCATTTGTC------TATCATTATAAACAATACTA-TCTA---------T-TTATGGAA--------------------
------------------------------GGTAC----TCTTTTCTTATTTAAACAGATCTAGTTACGCCTAGTT-ATT
AT-------TTTCTTTTTTTCCTAAACGAATTCCGCGGATTTT--MACA-TTTACACCTTTTCACATTTAGGATTTACAT
ATACAACATATATCACTGTCAAGAGGACA---TTTTT--TTTATTATTTAGATATTTTGATTAAAAAA-GTTAAGGATTT
AGAAACT-------------------------------------------------------------------------
--------------------------------------------------------------------------------
------------------------------------------------------------------------------GA
ATTCTTAATTCATGAGTTGTAGGGAGGGACTTATGTCACCACAAACAGAGACTAAAGCAAGTGTTGGATTCAAGGCTGGT
GTTAAAGATTATAAATTGACTTATTATACTCCTGACTATGAAACCAAAGAT-----------------------------
--------------------------------------------------------------------------------
--------------------------------------------------------------------------------
-------------------------------------------------------------------CCATTGTGGGTAA
TGTATTTGGGTTCAAAGCCCTACGCGCTCTACGTCTGGAGGATTTGCGAATCCCTACTGCTTATGTTAAAACTTTCCAAG
GACCACCCCATGGTATCCAAGTTGAGAGAGAT------------------------------------------------
----------------------AATTACGGTAGAGCTGTTTATGAATGTCTCCGCGGTGGACTTGATTTTACCAAAGATG
ATGAGAATGTGAACTCCCAACCATTTATGCGTTGGAGAGACCGTTTCGTATTTT------------------AAGCACAG
GC---------------------ACATTATTTAAATGCTACTGCGGGTACATGCGAAGAAATGATCAAAAGGGCTGTATT
TGCCAGAGAATTGGGAGTTCCTATCGTAATGCATGACTACTTAACAGGAGGATTTACTGCAAAT----------------
--------------------------------------------------------------------------------
-------------------------TACGTATGTCTGGTGGAGATCATGTTCACGCTGGTACCGTAGTAGGTAAACTTGA
AGGGGAAAGAGAAATCACTTTGGGCTTTGTTGATTTACTGCGCGATGATTTTGTTGAAAAAGATCG--------------
--------------------------------------------------------------------------------
--------------------------------------------------------------------------------
--------------------------------------------------------------------------------
--------------------------------------------------------------------------------
--------------------------------------------------------------------------------
--------------------------------------------------------------------------------
--------------------------------------------------------------------------------
------------------------------------------------------------------TAATAAAAAA----
----------------------AAA-------------------------------------------------------
--------------------------------------------------------------------------------
-----------------------------------------------AA-----------------------AAAAAAGH
--------------------------------------------------------------------------------
------------------TTTTATA-------TCT-ATATCCCGTAGTTTC-------GGTCAAGGGT-CGATCCAAGTA
T--------CACA----ACTTTGTCTA-CCCATCCTG-----TATATTGTCCTTTTCGTTCCTTATCCGTATT--GGAAT
AGAAAC--------------------------------------------------------------------------
--------------------------------------------------------------------------------
--------------------------------------------------------------------------------
--------------------------------------------------------------------------------
--------------------------------------------------------------------------------
--------------------------------------------------------------------------------
--------------------------------------------------------------------------------
--------------------------------------------------------------------------------
----------------------------------------------GGATCCATATGT---TTATTCTGC---------T
CAGAA---ATG-------------AAATATTC-AAATGA----TTT-TTTTTCATCGAATGACTATTCATCTA-------
------TTTTTTTTGATATAA-ATAGTG-ACAAGAAAGCTCTATGGAAAAATGGTGGTTCAATTCGATGCTATCTAACAG
GAAGGTAGAATACAAGTGCAGGCTAAATAAATCAATGGATAATATTGGTCCTCTTGAAAATAC-----------------
C---AGTATAAGTGAGG---------------------------------------------------------------
------------------------------------GTTATTGTAATGTTGATCATTTAGTCAACATTAGGGACA-TTCG
GAATTTCAGTGCGGATGACACTTTTTTCGTTAGGGATAGTAATAGGAACAGTTATTCGATATATATTGATAATCCAATTT
TTAAGATGAACAATGATCGTTCTTTTCTGAGTGAACTAGAAAGCTCTTTTT------ATATTTATTGGAATTCTAGTTCT
CTGAATAATAGGTCTAGGGGTGACG---GCCACTAT------GATCATTATATG------TATGATACTAAATATAGTTG
GAATAATTACATCAATAGTTGCATTGACAGTTATCTTCATTCTCAAATCTGTATTGATGGTTCTATTTTAAATGCTAGTG
ACAATTACACCGAAAGTTACATTTATAG----------------------------------------------------
-----------------------------------------------------------CGATGTCGCTCAAAAATACAG
GCATTTGTGGATTCAATGTGAAATTTGTTATGCATTAAATTATA-----AAAAAAATTTGAAGTCAAGAATGAATATTTG
TGAACAATGTGGATATCATTTGAAAATGAGTAGTTCAGATAGAATTGAATTTTCGATTGATCCAG---------------
--------------------------------------------------------------------------------
--------GACAGGATTAACCGAGGCTGTTCAAACAGGCACAGGTCAACTAAACGGAATTCCTGTAGCAATTGGGGTTAT
GGATTTCCAGTTTATGGGGGGTAGTATGGGATCCGTAGTAGGCGAGAAAATTACTCGTTTGGTCGAGTATGCTACCAATC
AATTTTTACCTCTTATTCTAGTGTGTGCTTCTGGAGGAGCTCGCAT--AAGAGGGAAGTTTGAGCTTGATGCAAATGGCT
AAAATTTCTTCCGCTTTATATGATTATC----------------------------------------------------
------------------------------------------------ACCCAATGCTTACATTGCGTTTGCGGGTAAAA
GAGTAATTGAACAAACATTGAATAAGACAGTACCTGAAGGTTCCCAAGCGGCTGAATTTTTATTCCATAAAGGCTTATTT
GATCCAATCGTACCACGTAATCTTTTAAAAGGGGTTCTGAATGAGTTATTTCAGCTCCACGC-TTTTTTTCCTTTGAATT
ATA-------------AATAAAA-------------TAAATAAATAAAG-TAAAGTAGA-GC-------------TTA--
---------------------------------------------AAAT---------------AAGTTAACTAATT---
---ATTTGAGTTCGGCCGAAC------A------AGTATTTATCGAA-----ATCAAAGGAAAAATCCGA----------
-----------------TTTT-----------------------------------------------------------
----------------------TTTTTTTTTTTTACCGATATTTCTG-------ATTACTAA----------TAC-----
----------------TATCGACAAACCAAG-----AAGAGTGCATTTTTTCTTATGCGAAATTGAATTT-------ACA
AGG-------TAAATA-------ATAAATAAAACCAATTTCATGT------TCTTACCTCTGTATAGAAAATATAGAGTC
TTGCATATATGGAGTCTTGTATATTTCTATATAGCT------GTC----------------GAA------------AATC
CCCCTTTTACTAATATTTTAAATCC-------------------------------CTA-----TTGT------------
-TCGATCGGATTACAAGGCACTTT--------------------------------------------------------
-------------------------------------------------------------ATAAGATCG----------
--------------------------------------------------------------GAA----------GAGCA
CACT----------------------------------------TTAA-----TTATATATACTC-----------ACTT
AAA--------------TATAC--------------------------------------------------TTAATCTA
ATTTT-------------------------------------------------------AAAGCAATWWCMGRT--MWA
AAGATTAAT-AAAAAATAGGTACAAATTTTAAATCGAGGTG-CCCATTCTATGACAATTCTCAACGACTTACCCTCTATT
TTTGTGCCTTTAGTGGGCTTAGTATTTCCGGCAATTGCAATGGCTTCTTTATCTCTTCATGTTCAAAAAAACAAGATTGT
GTAGATCCGATGGGAGCAAATCTCATCTA-----------TTTTTTTTTTAA----------------------------
--------------------------------------------------------------AAA--CATAAATG-----
----------------------AAAAAGGGT-------------------------------------------------
--------------------------------------------------------------------------------
--------------------------------------------------------------------------------
--------------------------------------------------------------------------------
--------------------------------------------------------------------------------
----------------------TCTGGGCTAGTCTCCCACTTCCAATAA------AAT-TAACTGGATCTAGTATGAGTT
GGCGATCAGAACGTATATGG------------------------------------------------------------
--------------------------------------------------------------------------------
--------------------------------------------------------------------------------
--------------------------------------------------------------------------------
-------------------------------------------------------------TAGAAGTTAAAGAGGGTAT
TTATGCTCGGCGTGTCCTTTAT------ATGGAAATCAGAGGGCAGGGGGCCATTCCTTTGACTCGTACTGATGAGAATT
TGACTCCACGAGAAATTGAGCAAAAAGCGGCTGAATTGGCCTATTTCTTGCG--TGTACCAATTGAAGTATTTTGATTAG
ATAC----AGAT-AGATCATATCTTGTAAATTAT---CTCCCCCTT-----------TTTTTTTCAATCGA--------C
GTTTCTTTTTA--------TCTGTGCTCT----------TTAATGAGCGTTGGACCAGTTCGAATGAT------------
--------------------AATTTT----------ATTTGG-CTTTTACCGCT-----C----ATTTTTGATCATCACA
ATATTCTTTCAGAAATCTATCTCACTTATTCCTG-----TGGAA------------------------------------
---TATCGGCAGTTGACCAA--------TTTTGTTTTCAAAATATTTTCTATTTTGATACAAA-GGAATTCTTTCATCTC
GAAAT--------------------------------------G--------------CTCAAA----------------
-------------------------TTGAGATATCTG----------------GAAAGAATAGGAATTTTTTGTTTCTTC
ATTCGTCT-------------TTCTTAGGTCATTTCTGTATTCTTTCTAAATTCAAGAATTA-CCCACTGATTCACATAT
AAACAAATA---------------------------------AAAAAGAACTAGC------TTCATAGG-TTCGAAAGGG
TCCGAAGCCTTGTA-ATAGAACTTATGCTTGATAGAAATATTCGATCATATAGAGTCGACGAATGGGATCGGTTCATTAA
----AAATTCACAGACAACAAAATG---AAAAAAAAAACATTTATTCCCCTTCTATATCTTATATCTATAACCCTTTTGC
CCTGGTGTATCTCTTTTTCATTTAATAAAAGTCTGGAATCTTGGATTATTAATTGGTGGAATACTAATAAATATGAAACT
TTTTT-AAATGATATTCACGAAAAGGGTATTCTAAAAAAAT----------------ACTCTTACTGTTAGACGAAATGA
T-------------------------------CTACAAAAGTTTCCTATCGCAGTCCACAAAGAAACAATCCAATTGCTC
AAGATGCATAATGAGCAGCGTATCCATACAATTTTGCACTTCTCGACAAATATAATCTCTTTCGTTATTCTAAGTGTTTA
TTCTATTCTAGGTAATGAAGAACTTATTATTCTTAATTCTTGGGTTCAAGAATTCCTATATAACTTAAGTGACACAATAA
AAGCTTTTTCTATTCTTTTATTAACCGATTTATGTATAGGATTCCATTCACCCCACGGTTGGGAATTAATGATTGGCTCT
GTCTACAAAGATTTTGGATTTGCTCATAATGATCAAATTATATCTGGTCTTGTTTCCACTTTTCCAGTCATTATTGA---
--------------------------------------------------------------------------------
--------------------------------------------------------------------------------
----------------------------------------------AG--------------------------------
--------------------------------------------------------------------------------
--------------------------------------------------------------------------------
--------------------------------------------------------------------------------
--------------------------------------------------------------------------------
----------------------------------------CGTGGATATTGAGGTTCCACAAGCGGTACTTCCTGATACT
GTATTTGAAGCAGTTGTTCGAATTCCTTATGATATGCAACTGAAACAAGTTCTTGCTAATGGCAAAAAAGGAACTTTAAA
TGTAGGAGCTGTCCTTAT----------GGGTTTGAATTAGCCCCTCCCGATCGTATTTCGCCAGAGATGAAAGAAAAGA
TAGGTAATCTGTCTTTTCAGACTTATCGCCCCACTAAAAAAAATATTCTTGTGATTGGTCCTGTTCCTGGTCAGAAATAT
AGTGAAATCACCTTTCCTATTCTTTCTCCGAGCCCTGCTACTAGTAAGAATATTCACTTCTTAAAATATCCCATATACGT
AGGAGGAAACAGGGGAAGGGGGCAGATTTATCCCGACGGGAGCAAGAGTAATAATACGGTTTATAATGCTACAGCAGCAG
GTATAGTAAGCAAAATTCTACGAAAAGAAAAAGGGGGGTATGAGATAACCATAACAGATCTGTCAGAGGGACGTCAAGTG
ATTGATATTATACCT-----------------------------------------------------------------
--------------------------------------------------------------------------------
--------------------------------------------------------------------------------
--------------------------------------------------------------------------------
--------------------------------------------------------------------------TTGGGA
ATTACTTATACCACATTTC------TAGTCATAGTATGAATATTGGT----AAAAAGGCTATTTTACTTTATCCCTTCT-
T-----TTKGTCTT------TTTTAATCTAAATGGAAGCGGTCTGATTCTGTTACTATTGTCAGATTTCATAGAATGTAT
CATTTTTCTATTCGCATAGAATCCAATT-CGACTAGATACT-AATTTTTAGTCGTCGGCACAAGAAAGGGATTT-----T
CTTGTGTCGAAATAATAATGATTCTTGATCT-------------------------------------------------
--------------------------------------------------------------------------------
--------------------------------------------------------------------------------
--------------------------------------------------------------------------------
--------------------------------------------------------------------------------
-----------------------------AAAAAAAAATAAAGTAAGG---------------------------TTC--
-----------------------------TATTAGT---------ATAG-AAAAAT-TGGCATGCTATCGGGGATCGACC
GAAACAAAATATATAACATAAATT-------AA------------------------------ATAGTATGA-------T
TATGCCATCCA------------------------------------------T--------------------------
----AGTGATAGATACTAT-----------------CGAGGAAC----GTTTTGAGTCAATTAATGAAGTTACTTTTTCA
AAAGCATCATCCAG-------AAAAAA-TTGGATGGAG----TTTT-----------------------AGCTCAACGGG
ACCCCCGCCC-TTTTTTCTCTCTTCA------------------------------------------------------
---------------------------CTGCAGTTTATCCGATTATTACAGGGACGAACCCAATCCGGAATATGAACCAT
AAAAGAAAATG----TTAAACCAATCACAGGAATACCAGTTACAGTACCTATTATCCAAAG-------------------
--------------------------------------------------------------------------------
--------------------------------------------------------------------------------
---------------------------------ATAAAACAGCAAGTACAAAAATGAGTAATAA----------------
------------------------------GGGTTTGATTGTGTCATAGCTCTATAATTAATTCGAATTAGGTTTATCGT
TGGATGAACTGCATTGCCGATATT----------AAAGAACGGTAGGTACAGCTAATCCGTGAACAGCCAACCATCGTAC
TGTAAAAATTGGATAGGTTCGATCTATGGTCATTGGGGCCTCCTAAAAAGATCTACTAAATTCATCGAGTTGTTCCAAAG
GATCAAAACGGCCAGTTATTAATGGAATTCCTTGTCGGCTCTCTGTAAAATATTCATTTGGGCGAGGGCTTCCAAAGACA
TCGTAAGCTAAACCCGTGCTTACGAATAACCAACCTGCAATGAATAGGGAAGGTATAGTAATGCTATGAATGAC------
-----------------------------------CTCCTGTGCTTCCAGACATGCTGAGCTCCATATATTCTTGTACAG
TCA---AAGGGGGATCCGTTTTGTAAACGATTGGATCAGTAAATG-AAAATTTACTGGGATTCC-------ATCCTTGTG
AGATCGT-----CAATATTGTACCAAGGGTTTCGTTAAAGTATACCGAATCAGTATAGCTATTCTTTTTCTGATGCAGTA
ATGCAACTTTAATCAGCATCGAAATGAAGCCTTATATAATTTCTTTCTTCTTTTCTTTCTCTTGTCAC-------TATAG
AACCATGTAT----------GGAAAATTTG----------AATTCGATGATTTTTT------------------------
--TGGAATCC---------TTTTTTTC-------ATTTTAAAGGAATTGGTTAGTAGTCCAGTACCAAGAACCGGCAGTA
GAAAGTATTCGATGAAAGAAGGAGACGAGAACAACGAA------AAAATAATTGTAATAATCAATATTCGTGATGTACGC
------ATTCTTGTAGTAGATCA-AAAA--GGCCTTCTTGACATTTAACTACA--------------AAGAGGGGTTTCC
AT-------------TTTTTATT-----TTTAATATTAAT---------------------TTTCTATTTT------ATT
TCTCC------AGAATTGTCCAACGAATCT------CTTGATTCGGAATCACGTGAGGATAGGTGAATGTTTTAGATGAT
GAATGGA---TTTCTTTTTCTAC--TT-A--TACCACTCTATTTTTGTTAG-----------------------------
--------------------------------------------------------------------------------
--------------------------------------------------------------------------------
--------------------------------------------------------------------------------
--------------------------------------------------------------------------------
-----------------------------------------------------------CTATAACCTCAGTTTTATTTA
TTGGTATGAGTAGGATACGACTTATTTG----AAATGAATTGAATGAACAATTCATAA-AAAAATCT--TTTT-TTGGAA
GATTCCATCTC--------TAGTGTGTCAATT-----TCCAATTCTTGGTTATTGAGATTTATGGACAATATGGATTAAT
ATTTAAGGATAGATATTACCTCTC--------------------------------------------GTTTTTCTATTT
GGAATCGTCTTAGGTCTAATTCCTATTACTTTAGCTGGATTATTCGTAACTGCATATTTACAATACAGACGTGGTGATCA
GTTGGACTTTTAATTAATTAACATCGTG----CC--TTTTTTGACCTCC----TTTTA------------------AA--
---KMYSCAGAGTAGATTGTTGTTCCAT--TTTTCTGTATAATTTT-GACCT--AACAAAA---------CAGATTCACG
CTCTGTAGGATTTG--------AACCTACGACATTAGGTTTTGGAGACCTACGTTCTACCGAACTGAACTAAGAGCGC-T
--TTTT-------TTTATGACAAAGAATATAAGACTGTAAGGAAAAAGATTT-TT--------TTTTTAACTCC------
--------------AATACATC-TTGAATGCATAT---------------------------------------------
------------ATTATCCTA-TTCT------ATAG------CATA------ATA-----------TAGAATAGGATAAA
AATGAAAGATT-----AGGTATGTCCA-----ATTTTAATTGATCTCAATTGATCCCTCGTTGTTGCTTAGAGACGAAGT
AATAGGTAGGGATGACAGGATTTGAACCC------------------------------------------------GTG
ACATTTTGTACCCAAAACAAACGCGCTACCAAGCTGCGCTACATCCCTTTCAATTGGTCTACAATGTCATTGTAGAGAAT
CCATGTATTGTTTTCCACATACTTA-TTTCATTTT--CTTCATCGATATACACAACTTATCTTGCTATTTC-TTCTTTTT
G------GTC----TC-AT------TAAT-----A-ATAAACATATG----AAAAAAAAA--------GTATAT------
GAAACCCGCCTTCGTGTTCGTGAATGTTTGGGCGGACGCGGAC-TATTTTG-TTCTTC-------TTAAGAAAAGGAAGA
TCTTATCTATCAAAT-CATTGTAC----ATTTCTATTTGAATTAGGGATTCCTC-C-----------CACAT--------
-ACAAAACGAATGCAAGTGG-------CC--TTTAATTA-CATAAACC---------TTAGATC------ATGTATGTA-
--------------------------------------------------------TT--------------------TA
AAATGCGAG-----------ATCTCAAAACATATCTATCCGCGGCACCGGTAATAAGTACTATATGGTTCGGGTCTTTAG
CAGGTCTATTGATAGAGATCAATCGTTTTTTCCCAGATGCGTTGACATTCCCCTTTT------TTTCATTCTAGTTATT-
----TACACGAGAGGGTG---AAAAAAAGATTCGAGATAGAATTCAAAATT----------TGTGACTACTCCC---CCT
TTCTCT-TTTCTCG----------------------------------TTTTTT------------------TAATTCCT
CTT----TT------TTAGGAT-----------AAGTTAG-AAAGAGAAAGAATAAGTG---------------------
----------GATTCAAACTTAGTGAAACTG---------------GGA-CTTGGGTCCTGCCTTCAA------------
---------------------------------GTAAATTTACTTTAATCAAATTAAGA---------------------
--------------------------------------------------------------------------------
--------------------------------------------------------------------------------
--------------------------------------------------------------------------------
--------------------------------------------------------------------------------
--------GGTAAAGATGCCCGAGTAAGGGTTATTTTGGAATGTACCGG-------------------------------
--------------------------------------------------------------------------------
----------------------------AAATAA------------AAAAATAAGTGGAAC------------CGACCAC
CTACGCGTCACCTT------TACAAAGAAGATG---AAAAATAACATATTAAGAT----ATA---ATATGTTAATAC-TT
AATATAT-ATTTAA------------------------TATATATAAAT--------AAAAATAAAAATCCTATTTCTT-
------AATT----CTAA------TTCWAAATCATTTT--TGATTCAATCGAACGAAATAGGATTTTC--------GAAA
TAAGG---AAAATAAACAAATCATGGATAAATCTAAGCGGCTTTTTCTTAAGTCCAAGCGATCTTTTCGTAGGCGTTTGC
CCCCGATCCAATCGGGGGAGCGAATTGATTATAGAAACATGAGTTTAATTAGTCGATTTATTAGTGAACAAGGAAAAATA
TTATCTAGACGGGTGAATAGATTGACTTTAAAACAACAAC----------------------------------------
--------------------------------------------------------------------------------
--------------------------------------------------------------------------------
--------------------------------------------------------------------------------
--------------------------------------------------------------------------------
--------------------------------------------------------------------------------
--------------------------------------------------------------------------------
------------------------------------------------------------CAAT-CTCCTTA-------T
TTT---TTTA------TTTT-ATAATGTCATTGCAAATCATATAAAGACAATTCCTA-----------------------
--------------------------------------------------------------------------------
--------------------------------------------------------------------------------
--------------------------------------------------------------------------------
--------------------------------------------------------------------------------
--------------------TTCAGTTATTCTTGTCCCCT------TAATAACAAAACGGAATCCTCCAAT------GTA
TAAAATAACAATTCCAACGGCTTTTGCTACTATAACCTTCCCAACCACAA------------TTTTTTT-----------
----------------------CTTTTT--TTCTTCTAGGCATTGTCGCCTA-----------------GAAGAAAAA--
------TTTTATTGA--------T------------A-------------CTAAG-------------TATTAA-ATAAA
-------------------------------AAAAT----------------------------AGTAAA----------
--------------------------------------------------------------------------------
--------------------------------------------------------------------------------
------------------------TAA---AAAATGTTATTATT---AACTTGTACAGTTCACACTCTTTGGCTCTACTC
ATGAATTCTCTAGTAATAAGCCTTT----CACAACGAAATTTATCTATA-------------------------------
--------------------------------------------------------------------------------
-----------------------------------------AATAGGGAATTCTTT--ATCATTTTAAATGAAAATTTGA
GGTGATTGAATTTCCACCAATAGAAA--ACATAAATTTAATACTT-----------------------------------
---------------------CCGAT----------------CTTTTCTATCCTATCC-----ATC--TGTACTGATCAT
GGATAGTGG-AAAAAATTGTTTCCTTTCTTTTGTCCTAGCCCAC-GATCTGAACGAGTCGCACATACACCCTAGTACATG
TTCCTCGCCGCTGAGGACATCCCCCAAGAGCGGGGGATTTGGTGACATTTCTGATTGGCTGTCTTGTGTTTCTAATAAGT
TGTTTAATAGTTGGCATATTGAATTGTATGCATAATGGGC------TGGTTTAGATCGATCCTAACCGGA----------
-AGATTATGA-----------ATTATTTATGAA-----------TTATTTCTAA-------TAATATTAAT---------
--AGAAGATTATTAGAATATTAAACCAGAGTAA-TAAAATCTCAAATTG---------------------TTTGTGCAA-
--------------------------------------------------------------------------------
--------------------------------------------------------------------------------
--------------------------------------------------------------------------------
--------------------------------------------------------------------------------
--------------------------------------------------------------------------------
--------------------------------------------------------------------------------
--------------------------------------------------------------------------------
--------------------------------------------------------------------------------
--------------------------------------------------------------------------------
--------------------------------------------------------------------------------
--------------ATCCCCTTACTATCTCATACTATTCTTTCGATATAGAATCGAATATTA---AATTAC--AAAAAAC
A-A----G-AAAAAAATTTCTTATATCGAATTCGAAATGCCATGCTATTATTACTTAATATTCATTCATATTTCATATGG
CGAAGGCATAGTTTTCTTTGTT--CTTTCAAAT------AAAAAACTCATTGGCGCCAAGCGTGCGGGAA----------
--------------------------------------------------------------------------------
----------------------------ATTCCAGGTATTACCCATCCGCCAGGAGAGTTTATAAACAAATACAAATCTT
TAGTTTCACTCTCCATACTGA-GATATACCATAAGACCAATAAGTTGATTTGAGATCTCGCTATCAACATCTTGACCTAA
AAAAAGTAATCTCTCTCGATAAAGTT------------------------------------------------------
-------------------------CGCGAAAAAACAATCAATGTGTAGCTTCCAGTTCTC-CTGTTTTTGATAGTGAGT
ACTTTCTAACTTCTCTTCT-------AATGAAGAGGTTGTTCTTCCA------TTTTTTTTTT-------CAAGAAAGAG
GGGTTTTGACCCGTTTA-------------------CCTATATGT-TTACC---TA--GATAT---------AATTCATT
AAATTAAACTTATCAA-----------ATTAACTTTTCATTGATGTATTCTTG---------------------------
--------------------------------------------------------------------------------
-----------ATCTC----------------------------------------------------------------
--------------------------------------------------------------------------------
-----------------------------------------------------------T--------------------
-----------------------------------------------------------C--------------------
--------------------------------------------------------------------------------
--------------------------------------------------------------------------------
-------------------------------------------------------------------------------G
GAAAATCCCGTATGACCCAATATATCTGACAAGGCGCACTATACGTCAATCCAAATTGAATCGTCTTCCCCAGGATTTCT
AAAAGGCACTTTTGGAACACCAATAGGCATGAAATGAAAGC---------------------------------------
--------------------------------------------------------------------------------
-----------------------------------------------------------AAAA-----------------
--------------------------------------------------------------------------------
------------------------------------------------------------------------------TG
CTTATCGGGTA-----------------------------TTTCTACAAACAGAA-------------------------
--------------------------------------------------------------------------------
------------------------------------------TGTCTATTTTTCGTTGATA------------------A
AGGGGTATTTCTATGGGTTTGCCTTGGTATCGTGTTCATACTGTCGTATTGAATGATCCCGGTCGTTTGCTGTCTGTCCA
TATAATGCATACAGCTTTGGTTGCTGGTTGGGCCGGTTCGATGGCTCTATA---------------------------AC
CCTGTTCTTGATCCAATGTGGAGACAAGGTATGTTCGTTATACCCTTCATGACTCGTTTAGGAATAACCAATTCATGGGG
TGGTTGGAGTATCACAGGAGGAACTATAACAAATCCGGGTATTTGGAGTTATGAAGGTGTGGC-----------------
--------------------------ATCTGGCATTGGGTATATTGGGATCTAGAAATCTTTTGTGATGAACGTACCGGA
AAACCCTCTTTGGATTTGCCCAAGATCTTTGGAATTCATTTATTTCTAT-------------------------------
-----------------------------------------------------------------------TCTGTAAAT
CCAGCGTGGGGTGTGGAGGGTTTTGATCCTTTTGTTCCGGGAGGAATAGCCTCTCATCATATTGCAGCGGGGACGCTGGG
CATATTAGCGGGCCTATTTCATCTTAGTGTCCGTCCGCCTCAACGTCTATACAAAGGATTACGTATGGGAAATATTGAAA
CCGTCCTTTCCAGCAGTATCGCTGCTGTCTTTTTTGCAGCTTTTGTTGTTGCTGG-------------------------
--------------------------------------------------------------------------------
---------------------------------------------------------------TTTTTATGATTACATCG
GTAATAATCCGGCAAAAGGTGGATTGTTCAGAGCAGGAGCAATGGACAACGGGGATGGAATAGCTGTTGGGTGGTTAGGT
CATCCTATCTTTAGAGATAAAGAAGGGCGTGAACTTTTTGTACGTCGTATGCCTACTTTTTTTGAAACATTTCCAGTTGT
TTTGGTAGACGGAGACGGAATTGTTAGAGCCGATGTTCCTTTTAGAAGGGCAGAATC-GAAGTATAGTGTCGAACAAGTA
GGTGTAACTGTTGAGTTTTATGGTGGCGAACTTAATGGAGTTACTTATAGTGACCCTGCTACTGTGAAAAAATATGCTAG
ACGTGCTCA-----------------------------------------------------------------------
GTTGGTTTACTTTTGGACATGCTT--------------------------------------------------------
--------------------------------------------------------------------------------
----------AGAAGACAAG------TAGTCTGAA-------------------------TTTTAT------------TT
TTGG-------------AATTTG--------ACATGGGGTACTGGAAAC--------ATCTT-------GATTTGAATAG
TCGTCTTT--------------------------------------------TCCTTGAATCTTGCTCTTTTTTTATC--
---CGGGGGAGGATCCCTAATAAACAGATATGGAAGTTATAAT------TGTAAA-------------------------
--------------------------------------------------------------------------------
-----------------------------------------------TAGTTGAAGTAAAGAGCCTCCCA--------AT
ATTG-----GGAGGCC----------------------------------------------------------------
--------------------------------------------------------------------------------
--------------------------------------------------------------------------------
--------------------------------------------------------------------------------
--------------------------------------------------------------------------------
--------------------------------------------------------------------------------
---------------------------------------------------------------------------TGAGA
-TTTTT-TTTAGTCCATTTTATTCTATTTTGGTAGTTCGATCGTGGAATTTCTCTTTCTTTCTGTATTTTTGGAATATGA
GTGTGCGACTTGTTATAATGGATCCTA-TTGATAGTACAGAGAATGGACCTGTC-----ATCTTGATATAGATG------
--------------------------------------------------------------------------------
-----AT-------------------------------------------------------------------------
--------------------------------------------------------------------------------
--------------------------------------------------------------------------------
-----------------------------CTATATTTCTTCAACGCATTGAATAAGTGATGAT----------------A
GGGAATCTTAGGTT--TAGTTTGAAGGGTTTATTGAATCATCGTGGGTCTAGCATGAATCTGAGGT--------------
--------------------------------------------------------------------------------
----------------------------ACA------------------------GGCCTGTAAAGAGCAACACTAAGAG
ATCAA-AGAGCCGACTTGAAATTTTGGCATTATAACCACAAGAAAGAGTTGCCGGATTAGTGTTTTTTCGTATCGTAATC
TTCAGCGAAGATTG--TTGAATCATAGAATT---AAGAAG-----------------------------------TTCAG
GTGTTTCTGTTTGAGCTGTAC------AAATTCTCATATACGGTTCTCAGAGGGGGAGTCCTCCCGGTTTACCTATCTCA
ATAAAGTCTATGATTGGTTCGAAGAACGCCTCGAGATTCAGGCGATTGCAGATGATATAACTAGTAAATACGTTCCCCCT
CATGTCAACATATTTTATTGTTTAGGAGGAATTACGCTTACTTGTTTTTTAGTACAAGTAGCTACGGGGTTTGCTATGAC
TTTTTACTATCGTCCGACCGTTACTGAGGCTTTTGCTTCTGTTCAATACATAATGACTGAAGTTAACTTTGGT-------
--------------------------------------------------------------------------------
--------------------------------------------------------------------------------
-------TTACCCTGGGACCAAATAGGTTATTGGGCAGTCAAAATTGTAATAGGTGTTCCGGAAGCTATTCCTGTAATAG
GATCGCCTTTGGTGGAGTTATTACGTGGGAGTGCTAGTGTAGGACAATCTACTTTGACTCGTTTTTATAGTTTACATACG
TTTGTATTACCTCTTCTTACTTCCGTATTTATGTTAATGCACTTTTCAATGATACGTAAGCAAGGCATTTCTGGTCCTTT
ATAG-------AGAATATAG-------ATCATAGATAGTTGTAATCAATCATTACATTAATCG-----------------
----------------------------------------------------------A--A------------------
------------------------------------AAAATTGAATT---TCTTTTT-------TTTTTTTTTTATTTAT
TTTATT---------TGACATGAATAGTTGAAGCGAATTCTCCTAAG-----ATAAAAATGGATTATGGGAGTGTGTGAC
TTGGACTATTGATTTAGCCGTGCAGATATATGCCTTTATCCGCCACATTGGAATTCACAATCAAATGTGTCTTTGTTCCA
ACAACTGCGAAAGCCCCATACAATAC--AG----A-GGGTAGGCTGGTT-------------------------------
-------------------------------------------------------------GGTAGAAT-----------
---CCATATTCTATTT-----TAGCTATTTTACCTA------ATATTTAGT----------TTTACAGATTTCATTTACT
TA------------TTT-------TA-----ATAGTATG------GAAATGCAGCCATTTCCTTTGCATCGACTCGATTT
ACGATACTATCGGAGTGAAAGAAGGGATCTACAGAATGCCAGAGGCTAAACTATATTAGTAACAAGTAAATCCTTTGTAT
GTAAAA------AGTCTCGATATTTTTT-GGAGATGGAGATAA--GCCAATCGAAAGGTCTGAGACGGCCCAAAAAGCG-
--------GATCACCTTTG----------------TAGGCATACTTGGGTATTGAGCATTTACC----T-----GTAAGA
ACCGAATTCCTTGCAATGGAT-GATTGCAACTCTGG-------AAAAAAGAATCTAGTTAACTTT-TTATTACATAAAAT
TATTAC-ATAAAATC-ATTCATCTATGTGTAGATATGGATAACATATGAA---------------TTTTATAACATCT--
-AGACATATA------------------TTTTTATAGGGATGCTTTTGGCTCGTTTGATTATTGCTCGAGCTGGATGATG
AAAAATTATCATGTCCGGTTCTTTCGGAGGATGGAT--------------------------------------------
-----------------------------------------------------------CCCGCATGGCCCAACGATCTT
CTATATATTTTTCCAGTAGTAATCTTAGGTACTATTGCATGTAATGTAGGATTAGCGGTTCTAGAACCATCAATGATTGG
TGAACCTGCAGATCCATTTGCAACTCCTTTGGAAATATTACCTGAATGGTATTTCTTTCCCGTATTTCAAATACTTCGTA
[truncated: 20,896,339 more chars]
