# Supplementary material for: Resolving Recalcitrant Clades in the Pantropical Ochnaceae: Insights From Comparative Phylogenomics of Plastome and Nuclear Genomic Data Derived From Targeted Sequencing
Source: Front Plant Sci. 2021 Feb 4;12:638650. doi: 10.3389/fpls.2021.638650 (PMC7890083; doi:10.3389/fpls.2021.638650)
Supplement: Supplementary Data 4 — DNA sequence alignment of dataset 2 after trimming with trimAl. [file Data_Sheet_4.FASTA]

>2_Aden_bica 101007 bp
----------------------------------ATAGAAAAGAACTGTCTTTTCTTTAT
ACTTTCGCCGGTTCCGTTGCTACCGCGTGCTTTACGCAATCGATCGGATCATATAGATAT
CCCTTCAACACAACATAGGTCGTCGAAAGGATCTCGGAGACCCACCAAAGCACGAAAGCC
AGGATCTTTCAGAAAATGGATTCCTATTCGAAGAGTGCATAACCGCATGGATAAGCTCAC
ACTAACCCGTCAATTTGGGATCCAATTCGGGATTTTCCTTGGGAGGTGTCGGGAAAGAAT
TGGAATGTAATAATATCGATTCATACAGATATAGAAGAAAAGG-----------------
----------------------TTCCAAAAGAGGAAAAACCTGAAGATTTCATATAGTAC
TTTTGATCAAAAAATCAATCTGATTTATTTCGTACCCCTCGCTCAATGAGAAAATGGGTC
AGATTC-ACAGGATCAAACCTATGGGACTTAAGGAATGACGGAAGGGAATAAAAAAGAAA
TAAATAAAAATGAAGTAGAAGAGCCCAGATTCCAAATGAACAA-----------------
------------------------------------------------------------
---------AGATCGTGATTGGATCCACATATGTTTGGTAAAAAGAAGAATCTTCTCCTT
TGAGAATAATCAAAAAAGGAAAGTGTTCAATTGGAACATGAAAACGTGACTAAATTTGTC
CTAGTTACTCTTCGGGACGGAGTGGATGAAGGGAGGAGCTTCTCGAACGAGGAAAGGGAT
CCAATGACTTTGAAAGAATTGAACGAGGAGCCGTATGAGGTGAAAATCTCATGTACGGTT
CTGTAGAGTGGCAGTAAGGGTGACTTATCTGTCAACTTTTCCACTATTACCCCCAAAAAA
CCAAACTCTGCCTTACGTAAAGTTGCCARAGTACGATTAACCTCGGGATTTGAAATCACT
GCTTATATACCTGGTATTGG----------------------------------------
--------------------------------------------------CCTAGATGCT
GTCGGAGTAAAGGATCGTCAACAAGGGCGTTCTAGTGCGTTGTAGATTCTTATCCAAGAC
TTGTATCATTTGATGATGCCATGTGAATCGCTAGAAACATGTAAAGTGTACGGCTAACCC
AATAACGAAAGTTTCGTAAGGGGACTGGAGCAGGCTACCATGAGACAAAAGATCTTCTTT
ACTAAAGAGATTCGATTCGGAACTCTTATATGTCCAAGGTCCAATATTGGAAGAATTTCA
GAGGTTTTCCTTGACTTTGTCCGTGTCAACAAACAATTCGAAATGCCTCGACTTTTTTAG
AGCAGGTCCGAGTCAAATAGCAATGATTCAAAGCACTTCTTTTTACACTATTTCGGAAAC
CCAAGGACTCCATCGTATGGATATGTAAAATACAGGATTTCCAATCCTAGCAGGAAAAGG
AGGGAAACGGATACTCAATTTAAAGTGAGTAAACAGAATTCCATACTCGATCTCATAGAT
ACATATAGAATTCTGTGGAAAGCCGTATTCGATGAAAGTCGTATGTACGGCTTGGAGGGA
GGTCTTT---------CGAGATCCACCCTACAATATGGGGTCAAAAAGCCAAAATAAATG
ATTTTATTAGCCCTTATAAAAGGAAAACTGATTCTTGAGAACCCCTTGTACGCTCATGTC
ACGTCGAGGTACTGCAGAAGAAAAAACTGCAAAATCCGATCCAATTTATCGTAATCGATT
AG--------TTGGTTAACCGTATTCTGAAACACGGAAAAAAATCATTGGCTTATCAAAT
TATCTATCGAGCCATGAAAAAGATTCAACAAAAGACAGAAACAAATCCACTATCTCTTTT
ACGTCAAGCAATACGTGGAGCAACTCCCGATATAGCAGTAAAAGCAAGACGTGTAGGCGG
ATCGACTCATCAAGTTCCCATTGAAATAGGATCCACACAAGGAAAAGCACTTGCCATTCG
TTGGTTATTAGGGGCATCCCGAAAACGTCCGGGCCGAAATATGGCTTTCAAATTAAGTTC
CGAATTAGTGGATGCTGCCAAAGGGAGTGGCGATGCCATACGCAAAAAGGAAGAGACTCA
TAGAATGGCAGAGGCAAATAGAGCTTTTGCGCATTTTCGTTAATCCATGAACAGGATCTA
TATAGACTCATGGAGCCATACATCTCGATCGGAAAAGAATCAATAGAAAAAGAAAGAATC
GGAATTGATCGCTATATTTCTCGAAACAAACGAAAAGGAAATGAAAGATGAAAGATAAAT
CATGGATCAATTAAGCCCTCTCGGGGACTTGCTTAAG-----AATAAAAA-AAGGTAAAT
ACCATGGAATAAGGTTTGATCCTCTTTATGGGGATTCCGTAAATATTCCATTCC-----A
AAAAAAAGAGAAAGTTCGAAACAATTGGGATTTTTTGGAGATTGGATGCAGTTACTAATT
CATGATCTGGCATGTACAGAATGAAAACTTCATTCTCAATTCTACGAGAATTTTTATGAA
AGCCTTTCATTTGCTTCTCTTCGATGGAAGTTTTATTTTCCCAGAATGTATCCTAATTTT
TGGCCTAATTCTTCTTCTGATGATCGATTCAACTTCTGATCAAAAAGATATACCTTGGTT
ATATTTCATCTCTTCAACAAGTTTAGTAATGAGTATAACGGCACTATTGTTCCGATGGAG
AGAAGAACCTATGATTAGCTTTTCGGGAAATTTCCAAACGAACAATTTCAACGAAATATT
TCAATTTCTTATTTTACTATGTTC------------------------------------
---------------------------------------------------------AGG
AATGTTTTTATGCGGTGCTAACGATTTAATAACTATCTTTGTAGCTCCAGAATGTTTCAG
TTTATGCTCCTACCTATTATCTGGATATACCAAGAAAGATGTACGGT-------------
---------TTTACTCATGGGTGGGGCAAGCTCTTCTATTCTGGTTCATGGTTTCTCTTG
GCTATATGGTTCGTCCGGGGGAGAGATCGAGCTTCAAGAAATAGTGAATGGTCTTATCAA
TACACAAATGTATAACTCCCCAGGAATTTCAATTGCGCTTATATTCATCACTGTAGGAAT
TGGGTTCAAGCTTTCCCTAGCCCCTTTTCATCAATGGACTCCTGACGTATACGAAGGAGT
GCGGTTCGTTCGAAAAATTCCTACTTCTCTATCTATCTCTGAGATGCTTGGATTTTTCAA
AACTCCATGGACATGCAGAAGAGAAATGCTATCCGCACTCGGACCAAGACATAACTTTTA
CTTGTTCAAATAACAATTAAGGTGAAGCAGCGTCAGGAACAACGAATCTTA---------
----GATTCATTTTGCAAGTTCGTTATTACGGGTAGCTCCTACAAAAGATCGGACTAATG
ACGTATACAATATTTAAATTCTCGATGTAGATGCTACATAGTTGGTTCTCATCCTTCAGA
GACTACAAGTGTAATAGGAGCATCCGTCGACAAAAGGATCACCCTAAGA-----------
-----------AACGAATCAAATCAGATGGTTCTATTTCTCAATCTTTTCGACCTCTTGG
TTCCGTAG-------TCAGAAAGATTGAGAAAAAT--------TACAACCACTGATGAAG
GATTCCTCGAAAAGTTAAGGATTAGTCATCCTTTTTAGAAATCGAATGGATTCGGTCTTA
TACATACGCGAGGAAGGTAATCAAAAAAGAAAGWAGATGAGTTCTTCTTTCTTTTATCAC
TTAGGAGTCGTGCGAGATGAAAGTCTCATGCACGGTTTTGAATGAGAGAAAGAAGTGAGG
AATTCTCTTTTCGACTCTGACTCTCCCACTCCAGTCGTTGCTTTTCTTTATGTTACTTCG
AAAGTAGCT--------------------AATTTTCGATAATCCTTTTTATTTCTCATCA
AACGAATGGCATCTTCTTCTGGAAATCCTAGCTATTCTGAGCATGATAGTGGGGAATCTC
ATTGCTATTACTCAAACAAGCATGAAACGTATGCTTGCATATTCGTCCATAGGTCAAATC
GGATATGTAATTATTGGAATAATTGTTGGAGACTCAAA----------------------
--------------------CTCCATGAATCTAGGAACTTTTGCTTGCATTGTATTATTT
GGTCTACGTACCGGAACTGATAACATTCGAGATTATGCAGGATTATACACGAAAGATCCT
TTTTTGGCTCTCTCTTTAGCCCTATGTCTCTTATCCCTAGGAGGTCTTCCTCCACTAGCA
GGTTTTTTCGGAAAACTCCATTTATTCTGGTGTGGATGGCAGGCAGGCCTATATTTCTTG
GTTTCAATAGGACTCCTTACGAGCGTTCTTTCTATCTACTATTATCTAAAATTAATCAAG
TTATTAATGACTGGAYGAAACCAAGAAATAACCCCTCACGTGCGAAATTATAGAAGATCC
CCTTTAAGATCAAACAATTCCATCGAATTGAGTATGA-----------------------
-------------CAATGAACCCGATTATTGAAATTGCTCAAGATACCCTTTTTTAGCTT
CTAGAACCTATTTCTTAGTTCAAGATCCCTCTTACTAACTGGAATCAAAGAATTAGTAGA
TCTGTTCCGCCCAAAA----------------------------------ATAATCGAGT
CGATTCCAGGATTATAAGTTCATTCCATACCGGACCAGACCGGAATAGGCTTATATACAT
TCTCATTATGAGAAGGGGTCATTCGAGCGTA-----------------------------
--------------------------CGTCGTTACATTCCATTTAGGATTAGGAATAGGY
G-----------------------TATATCTCTCCTTATTTGGGACCCTATTCTATTCAC
CTCTTTGGGCGTCTATTGA-----------------------------------------
-------------------ATAGGCATGTTCCGGATAATTYAAATC--------------
---GACTCGGGCCTATATGACATGAACGATCAATAGAAATACTCCAACACTCCACCT---
-------------ACATCACACTAGATAGATATCATATTCATGGAATACGATTCACTTTC
AAGATGCCTTGGTGGTGAAATGGTAGACACGCGAGACTCAAAATCTCGTGCTAAAGAGCG
TGGAGGTTCGAGTCCTCTTCAAGGCATAATATTGAGATCTCTTATTGAATTGGAATAAGT
TCGGCAGTGGATCACGAAATCTTGATGATCTTCTCTATCTAATGAATGGGGAGTCCGCTT
TGAAATCGTTCGCCCTGCAACCACCCCCGAGTATATGCTTCAACAGGAATTACACAAGAG
TAGATTGATACAATAGAAACCTCTGATAAAATGCCCGCCCGTCACCCAACAGATAAAGTA
CATTACATAGTCCGTTTTAGGGATTGGCGACTTACCCATTCAGTGACTTTGGCACTGGAT
GGTCCC--AAAAAAATGGGTACTATCGGGTCGGGTGAATTCAATAATAGGCGTCTGTTGG
CATTCCATCCTTCCTTCTCCTTTCAGGGACTATCCGAAAGAGAATCCAGTACTTCTTGGT
CGTGAATATCTGAATAGGACGAACCGCCCCGTGGATATCTTTGCTTCGGAACAAAACAAT
TAGAATTAGGCCCGGTCAACTGGAATGTGTATTATCCATATAGGGGAT------------
---ATCCATCGACCTGAGACGAAGARAAGGTTCTATCTATTTTATTTA------------
----------------------TCGTTATTGGAGCAGATAGCAAGAACCATCATTTCATC
CGACATACGTATTTTTGATTTTCCAATGGATTTACATCTTTCATTAATG-----------
----------------CTCTGGTTGCTYGTTGTTCAAGAATTCTTGTTTAGGCAGTTCAT
ACCATCCATACATAGTGTTTTGATCTAAGATTTCAATTCTTCCATGTTTCAGCAGTAACA
TATTCTTCCATGTCCAAAATATGGAAGAAAAAGGTCTT--------------------TC
AATTCTGTTCCACTTAATCCCTATTTCATGGCCACATATCTTTCATGCTAAGGAATGGKA
AACCTTTCTCCTATTACATGAATCCAATTTCATCCGGGAAAAGCCATCTTTTTCTCAACA
ATGCCGTTGTCATTTGATCCAATAGCGTTCCGTTAGATAGGAACAGATTTGATAAATACT
GATAACTCTCGGATAGAGTATTAGAACGGAAAAATCCATTAGATAA--------------
------------------------------------------------------------
------------------------------TGGTTTGGGAAGTAAGAAGCCCCTTTGACA
TCTCTTCATCTGCAAAGAATTCTCAATGTGAAAACACAGAGACAAAGGGCGGATCTTTGA
ATAGGAAAAAGAGTGGATCCGCCGGGTCCCAAATGAATTGGYTTATTCGAAAAAAGCCTT
GTTCTTTGGAAGATCTATCTCC--------------------------------ATTCCG
AATCATTCTCTTGAAGCTCATCCTCTTCATTATAAATGATCCGCTTGTCCCGAAATGACC
TGGCCCAATAGGGAAATCCCAATTC-----------------------------------
--GGGCGCCATATTCTAGGAGCCCAAACTATGTGATTGAATAAAACCTCCTCTATCTGTT
GTGGATCGAGGACTCCTTCTCCTTCCCCTTCTTCAAACTCCGATTCGTATTTTTCATAGA
GAAATCTCTGATCAAGGATAGAACAAGATCCATTTTGCATCATATCTAAGGGACTCCTTG
GTTCGAGCCGAAGAAGCAATGTCACTCGATCATTATCAARYCG-----------------
--------------------------------------------------------GAAT
CATTTTCAACAAGTCCATAATAAGTGATCCCATTTTTTTCATCGGGTCCGGGTAGAGACC
AAAGGTCTTGAGCAACCGATCCGGCAGAACAACTCAAAAGATAAAGAAGTATCGTCAATT
TCTTCAGGCTCGTTCCAAGTTCGAAGTACCATTTGTACAAATAAGAATCCCCTTCATTA-
----TTTCTTCTTCATATAGATAGATATAGGATCTATGGGGCAATTACTTAGAAATACAT
TTTGTGCAACAGCCCTTCCTATCTGATAGAAAAGGATCCCATGATCCTGAA---------
-------TCGCAAATCCCAAGTTTGTCTATGAAGAGCAGATCTAATTAGATTAGTGTCTA
TAATTGATTTCTTCTGTGTAATACTAATTGATAGGGCCTCATTGGTAAGTGCTACAAGAT
CTCGTACATT-------------------------CCATTAGTATGGAACATTTTTTTTT
CCAAGTGAAATCCCCTAGTATATGAAAGAGTGAAAAAGTGCTTTCGTTGTTGTGGAATAA
GAAGCCTTCGTATCTTAATGCATGTATTTAATTTA------------------GGATCCA
CTTTTTGGGGAATATGAGTCGAAGCAATAACAAGAATATCTCTAGTGGAACATCTTTCAC
A-TCCCTGGAGAGATAGTTCACTAATAGACCACGGGATAAGTAATTCGACTCATTCACAT
CCAGATCATGAATGTTTGGAATCCATATTATGCAAGGAGACATTGCTTTTGCTAATTCGA
ATTGAAGGGTGATATAAAATCGGTCTATTTCCGGCATCATATCCATAGTTAGCGCATTCA
TCCTAGTTAGAAGCTCCAGCTCCGTATCAAGGTCACGGTCGAGATCGTCACTCACATCAA
TATCGTCACTATCATCAATAAGAAAACCCTTAGGCTTGTTATCCAGGAACTTGTTAAGAA
ATACTGTAATGAAAGGAACATAGGAGTTTGTCGCTAGGTATTTGACCAAATAGGATCGTC
CAGTTCCTATAGAACCTATCACTAAAATACCCCTAGAGGGGGATAGGGCTAAGCGGAGCG
AAAAGGGTTTTCCATGAGATGGGAAATGAAAACTATTCGCCCCACACGAGGTTTGTGAAT
AAGTGATTGTCTGATAATGAGCAAGGAATATCCGTCTTTCGGCTAAACAGGGTGTATTGA
ACTCATAATTCATTAGATACTTTTTATGAATGTCAACTAAGTATCGTAAGTAAATTGCTC
CCGGCTCTTCAATCATTTGATAACCAGAGTCATTCTTTGATAAATGATCACTATGAGTCA
GACTCAATAGAATTTGATCAATCCTTTTTTCTGTCGTTAAGGTGGAGAACTGAACCAAGA
ATTCTCTTTCTTTATCATCAATTGAATCACTGTTCGCGACCAAGGATTCTATTTTATCAT
CAATCCAATCACCGTTCACGTTTTTTCTTTTTCTTATCAATGAATAAATCTCTTTACTTC
TATGACTTAGATGTCTCGTATTTCTCGAAAAAGTGATTCGATTGATGGGATTTGGTATG-
---------------TGAGATTGATATTCAAAAATTTCTTCTTAGAACGTATTGATTT--
------------GACCACCACCCCATAGCATGTTGACGCCAGAAGCAG------------
--------------TCTAATTGTTCCAGAGCAACTAGAAAGAGATTCTTTAACCAGAAAG
AATTCAGTTCAGATGTAGGATACCTATCCAGAAGTTTTCGCAACTCAATCATGTATGCTG
GAATCATCAAAGATTTGACCTTTTCGAACTCTGTCTGTAACTCACTAGAGGCTCGGGAAA
CAAAGAGAAGATGTGTACGAACGAGATATCCAGCAACAAGAAGAAGGAAAAGGATTGAAT
AGAGGAACTCCCGAACGTTTGGCGATCTCAGATGTGTCGATATCAATGGTGACTCATTAT
TTCGATGAATCATTTCTTCGGACAGAAGAAGATTATGTAAACACTTACTGGAAATCTCGC
KTATCAGATTCCATTGTGGAAGACACAATTTTT---------------------------
-----------------------ATGGATACAAATTTTTGACTGCTACTTAGTATCGGTA
ATAGATCTGAAAAGGTATCTAAAAATATCAAATTTAGATATTTGTACCCTGTCGAAGTAA
GGAACCATGGCATATATGTTTGGA-----------------AGAGTTGAAAAAGCACTAT
CTCGTTGAAAAGTTCTATACATCTGCCCTTTTTCAACGCATTTCTTTAGACAAAGACTCC
GTTTTTTCCTCTTTTCGGATGGTAAATCTTTCTCAGAACATGGAGTGTGAATCAAACCCA
TGTTTGAATTGAAATTGAGATACTGATGCAAGTTCTTCCCTTCTGAATCAGATAGATTCA
TATCCGAAAGAGGTTGACAATAA-------------------------------------
--ATTCCAGAAATGTCTGCGATCGAATAAATAGCTCTACGAACGAATGGATC--------
----------------------------------------------TCGTGGAAAATCAT
TAGGTATGAATATGTTAGATACCTGTGACTCGATTGGTGAAATAGTATCTTTCTCCAAAA
AAGCATGTTTTTTTTTACCGCCGCACAAAGACAAAGCGAATATTTTGTTGCGAATGAACA
AGATATTGAGGAATTGTCCAT---------------------------------------
----------------------------GCAGAAGTGATGTAGATTATTCAAGAATCAAA
GTCAATTCACTTTACAAAAAGAAGATATCAATGAACTTCTATGAAATGGTTTTAYGGGAT
TYAGCCAATGGTCTTGATCGTGGGATATCATTGAGAAA-------CCGTGTTATCAAAAG
ATTTCCTGYGATTAWTTCTAGTATGGAATGAGTCAATCATCCACTTTGGTATCTTATTGA
ACAAAAATGGTGATATTGTTCCTCCATTGATCAAAAATTTCGATTTTTGGGAAGTATCAT
GATCATCCAATAAGAA------------------------------------------CT
------------------------------------------------------------
------------TAGGTGAACATCAATGGTTTCGAGGTCATACTCCAATCTCTTGGATCT
TGCATCTGGTGATATTCCAACATTTAGTAAGGAAAGGAAGAGGTTGCCTCGAGTTGCAAC
TGTTACCGGGGTTTTGTCTGAGCTGGATGATGAGACCAGCAATAGTGTTGGCTCGGATGC
TCCTTCATCTGTGTCTCAAGAGCGGATTATCATTGTGGGTAACCAACTTCCCCTTCGGTC
CCATAAAAGTCCAGACGGCAGTGGAGAGTGGTGTTTTTCCTGGGATGAGGACTCACTTCT
TTTACAACTAAAAGATGGCCTTGGGGATGACGTTGAAGTCATCTATGTTGGTTGTCTCAA
AGAAGAGGTTGATCTTGATGAGCAAGATGACGTAGCCCAAATGTTGCTCGAAACTTTCAA
ATGTGTTCCTGCATTTATCCCACCTGACCTCTTCACTAAGTTCTATCATGGCTTCTGCAA
GCAGCAACTGTGGCCTTTATTTCATTACATGCTTCCTCTGTCACCCGATCTTGGTGGCCG
CTTTGACAGGTCCCTCTGGCAGGCTTATGTTTCTGTGAACAAGATATTTGCAGACAAAGT
AATGGAAGTGATCAGTCCAGATGATGATTATGTGTGGGTTCATGACTACCATCTCATGGT
TTTGCCAACTTACTTGAGAAAAAR---------------A--------------------
------------------------------------------------------------
------------------------------------------------------------
-------------------A-----------------------------------AAGAA
T----------------------------------------TWTTGTTTTTTGCTTTACC
AAGTAAGGTATACCAAGAAAAGCC---TTGATAATGTTACCAACGAAAGGTGTCAAAGAT
CC----------------------------------------------------------
------------------------------------------------------------
--------------------------------TAGGTATTCCAAAGA-----CAAAGGAG
TATCACTAACTTTTTGATTGCCGAAAGGAAAGGAGGAAAATTCATATGGAATTGACCTAC
GAAGAGTTATGAAGAAGATTTAGYTTGTTTAGACAAGATTAGAAA-------AATTGAAT
TTATTGAAATGCGCTTTTTTGTTTCAGCTTTATGCTCGGCCCTGAATGATTCCAGTGAGC
AGACTTTTTTTTGTTTTTCAATGAATC----AAGCACGGC----TAGTTACAAAAAACAA
AGAATACAATAATGAAGAACTGAAAACTATAAACTATACAATTTTGTTTTTCA---TTTT
TTTAG-----------CTCGAACCGTAGACCTTCTCGGTAAAACAGGTCAAACTTTTTAT
TATCAAAATGATTCGAACTGTTTCAAAGACCCAACATGCATTTTTTGTTTTTTGCATTGA
GCTCTTTCATTAACTGATATAAATAATTGGTTAGTCTACCATAGTTCTCTTGACAGAAAG
ATA------------------------------ATGGATTCCGATCTGAGAGCACTACCA
AAGTGTTTCAAAGAAGGATTATCCTGACGTAGGTTTGCTTTTGGCTTAGATCAACCTAAG
TTAAATGGAGTCTCCATCGCCCCGCTTCT--TTAAAGAATCAAATATGAAACTTTATACA
CCTTAAAGTTCATAG-----GGATAGGACGAAAAGAGAATTTTTTGAAATCCTTATACTC
AGCCTAGCATTGAATAGACTSRATATTTACCTTATCAACATCTTAAATCAATAATGGCCT
CTTTTGAGTGCTGAAAAGAGCACTTAAATTAAACCGAATCTTTTGTCAGGCTATTGTTCT
CTTGTTCTCTWGTTCTAACGGAGTAAGACATCAACTTCTCAATAAGTCTTTTAATTATAT
GATATACTTCTTTGAAAAAAAACATTGACGCGCGTGTAAACGAGGTGCTCTACCTAACTG
AGCTATAGCCCTTGTATTTGTGATACACATTTTATCATGTTGATAATTTCTTGGCAAGAT
AAAGAGTAGAAGGGCTAACATCCCATTTCTTTGATCTAGTTGTT----------------
------------------------------------------------------------
--------------------------------TTGCTTTCATACGGCGGGAGTCATTGGT
TCAAATCCAATAGTAGGTAGAACTTATTAGATACCAAAATCAATGGTATCTAATAAGTTT
TGCTACCCATC----TTTTTTATTTGATTTATTTTTGATCTTTTCCATTCCAGTCTATTT
CATTTTTGAATTGAAAAATTTTTCGTTGTATTAGAATCTGATTTCACTTATGATTCTAGT
CAATTGGCAGAAAAAAANTAGCTATATAAACGAAATTTCTGTTTATACAGAAGTTATTTT
GATTATTCGGACACAC---TAACTAGTTATAGTTACAAAATCAGATTGATAGCCTCTGCT
CGTGCCTTAGCCCGTCTGAGAGCCAGATTGGCCTCAATTATTTGTCTCTTTCCTTCAGCT
TTCCTCAAGTTTGCTTCAGCTATTTCAAGAGTTTGC------------------------
-------------------------AAAYAGTAATCTCATTATTGCCTATTCTAGCAAAA
CCACCCATCAGAGCCATCGTTAACCATTCGTCGTTAAGGCGTATTCTCAAAATACCGATA
TCAACAGCAGTGGCAATAGGCGCGTGATTTGGTAATACGCCAATTTGTCCGCTATTAGTA
GATAAAATGATTTCTTTAACTTCTGAATCCCAAACAATTCGATTCGGGGTCAGTACACAA
AGATTTAAGGTCATTTCTTCAAGTTGTTCTCCATTTCTAAATTCGTAGCCTTCGCAGTAG
CTTCATCAATGTTACCTACCAAATAAAAGGCCTGTTCGGGAAGACCATCTAATTCTCCGG
AAAGGATCAATTTAAATCCTCTAATTGTTTCCACCAGACCGACATATTTTCCCGGAGAAC
CGGTAAATACTTCTGCTACAAAAAAAGGTTGTGATAAGAAACGTTCAATTTTTCGCGCTC
TTGCTACAGTTAAGCGATCCTCTTCAGATAATTCGTCCAACCCAAGGATAGCTATAATGT
CCTGAAGTTCTTTGTAACGTTGTAAAGTTTGCTTAACTCTTTGYGCAGTTTCATAATGTT
CCTCACCAACGATTTGAGGTTGGAGCGTAGTTGAGGT-----------------------
------------------------------------CAGTAGTAGCATCTAAATGCGCAA
ATGTAGTGGCAGGAGCAGGGTCAGTCAAATCGTCCGCAGGTACATAAACTGCTTGAATAG
AGGTTATGGATCCCTCTTTGGTAGAAGTAATTCTTTCTTGTAAAGAACC-----------
--AGGGTAGGTTGATAACCAACAGCAGAAGGCATTCTACCCAATAAGGCGGATACTTCTG
A--------GGACGAAACGGAAGATATTGTCGATAAATAGAAGCACGTCTTGTTCATTAA
CATCTCGGAAGTATTCCGCCATAGTTAGGGCAGTCAAACCAACTCTCATACGAGCTCCCG
GCGGTTCAT---------------------------------------------------
-----ACTCCAGATTCTTTCATTTCCATGTAAAGATCATTTCCTTCACGAGTACGTTCTC
CTACTCCGCCAAATACAGATACACCCCCGTGAGCTTTCGCAATGTTGTTGATTAATTCCA
TAATTAGTACTGTTTTCCCCACTCCAGCCCCCCCGAATAGTCCGATTTTTCCTCCACGGC
GATAAGGGGCTAAAAGATCTACTACTWWMATTCCGGTTTCAAAAATAGATAATTTTGTAT
CTAACTGTATAAAGGCAGGCGMAGATCTATGAATAGGGGATGTTGTGCGAGTATCTACAG
GACCTAAATCATCAACAGGTTCTCCAAGCACATTGAAAATTCGTCCTAGAGTCGCCCCAC
YGACTGGAACACTTAGAGGAGCTCCTGTGTCAATCACTTCTATTCCTCTCATTAAACCAT
CTGTAGCACTCATAGCGACAGCGCGAACTCGATTATTTCCTAATAATTGCTGTACTTCAC
AAGTCACATTAAGTTGTTGACCGGCAGTATCTCGACCCTTAACTACCAGTGCGTTGTAAA
TATTAGGCATCTTGCCCGGGGGAAAAATTACATCTAGCAMCGGGCCAATGATTTGAGCGA
TACGTCCCAGGTTCTTTTTTTCAAGCGTGGAAACTCCAAGGCTAGAAGTAGTAGGATTGA
TTCTCATAATAATATAAAAACGTGTCGAAAT------TTTTTTTTCGAAGATTTTCCAGT
CCAAAAGAAATGTTCGATAGCAAGTTGATCAATTAATTCAATAAGAAGTGGGAG------
------------------------------------------------------------
------------------------------------------------------------
---TATATTAAGTGTATGAATAAAAAGGGCTTCGGGAAG---------------------
-------------------------------------------------TTCATAATTTC
TATCTTATGGCTCCTTTTTTCTTATTTAAACAGATCTAGTTACGCCTAGTTATTA-----
------------------------------------------------------------
---------------------------------TTTTT----------------------
------------------------------------------------------------
----------------------------------------TCTAATGTCTAATAACGAAA
TTATGATTAGTTGATAATATTGATTAATAACTTTGTGAACGATTCCTGTGAAAGGGTTCA
TTCACTCCTACTTCATGTCGAGTAGACCTTGTTGCTGTGAGAATTCTTAATTCATGAGTT
GTAGGGAGGGACATATGTCACCACAAA---------------------------------
------------------------------------------------------------
------------TTCGAGTAACTCCTCAACCTGGAGTTCCGCCCGAAGAAGCAGGCGCTG
CGGTAGCC---------------------------ACTGTGTGGACCGATGGGCTTACTA
GTATTGATCGTTATAAAGGACGATGCTACGACCTCGAGCCCGTTGCTGGAGAASAAAATC
AATATATTGCTT------------------------------------------------
-----------------GGTAATGTATTTGGGTTCAAAGCCCTACGCGCTCTACGTCTGG
AGGATTTGCGAATTCCTCCTGCTTATTCTAAAACTTTCCAGGGACCACCCCATGGTATCC
AAGTTGAGAGAGATAAATTGAACAAGTATGGT----------------------------
-------------------------------------TGTTTATGTATGTCTCTGTGGTG
GACTTGATTTTACCAAAGATGATGAGAATGTGAACTCCCAACCGTTTATGCRTTGGAGAG
ACCRTTTCCTTTTTTGTGCCGAAGCAATTTATAAAGCACAGGCAGAAACGGGTGAAATCA
AAGGACATTATTTGAATGCTACTGCGGGTACATGCGAAGAAATGATCAAAA---------
--------------------------------------------------------ACTG
CAAATACTAGCTTGGCTCATTATTGCCGAGATAATGGTTTACTTCTTCACATCCATCGCG
CAATGCATGCAGTTATTGATAGACAGAAGAATCATGGTATACACTTCC------------
-----TTACGTCTGTCTGGTGGAGATCATATTCACTCTGGTACCGTAGTAGGTAAACTTG
AGGGGGAAAGAGACATCACTTTGGGCTTTGTTGATTTACTGCGCGATGATTTTACTGAAA
AAGATCGAAGTCGCGGTATTTATTTCACTCAAAATTGGGTCTCTCTACCARGTGTTATAC
CCGTGGCTTCAGGGGGTATTCACGTTTGGCATATGCCTGCTCTGACCGAGATCTTTGGAG
ATGATTCCGTACTACAATTTGGTGGAGGAACTTTAGGG----------------------
------------------------------------------------------------
-------------------GGGGGTTATACGCGAGGCTAGCAAATGGAGTCCTGAACTAG
CTGCTGCTTGTGAAGTATGGAAGGAG-------------------------------T--
-------------------------------------------------TAAAC------
------------------------------------------------------------
------------------------------------------------------------
---------------------------------TCAAATCTTTCTATTCTTGTCTTGGAT
TCACACTTAATCCTAAGGATCTATAGGATTGATGTATTCTTTTATATTT-----------
------------------------------------------------------------
------------------------------------AA----------------------
------------------------------------------------------------
------------------------------------------------------------
------------------------------------------------------------
------------------------------------------------------------
------------------TAATGGAAACAAAGGGG-GTTCCATCATAATCTTCTTTTTTC
CCACCCCTAAATTTATTCAATACCCAGTTAATAATCCTAGTGTTTGGATCTATATGCTTA
TTC-----TRAGAGGAAATATTCAAATGA-TTTTTTTTTCATCGAATGACTATTCATCTA
TTTATTTTGATATAAATAGCAGCAAGAAAG------------------------------
------------------------------------------------------------
------------------------------------------------------------
------AGATAAAAACACCCATAATTGGAGTAATAGTGAGAGTTCTAGT-----------
------------------------------------------AGATGACACTTTTTTTGT
TAGGGATAGTAATAGGAACAGT--------------------------------------
------------------------------------------------------------
----------------------------------------GATCATTATATGTATGATAC
TAAATATAGTTGGAAAAATTACATCAATAGTTGCATTGACTGTTATCT------------
------------------------TGCTAGTGACAATTACACCGAAAATTAYATTTATAG
TTCCATTTGTGGTGAACGTGGAAATCGGGGTGAAAATGAGAGTTCCGGTCTAAGAAGAAA
AACGAATGACATCGATTTAACTAGAAAAGAAAGTTCTAATGATCTCGATGTCACTCAAAA
ATACAGA-----------------------------------------------------
------------------------------------------------------------
------------------------------------------------------------
--------------------------AGGAGGAACCTTATAAAGATCGTATTGATTCTTA
TCAAAGAAAGACAGGATTAACCGAGGCTGTTCAAACAGGCACAGGTCAACTAAACAGAAT
TCCCGTAGCAATTGGGGTTATGGATTTCCAGTTTATGGGGGGTAGTATGGGATCCGTAGT
AGGTGAGAAAATTACTCGTTTGATCGAGTATGCTAGCAATCAATTTTTACCTCTTATTCT
AGTTTGCGCTTCCGGAGGAGCTCGTATGCAAGAGGGAAGTTTGAGTTTGATGCAAATGGC
TAAAATTTCTTCCACTTTATATTATTATCAATCGAATAAAAAGTTATTTTGTGTATCAAT
CCTTACATC------------TGGGGTGACAGCTAGTTTTGGTATGTTGGGAGATATCA-
-----CTGAACCCAATGCTTACATTGCCTTTGCGGGTAAAAGAGTAATTG----------
-------------CCTGAAGGTTCCCAAGCGGCTGAATTTTTATTCCATAAAGGTTTATT
CGATCTA-----------------------------------------------------
----TTTTT---------------------------------------------------
---TTA------------------------------------------------------
--A---------------------------------------------------------
------------------------------------------------------------
------------------------------------------------------------
------------------------------------------------------------
------------------------------------------------------------
------------------------------------------------------------
------------------------------------------------------------
-----------GAAAAAGATAATAAAAGAACAATGAGAACTAAGTGGGT-----------
------------------------------------------------------------
------------------------------------------------------------
----------------------------------------------------AGATTAAT
AAAAAATAAGTACAAATTTTAAATCGAGGTGCCCATTTTATGACAATTCTCAACAACTTA
CCCTCTATTTTTGTGCCTTTAGTGGGCTTAGTATTTCCGGCAATTGCAATGGCTTCTTTA
TCTCTTCATGTTCAAAAAAACAAGATTTTGTAGATCTGATGGTAGCAAATCTTATCTA-T
TTCTTTTTTCAATACTTAGACTTGGACGATAACACAAGTATCTTTTTATTAGAATATGGT
ATAACATGCGGCTTCCTTC--AAAAAAAACATAAATGAAAAAGGGGTTCTTATGCAGGCG
TT----------------------------------GAAAAAAAAATCGAGATTGGGGCT
ACTGCCTGAAATTAAAATAAAAACAAAGCTAATGTATCTATATGT---------------
------------------------------------------------------------
-----------------------------ATAAAAGTTACTTTGGAAACAACAAAAGTAA
AATTCATTTGGGCTAGTCTCCCACTTTCAATAAAATGCAACTGGATGTAGTATGAGTTGG
CGATCAGAACGTATATGGATAGAACGTATAGCAGGATCTCGAAAAACAAGTAATTTTTTC
TGGGCCTTTGTGCTTTTTTTAGGTTCCTTGGGTTTTTTATTGGTTGGAATTTCCAGTTAT
CTTGGCAGAAACTTAATCTCTTTATTTTCGTATCAGCAAATAATTTTTTTCCCACAAGGG
ATGGTGATGTCTTTCTATGGCATTGCCGGTCTATTTATTAGCTCTTATTTGTGGTGCACA
ATTTCATGGAATGTAGGTAGTGGCTATGATCTATTTGATAGAATAGAAGGAATAGTGTGT
--------------------------AAATCGTCGCATCTTACTCCGATTCCTTATGAAA
GATAT--------------------------AAGGTATTTATGCTTGGCGCATTCTTTAT
ATGGAAATCAGAGGGCAGGGGGCCGTTCCTTTGATTCGTACTGATGAAAATTTGACTCCA
CGAGCAATTGAGCAAAAMSSRKCKGAATTGGCCTATTKCTTGCGTGTACCAATTGAAGTA
TTTTGATTAGATACAAATAGATCATATCTTGTAAATTCTCTCCCCCCACCCT-TTATTTT
GTCAATCAACCTTTCTTTGTT---------------------------------------
-----------TCTTTTTAGTTTTTGCCGCTCATTTTTGATCATCACAATATTCTTTCA-
------------------------------------------------------------
-------------------GAAATTCTTTCATCTCGAAATCGGAATTGGAAGTGGCTCTT
TCGGGCATTCGTCGAAAAGARGGAATTGCTTCAAATTTGAGCAATTGAGATATCTGGAAA
GAAAAGGA----------------------------------------------------
------------------------------------------------------------
------------------------------------------------------------
-------------------------------------------------A----------
------------------------------------------CTGGTGTATCGCTTTTTC
ATTTAATAAAAGTCTGGAATCTTGGGTTATTAATTGGTGGAATACTAATAAATACGAAAC
TTTTTTAAATGA--------------ATATTCTAAAAAAATTTATCGAATTAGAGGAACT
TTTACTGTTAAACGAAATGATAAAAGAATACCCTGAAACGCATCTACAAAAGTTTCCTAT
TGCAGT------------------------------------------------------
------------------------------------------------------------
------------------------------------------------------------
TGACACAATAAAAGCTTTTTCTATTCTTTTATTAACCGATTTATGTATAGGATTCCATTC
ACCGCATGGTTGGGAATTAATGATTGGCTCTGTCTACAAAGATTTTGGATTTGCTCATAA
TGATCAAATTATATCTGGTCTTGTTTCTACTTTTCCAGTCATTATTGATACAATTTTGAA
ATATTGGATTTTCCGTTATTTAAATCGTCTATCTCCGTCACTAGTAGTGATTTATCATTC
AATGAATGACTGAAAAATGGTTCACCGATCAAATTAGAATGTTTGGT-------------
------------------------------------------------------------
--TAAAAGATTCGGATCTTTCTTATAGTTTTGAAAAATTTTTCAGTAAATAGCAGCATCG
TGGATAGGGAACTATA--------------------------------------------
--------------------------------------AGGGAAGAGATCACTCGCTCCA
TTTCCGTATCGCTCATGATATATATAATCACTCAGGCATCCATTTCAAAAGCCTATCCCA
TTTTTGCACAGCAGGGTTATGAAAATCCACGTGAAGCAACTGGCCGTATTGTATGCGCCA
ATTGTCATTTAGCTAATAAGCCCGTGGATATTGAGGTTCCACAAGCGGTACTTCCTGATA
CTGTATTTGAAGCAGTTGTTCGAATTCCTTATGATATGCAACTGAAACAAGTTCTTGCTA
ATGGCAAAAAAGGAACTTTAAATGTAGGAGCTGTCCTTATTTTACCCGAGGGATTTGAAT
TAGCCCCTCCCGATCGTATTTCGCCAGAGATGAAAGAAAAGATAGGTAATCTGTCTTTTC
AGACTTATCGC----CGAAAAAAAATATTCTTGTGATAGGTCCTGTTCCTGGTCAGAAAT
ATAGTGAAATCGCCTTTCCTATTCTTTCTCCGAACCCTGCTACTAAGAAGGATATTCATT
TCTTAAAATATCCCATATACGTAGGGGGGAACAGGGGAAGGGGTCAGATTTATCCCGACG
GGAACAAGAGTAACAATACGGTTTATAATACTACAGCAGCAGGTATAGTAAGCAAAATTC
TACGAAAAGAAAAAGGGGGGTATGAAATAACCATAACAGATCCRTCAGAGGGACGTCAAG
TGATTGATATTATACCTCCAGGACCAGAACTTCTTGTTTCAGAAGGCGAATCCATAAAAC
TTGATCAACCATTAACAAGTAATCCTAATGTGGGTGGATTTGGTCAAGACGATGCGGAAA
TAGTACTTCAAGATCCCTTACGTGTTCAAGGCCTTTTGTTTTTCTTGGCATCTGTTATTT
TAGCACAAATCTTTTTAGTTCTTAAAAAGAAACAGTTTGAGAAGGTTCAATTGTCCGAAA
TGAATTTCTTGATCTACGGATTTATCAYCAGCAAGTTCTTAAAAAGAACACAATTTTTGK
TGRCAATTATGTATGATCAAATTTTGACAAGCCTTTTTCTTTTCTTTCTATTTTTTTATA
CCAGATTTTGGGA-----------------------------------------------
-------------------------------ATTTAATCTAAATGGAAACGGTCTGATTC
TGTTACTATTGTCAAATGTCATACAATGTATCACTCTTC---------------------
------------------------------------------------------------
------------------------------------------------------------
--------------------------------------------------TTATTATGTA
TA----------AAAAGTTAAAACCTAGTGGACAAAGAAAAAAGAAAAGGAAAATTTTTA
AGCAAACAGAACTTC---------------------------------------------
------------------------------------------------------------
------------------------------------------------------------
------------------------------------------------------------
-------------------------------------------------------TTTTT
TAAAGTATTTGAAATATGAGAGAGCTCAACGGGACCTATGCCCCTTTTTTCTCTCTTTCT
TTTG----ATTTGAGGGGGTTCGTTGAGCTCTTACGCTTTCATGTCTACACCACAGTTTA
TCCGATTATTACAGGGACGAACCCAATCCGGAATATGAACCATAAAAGAAAATGCCTATT
AAACCAATCACAGGAATACCAGTTACAGTACCTATTATCCAAAGAGGAATCCTTCCAGTA
GTATCGGCCATTTCTCTCACTTTCCTCCACATTTAATCAAGCGGTCATGCTAGAGACCTG
AACAGTCATAGATAATTATGAGATGATATCCTTCCGATGGGGTAAGAGAATTCTTACTCT
TATTTATTATTCTACTATTTTTTGTATCTTCGATTAATTGAAGAAATAATTAGAAAATAA
AACAGCAAGTACAAAAATGAGTAATAACCCCNAGTAGAGACTGGTACGATTCAATTCAAC
ATTTTGTTCATTCGGGTTTGATTGTGTCATGGCTCTATA---------------------
----------------------------------------------TAGGTACAGCTAAT
CCGTGAACAGCCAACCATCGTACTGTAAAAATTGGATAGGTTCGATCTATGGTCATTGGG
GC------AAAAGATCTACTAAATTCATCAAGTTGTTCCAAAGGATCAAAACGGCCAGTT
ATTAAAGGAATTCCTTGTCGGCTTTCTGTAAAATATTCATTTGGGCGAGGGCTTCCAAAA
ACATTGTAAGCTAAACTCGTG---------------------------------------
---------TGAATGACCCAATATCGAATACTGGTAATAATATCAGCAAACGAACGTTCT
CCTGTGCTTCCAGACATGCCGAGCTCCATATATTCTTGTACAGTCAAAGGGGGATCCTTT
TTGTAAACGATGAGATCAGTAAATTTTCATTTACTGGGATTCCTTCCTTGTGAGATTGTC
AATATTGTACCAAGGGTTTTGTTAAAGTATACCGAATCAGTATAGCTATCCTTCTTCTGA
CGCAGCAATGCAACTTTAATCAGTATCGAAATGAAGCCTTAAATAATTTCTTTCTTCTTT
TCATTTTTCTTT------------------------------------------------
------------------------------------------------------------
------------------------------------------------------------
------------------------------------------------------------
----------------------------------------------------TTTAATAT
TCATTTTCTATTTTATTTCTCTAGAATT-TCCAAGGAATCTCTTGATTCGGAATCATGTG
AGGATTGG------------------------ATTTCCTTTCTACTTATACCACTCTATT
TTTGTTAGTGCCAT----------------------------------------------
AATTCAAAACTTGCAATTGAACGTATTCATTTAATATTGGTATGTT-----TTTTAGTCT
TGTATCTTTCAAAAAATTGAACTTTAGGAAAGTACTTTACAACCATATAAT---------
------------------------------------------------------------
---------------CAGTTTTATTTATTGGTCTGAGTAGGATACGACTTATTTCAAGTA
AATTGAATGAACA-----------------------------------------------
------------------------------------------------------------
ATTACCTCTTTTTTCTCTTTAAACAAAATTTGAAATGATTGAAGTTTTTCTATTTGGAAT
TGTCTTAGGTCTAATTCCAATTACTTTGGCTGGATTATTCGTAACTGCATATTTACAATA
CAGACGTGGT--------------------------------------------------
------------------GTCAAATCAGAGTAGATTGTTGTTCAAATTTTCTGTATAATT
TTGACCTAACAAAACAGATTCACGCTCTGTAGGATTTGAACCTACGACATYRGGTTTTGG
AGACCCACGTTCTAC-------------------T-------------------------
------------------T-----------------------------------------
--------CA--------------------------------------------------
------------TACATCATTGTTGCTTAGAGACAAAGTAATAGGTAGGGATGACAGGAT
TTGAACCCGTGACATTTTGTACCCAAAACAAACGCGCTACCAAGCTGCGCTACATCCCTT
TCAATTGGT-TACAATGTCATTGTAGAGAATCCATATATAGTTTTCCACATACTTATTTC
ATTTTCTCTATCAATATACACAACTTATCTTTCCATTTCTTTTTTTTGGTCTCATTAATA
ATAAACATATK-AAAAAAAWRTATATGAAACCCGCCTTTGTGAATCTTTGGGCGGAAGCG
GACTATTTTGTTCTTCT------------GATCTTATTTATCAAATCGTTGTACATTTCT
ATTTGAATTAGGGATTCCTCCCCCATACAAAACGAATACAAGTGGCCTTTAACTACAAAA
ACCTTAGATCATATA----TTATACA----------------------------------
-----------------------------------------GTAATAAGTACTATATGGT
TCGGGTCTTTAGYAGGTCTATTGATAGAGATCAATCGTTTTTTCCCAGATGCATTAACAT
TTCCCTTTTTTTCATTCTAGTTATTTACACGAGGGGATG---AAAAAAGATTAAAGATAG
AATGAAAAATCTGT----------------------------------------------
------------------------------------------------------------
------------------------------------------------------------
-------------------------------------------------ATACAATACTG
TCTAGTAATTCTAATCTAAACTTCTAATCGAAATAGAGTTTAAAATCATTGTATTACTTA
TTATTTATTAATATCTTGTTTGCAACAA-AAAATTTCGCGAAATTTTATTTCGAGTTAAC
AACTTCTATTTTTTCCTTCCTTTCTTCTTCCTTTTGGATCAGA------AAAACGAGAGG
AGTTAATTGGATAAAAAATCAAAAGGGGGTTCATGGCCAAAGGTAAAGATGCCCGAGTAA
GGGTTATTTTAGAATGTACCGGTTGTRTTCGAAACARTATTAATAAGAAATCAACAGGCA
TTTCCAGATATATTACTSAAAAGAATCGACACAATACGCCTAGCCGATTGGAATTGAGAA
A-----------------------------------------------------------
------------------------------------------------------------
------------------------------------------------------------
----ATCATTATTNTTTTTGATCCAACCGAACGAAATAGGATTTTCGAAATAAGTAAAAT
AAACAAATCATGGATAAATCTAAGCGGTTTTTTCTTAAGTCCAAACGATCTTTTCGTAGG
CGTTTGCCCCCGATCCAATCGGGGGAGCGAATTGATTATAGAAACATGAGTTTAATTAGT
CGATTTT------------AAAAAATATTATCTAGACGGGTAAATAGATTGGCTTTAAAA
CAACAACGATTAATTACTATTGCTATAAAACAAGCTCGTATTTTATCTTTGTT-------
------------------------------------------------------------
---------------------------ATTGAATCAAAATTACAATTCGAACTCAAAGGT
AGATTGAAGGTTTTGTTCGAAAAATTCGAAAACCCAGATTTGATTGTCGTAAGAAAAGAA
ACGAATTTGGGAAGAAGAAATC--TTTTTTTTATTGAATG--------------------
---------TAATGATCATATTTGA-CATACTTTATCATACTAATTTCTATTCTATCCTC
TCAGAATTCATTCTCTATTGAATTCCGTGTAAATCATTCCGA------------------
---------------------------------------------GCAATTCCTATTTAA
TATAGCTATTTGCGCCAGTATTTTACRATTAAGAAGCAAYTGTCTCTTGTATAGATTTTT
TATTAATCTACTATAACTATAGGATGCCTTAGTCTCACGAATTACTGCATTAGATCGG--
------------------------------------------------------------
------------------------------------------------------------
----------AAGAGCACACGTCTTCTACGCCTTCGAGCTACATATCCCCGTCTAATTCT
GGTCATTGACTAAACGAAACTTTGATGAATAACTAATTGATTTCCTTTCTTTCAGTTATT
CTTGTCCCTT-TTCTATAATAACAAAACGGAATCCTCCAATGTATAAAATAATAATTCCA
AGGGCTTTTGCTACTATAACCTTCCCAACCACAATTTTTTTTTTTC--------------
----------------------------T---AGG-------------------------
-------------------AA---------------------------------------
--------------------------------------------------TTG-------
------------------------------------------------------------
-----------------------------------------------------------T
ACAGTAACGGTATTTAATTCTGAAGATTAGCTGATTAGCTGACCT---------------
------------------------------------------------------------
----------------------GGGAATTCTTTATCATTTTAAATGAAAAAATGAGGTGA
TCAAATTTCCACCAATAGAAAACATAAATTTAATACACAATAACAATAGAA-GGATATCA
TAGATCTTTTTTTTAGATAGTGAAGGGG-TTTTTCTATMCKACCCATCCTGTACTGATCA
TGGATAGTGGAAAAAT--------------------------------------------
------------------------------------------------------------
---------------------------------------------------------TTG
AATTGTATGCATAATGGGCTGGTTTAGATCGATCCTAACCAGAAGATTGTGAA-------
------------------------------------------------------ATAAAA
TCTCAAATTGTTTGTGCAATTTGCACGAAATTTTTGTTAGTTTTTATGAAACTGCTACAA
GATCAACAATTCCATGAGCTTGGGCTTCTGTTGCTGACATAAAAACATCCCTTTCCATGT
CTTCGGATACGACCCATAAGGGTTTGCCCGTTCTTAGTGCATAAACCCGTGTGAGGATTT
CGCGCAGTTTCAGTAGTTCTTCTGCTTCCAGGACAAATTCTACTATTTGTGCCTCATAAA
AACCAGCAATAGGTTGATGGATCATTACCCTGATGATATAAGATAATAAAAGATTATTCT
ATCCCAAGTCATAAGACGACGAGACGAGATAAAGAATAATAAGAAAAAAGATAGAATTGA
ACAACCGTACAGGCATTGTTTGCGGATTGCATACGGCTTTAGACTGGAATTTACTTTTCT
CTTTTATCGAAGAAAAATG---------------------ATCCAATAACCGCCCTTCCC
TTGGGAGTAGTTAAAAAATACTACGG-----------------TTCATCGGTGATTTAGC
AATCCCAAAGTTTC---TTT----------------------------------------
------------------------------------------------------------
------------------------------------------------------------
------------------------------------------------------------
------------------------------TAAAGGCATAGTTTTCTTTGTTCTTTCAAA
TCAAAAACTCATTGGCGCCAAGCGTGCGGGAATGCTAGACGTTTAGTTATTTTTCCTCCG
ACCAGGATAAAAGATCCCATTGAGGCGGCCAATCCCATACATACTGTCTGTACATCTGGT
CGCACAAATTGCATAGTATCATAGATAGCTATTCCAGGTATTACCCATCTGCCAGGAGAG
TTTATAAACAAATACAAATCTTTAGTTTCACTCTCTATACTCAGATAGACCATAAGACCA
ATAAGTTGATTTGAGATCTCGC--------CCTTGACCTAAAAAAAGTAATCTTTCTCGA
TAAAGTCG--------------------CCCCCCTAGAAACCGTACATGCATCTTTTGCT
GCATACGGTTCAACAAAAATCGAA-AAAAAAAYAATCAATGTGTAGCTTCCAGTTCTCCT
TTTTTTGATAGTGAGTACTTTCTAACTTCTCTTCTAATGAAGAGGTTGTTCTTYCAT-TT
TTTTTTTTCAAGAAAGAGAGGTTTTGA-----TTACCTATATGTTTACC--TATATAGAA
TTGATTAAATTAAACTTATCAAACTAACTTCTTATTGATGTATTCTTTCATCGAGATCTA
ATTTCAATCATGATGGCATTTTCTTGTTCCTGAATGGGTTTCTTTAATTCTTCTTTAGGT
TTGTGCTCTACTCCGTGTAAAGATCTGCCCGAATTTTGATTTG-----------------
------------------------------------------------------------
------------------------------------------------------------
-----------------------------------------------------TCCGAAA
AAATAAGTAGTAATGATAGATATAGTAGTAATTGGTTTTTTATAAACGGAGCCTGGATAC
TTCATTTTTTTGRGCCAACCAAGCTAACCATAAATTATATTAATTTA-------------
--TACCCCCAAAGCATAGATGAACTTCACGCTCCAATTTTTTGATAATTTAATCAATCTT
TCTTGGGTGAAACAGAGGATCTCTCGATCG----------CGGGAAAATCCCGTATGACC
CAATATATCTGACAAGTCGCACTA------------------------------------
-------GGTACTTTTGGAACACCAATAGGCATTAAATGAAAGCTAAAACTAAGTACTAT
ATTTCACTTTGATGTGAAAGCGTAAGAATGAATTTATTGTTTTAAAAATATTGGCCTTTA
TCATATGTTATGCGTGGATTCGCTAAGTTTATAAAAATAAAGGAAGCCAAAATAATAC--
------------------------------------------------------------
------------------------------------------------------------
------GTTTCTACAAACAAAATTGTTACATTGTT----ATTAAAAGAATAGAAAAAAAA
AGAAATCTTTCTCAGAGATAATCCAACGAAAAAA----AAGGGGGTCCATAACATAG-TT
TTTTTCCAGTGCAATAAAGTTACATAGTGTCGATTTGTCATTGATAAAGGGGTATTTCTA
TGGGTTTGCCTTGGTATCGTGTTCATACTGTCGTATTGAATGATCCCGGTCGTTTGCTGT
CTGTCCATATAATGCATACAGCTTTGGTTGCTGGTTGGGCCGGTTCGATGGCTCTATATG
AATTAGCCGTTTTTGACCCCTCTGACCCTGTTCTTGATCCAATGTGGAGACAGGGTATGT
TCGTTATACCCTTCATGACTCGTTTAGGAATAACCAATTCATGGGGTGGTTGGAGTATTA
CAGGAGGAACTATAACAAATCCGGGTATTTGGAGTTATGAAGGTGTGGCTGGGGCGCATA
TTGTCTTTTCGGGCTTGTGCTTCTTGGCAGCTATCTGGCATTGGGTATATTGGGATCTAG
AAATCTTTTGTGATGAACGTACAGGAAAACCCTCTTTGGATTTGCCCAAGATCTTTGGAA
TTCACTTATTTCTATCAGGAGTGGCTTGTTTTGGGTTTGGCGCTTTTCATGTAACCGGAT
TGTATGGTCCTGGAATATGGGTGTCTGATCCTTACGGACTAACCGGAAAAGTACAATCTG
TAAATCCAGCGTGGGGTGTGGAAGGTTTTGA-----------------------------
-----------------------------------GGCCTATTTCATCTTAGTGTCCGTC
CGCCTCAACGTCTATACAAAGGATTACGTATGGGAAATATTGAAACCGTCCTWTCTAGCA
GTATCGCTGCTGTCTTTTTTGCAGCTTTTGTTGTTGCTGGAACTATGTGGTATGGTTCAG
CCACTACCCCCATTGAATTATTTGGGCCGACTCGTTATCAATGGGATCAAGGATACTTCC
AGCAAG---------------------------------AAAATCAAAGTTTATCCGAAG
CTTGGTCTAAAATTCCTGAAAAATTGGCTTTTTATGATTACATCGGTAATAATCCGGCAA
AGGGCGGATTGTTCAGAGCAGGGGCAATGGACAACGGGGATGGAATAGCCGTTGGGTGGT
TAGGTCATCCTATCTTTAGAGATAAAG---------------------------------
------------------------------------------------------------
------------------------------------------------------------
--------------------------AGTTATAGTGACCCTGCTACTGTGAAAAAATATG
C-----------------------------------------------------------
-TGTTTTTCGTAGTAGTCCAAGGGGTTGGTTTACTTTTGGACATGCTTCATTTGCTCTTC
TCTTTTTCTTTGGACACATTTGGCATGGTGCTCGC-------------------------
------------------------------------------------------------
------------------T-----------------------------------------
---------------GATTTGAATCGTCGCCTTTTCCTTCAATCTTGCTCCTTTTTATCC
-GGGGGGCGATCCYTAATAAACAGATATGGAAGTTATAATTGTAAACCACGATCGAATCT
ATGGAAGCATTGGTTTATACATTCCTCTTAGTCTCGACTCTAGGAATAATTTTTTTCGCT
ATCTTTTTTCGAGAACCGCCTAAAGTTCCAACTAAAAAGATGAAATGATTTTTTATTATC
TTAGTTAAAGTAAAGAGCCTCCCAATATTGAGAGG--CTTTACTTCAACTAGTCCCAATG
TTTCTCTAATGGATCTTTTAATTG------------------------------------
-----------------------------------TAGCGATCAGGGTTGCTGTTTCCAT
TATTATAGAATTTCAAGAC--------------------ATYATATATTTACAACGGAAY
GGTATACAAAGTCAACAGATC--------------------------GCTACACAAAATG
TTGAGAGTAGTTCTAGATCTGGTCCAAGACGAACTAGTGTAGGGGATTTATTGAAACCGT
TGAATTCGGAATATGGTAAAGTAGCTCCTGGATGGGGAAATACTCCTTTGATGGGTATCG
CAATGGCTCTATTTGCGATATTCCTATCTATTATTTTAGAGATTTATAATTCTTCCGTTT
TACTAGATGGAATTTCAATGAATTAGATGTACAAGGACCACTAAGTCCTAGCTTTTCAAT
ACAAAGTGAAGCGTT------------------------------------------TAG
TTCGATCGTGAAATTTCT--TTCTTTCTGTATTTTTTGAATATGAGTGTGCGGCTTGTTA
TAATGGATCCTATTGATAGTACAGAGAAAGGGCCTGTCATCTTGATAGAGATTGCTTTTT
ACC---------------------------------------------------------
------------------------------------------------------------
------------------------------------------TAWATTCAAAGATTTTTC
TTCTTTCAAACTCTTTGTCTATGCTTTTTTTATCAAAGGGCAAACCCTTCTTTGTATTTT
TAGTTACTATTTTTCTTCAATTCATTGAATAAGTGATGATACAACGATTCTTACTCAGGG
AATCTTGGGTTTAGTTT-------------------------------------------
------------------------------------------------------------
-----------------------------------------------------------T
CAAGAGGCCTGTAATGATTAACACTAAGAGATCAAAGAGCCAACTTGAAATTTTGGCATT
ATAACCACAA---------------TTCGTGTTTTTTTGTATCATAATCTTCAGGGAAGA
TTGTTGAATCATAGAATTAAGAAGTTTTTTTTASACATATTGGTTTCAACTAATATTTTG
GTGTTTCCGTTTGAGCTGTACGAAATGAAATTCTCATATACGGTTCTTAGAGGGGGAGTC
TCCCCGGTTTACCTATCTCAATAAAGTCTATGATTGGTTCGAAGAACGCCTCGAGATTCA
GGCGATTGCAGA------------------------------------------------
------------------------------------------------------------
-------------------GTTACTGAGGCTTTTGCCTCAGTTCAATACATAATGACTGA
AGCTAA----------TTAATTCGATCAGTTCATCGCTGGTYGGCAAGTATGATGGTCCT
AATGATGATCCTGCACGTATTTCGGGTGTATCTCWCCGGTGGCTTTAAAAAACCTCGTGA
ATTGACTTGGATTACAGGTGTGGTTCTTGCTGTATTGACCGCATCTTTTGGCGTAACAGG
GTATTCTTTACCCTGGGACCAAATAGGTTATTGGGCAGTAAAAATTGTAACAGGTGTGCC
GGAAGCTATTCCTGTAATAGGATCTCCTTTGGTGGAGTTATTACGTGGAAGTGCTAGTGT
AGGACAATCTACTTTGACTCGTTTTTATAGTTTACATACGTTTGTATTACCTCTTCTTAC
TTCCGTATTTATGTTAATGCACTTTTCAATGATACGTAAGCAA-----------------
------------------------------TCAATC-----ATTAATCGTTTGGGGGAGG
AAGATATAGTATTTCATTGCTATAAATATGGATTATTAAAAAAAAAAAAAGAAGACATGT
ATTTGGATAATTTCCTTCAACTCC--AAAAAAAATTGGATTTWTTTTTTTTTTTTTTATT
TTTTTT---------------------------------AAAAATGGATTATGGGAGTGT
GTGACTTGGACTATTGATTTAGCCGTGCAGATATATGCCTTTATCCGCCACATTGGAATT
CACAATCAAATGTGTCTTTGTTCCACCAACCGCGAAAGCCCCATACAATACATAGGGTAT
GCTGGTTCGCTTGAAGAGAATCTTTTCTATGATCAGACTCCAATCATGTTGTGCATGAAG
AGGCTCCG-------------AATAAGTGATGTGGTAGAATCCATATTCTATTTTAGGTA
TTTTACCTAATACCTTGTTTTAYAGATTTCATTTACTTAATTTAATAGTATGGAAATGCA
GCCATTTCCTCTGCATTGACTCGATTTACGTTATTATCGGAGC-----ACGGGATCTACA
GAATGCCAGAGGCTAAACT-----------------------------------------
------------------------------------------------------------
-------------------------------------T----------------------
------ATTACAA-----------------------------------------------
---AAGATCATTCATCTATATGTAGAGATGGATACCGTATGGATTTTATAACATCTAGAC
ATATA-------------------------------------------------------
AAAAATTATCATGTCCGGTTCCTTTGGAGGATGGATTTATGAATTCACC-----------
------------------------CTGTATTAAGAGCTAAATTGGCTAAAGGAATGGGTC
ATAATTATTATGGAGAACCCGCATGGCCCAACGATCTTC---------------------
------------------------------------------------------------
---------------------------------------CTGAATGGTATTTCTTTCCYG
TATTTCAAATACTTCGTACAGTACCAAATAAGTTATTGGGTGTTCTTTTAATGATTTCAG
TACCTGCGGGAC------------------------------------------------
------------------------------------------------------------
------------------------------------------------------------
------------------------------------------------------------
-----------ATCTATTCAATGTTAAAGAAAAAGGTGTAAATAAGTCCATTGGGTTTAA
AATTGATTCTTTGGTAAATCAATTGCGAAATG----------------------------
------------------------------------------------------------
----GGTCCAATAATGTATGTATATTTGACCTTTTCAGGGAATTATAGATCTTCGGAATC
AATTCTAAT---------------------------------------------------
----------------------------------------------CCTTGTGCTGATTT
TTTTCTAAATGCGCGTTTTCTTCTTTTGCATGTAGAAAAAGAATAAATAAATTAATCA--
------------------------------------------------------------
-----------------CTTTTCATTCCCGTTTCCATAAGAATGAACACTATGATTTGCA
TTTTTAACAGGCATGAATATAGCATCTATAGGATAAGTTTCATCTTGAAAATTTTTTGGC
GGTTTTAGACGATAGCCGCGACCCCTCTCGATTTGTAATTCAATACGCAAATCAATAGGT
TCGGTTAGTTTAGCTATATACTGTTTATTATCAATGATTTCCACAGCAGGTGGGAGGATG
ATGTCTTGAGCAGTTACATATCCAGGGCCTTTTACATAAATAGATGCGTTATGA-TTCCA
TACAAATTACTTCTCAATACAATTTCTTTTAAATTCATTAAAATTTCATGTACTGATTCT
TGAATACCTGCTATAGTAGAAAATTCGTGTGTTATTTTATGAGATTTTGATTTTGCACAT
GTGATACATGTTCCTTCTATTTCTCCAAGCAAAGCTCTTCGCATCGCAATTCCTATTGTG
TCGGCTTGACCTTTCATAAGTGGAGACAGAATAAAACGGCCATAATAAAGACGCTTACCG
GTGGCTCTTGATTCAATACACTTCCACTGTAGTGTCCGAGTAGATATTCTTACTTTCTCT
CGAACCATAATAATTTTATTATTTTTT--TTGATCAAATAATTGAATTATTTATTTCTCT
TGAAATCTATTCAATGTTTTTTTTTACATGCGCCTTTTTTTCGGGGCTCTGCAGCCATTA
TGTGGCATAGGAGTTACATCTCGGACGAAACTTAATAGTATACCACTTCTGCGAATAGCT
CTTAATGCTGCATCTCTTCCGAGACCAGGACCTTTTATCATAACTTCTGCTCGTTGCATA
CCTTGATCTACTACTGTTCGAATAGCAATTCCTGCTGCAGTTTGAGCGGCAAATGGGGTC
CCTCTTCTTGTGCCTCTGAATCCACAAGTTCCAGCGGAGGACCAAGAGATTACTCGGCCC
CGTACATCTG--------------------------------------------------
------------------------------------------------------------
---------GTTTTTGGCATATTTTATCATCCAATAAATATAAATCATAGGTTTATGGAT
ATATCTATTTTGTGTCAAAATAGATCTT--------------------------------
----------------AGATTATCCTTGTCTTTGTTTATGTCTGGGATTGGAGCAAATTA
CTTTAATTCGTCCCCGTCTCCGTATCAGTCGACATTTTTCACAAATTTTACGAACAGAAG
CCCTTATTTTCATATTTGTCATTCCTTAATTT---------AGAATATACATAC------
------------------------------------------------------------
------------------------------------------------------------
------------------------------------------------------------
-TTATATATGTATAAAACCACGTCGGGTCTTTCTCGAAACCTAACCTAAAACTGGGTCTT
TATTATCTAAATGAATCTGGGAACATACCATTAGAAAGTGATTTAGTAATTTACCCTTCC
CGAATCCTCCTTTGTTCTTTCATTCCCTCTAAAAGTCTCTTGAAGTATCTACTAATGTAG
GAGGA---TTATTAGAAATTTGTTCCTT--TCCTCCC---TTTTTTTCACAAATAGAAAG
TCCAGATACAATTTTGAAAGGATTACCATATATAACACAAGATTTCTCCACCGATTTTTT
CTAGTCGAGCT----------------------GAGAAGTAGAAAGAATTACAATCCCTA
TTCCGCCTAAAATTTTAGGAATTTGTTGATAGTTGGAATAGATACGTAAACCGGGTCGAC
TGATCCGTTTTAAATTTAGACTTGTTTTATATGACCCTTTTCTATTCCTTCTATGCCGTA
GAGTTAAAACCAAAAAATTTTTGTTCCCTTCCCGGTGTTTCCTCACATTTTCAATAAAAC
CCTCTTGTAAAAGTATTTTAATAGTATGTTCCGTAGTGGTAGTAGATCTTATTCGAATGG
TTCCTTTTTTATTCATGTCAGCATTTCGTATAGAGGTTATTATGTCAGCAATAGTGTCCC
TATTCATAATAAATTAAAATGTTTT----------------------------------T
TTTTTTTTTTTTTTTCTTTTTTTT-----------------TTTTTTTTTTAT-------
------------------------------------------------------------
---------------------------------------------------------HGA
TTTTTTTTATAATACTTCAGGTGCTAATGAAACTATTTTAGTAAAATTGAATTGTCTCAA
TTCCCGGGTAATCGCACCAAAAATTCGAGTTCCCTTTGGATTTCCTTCTTGATCAATGAC
AACTGCAGCATTGTCATCATATCGTATTATCATACCGTTGTTGCGTTTGAGTTCTTTACA
GGTACGTACAATTACAGCTCTGATCACTTCGGATCTTTCTAGAGGTGAATTTGGTACTGS
TTCTTTGATCACAGCAACAATAACGTCACCGATATRAGCATATCGGYGATTATTAGTTAC
TAGGATTCGAATGCACATTAATTATC----------------------------------
------------------------------------------------------------
------------------------------------------------------------
------------------------------------------------------------
TTTTTTACGTTGCTATTGAAAAAGCCCTTTTGGCTATACTTTCTGCTACTCCGCTCATTT
CATAAAGTATTCTTCCTGGTTTAACAACAGCTACCCAATATTCGGTAGATCCCTTCCCCG
AACCCATACGTGTTTCCGTGGGTCTTACAGTAACAGGTTTGTCGGGAAAAACACGTACCC
ATATTTTTCCACCGCGGCGCGCATTTCGTGTCATTGCACGGCGCCCTGCTTCTATTTGTC
GAGATGTAATCCAAGCGGGTTCAAGTGCTTGAAGAGCATATCTGCCGAAAGAAATACGAT
TACCTCGATAAGATATTCCTTTCATCCTTCCTCTATGTTGTTTACGGAATCTGGTTCTTT
TGGGGTTATAGTTGATGGTTGTTTCTCAATTCCATCTCTACTACAAAACCGGACATGAGA
GTTTCTTCTCATCCAGCTCCTCGCGAATGAAATTATAAAAAAATGAAATATTATAAAAAT
ATACATAGAATTGATGAATAG---------------------------------------
------------------------------------------------------------
------------------------------------------------------------
---------------------------------------------T--------------
------------------------------------------------------------
------------------------------------------------------------
------------------------------------------------------------
------------------------------------------------------------
------------------------------------------------CCTAATGAAAAT
TCTTCTTAAATCAATCTTCTCAGTCTTTCTTGACTCG----------C------------
-----------------------------------------------------------T
TTTATATAAGATGACTCATAGACCTTACATA-----------------------------
------------------------------------------------------------
-------------------------------------GTGAA-----------TTGCTAC
AATGGTATGACTAATATATCATATCTTTCGTGTTTTTTTTGGATCTAGATAATGCGAAGT
GATGAGTTGGTTATTCGTTCTATACTTATTAGTTCATAATTCGGGGTCAATCC-TTTT--
-----------------------------------------------------AAGCATA
GCAATTATATCAAATTCTCAATCTAATTTTTTATTTTATTCAACCTTATAGAATTAGAAT
TGC-------Y--------AAAACAAAAAAAAAAAAAAAAATGAAAA-------------
-----------------TGAACATAAAGACAAGTTAATTAAGGGTTTACTATTCCTCGTT
TCCAAATGTCCAAATTTTTATACCTAATACTCCATAAATAGTTATAA-------------
------------------------------------------------------------
-----------CTTTTCCGTCAAGACGCCCCGCAATTTGTATTTGAATTCCTTTTGTATC
CGCTTGTTTGGTTAATTCAATAGCTTTT-----------------------------CTT
TAATTGTCCGGCTATAAATTCTGCAAGAATATTAGGGTGCTTATAGGGCTTTTTAATTCT
TTTAATAGAAATCTTGAGCTTTTGGTTCACACAATTAAATTCTTTTTGTACATTTAGCTC
TAATTCTTCGAGTTTTTTACTTTTAGGTTTAGTTTCTATTAAAAATTTTGGGAATCCCAT
ATATATTATAACCTGAATTACATCGATTCGTTTTTGAATCGTTATACGGGAAATTCCCCC
AACACCAAAAGAAACTTTCATATCTTTTTGTACAAAATTCTTGATACATTTTCTTATTTT
TTTATCTTCTTGTAGACCCTCGGAATAATTTTTTGGTTGTGCAAACCAAAGCGAATGATG
ACCTTGGGTTGTACCAAGTCTGAAACCAAGTGGATTTATTTTTTGTCCCATAATCCCTCA
CTACTATACATATGATGAGATGTTATACCCGTGGCTTTTTTTTTTTTTTTTTTTTTTTT-
---------------------------------TTTTTTTTTTTTTTTTT------GTTT
TTT---------TTTTTTTTTCATDTTYGTAGTTATATGACAAGTTGGTCTTTTTATTAG
AGAATTGCGACCTCGAGCCCGAGGTTTTAATCTTTTCACAGTAGCACTCTCGTTAACTTC
GGCTTTACTAATGACTAAACTTGCTTCGTTGAACCCCATATTGTGACTAGCATTTGCTGC
TGCAGAATAAACTAATTTAAAAATAGGATAACATGTTCGATAAGGCATGAGCTCTAGTAT
CATAAGTGTTTCTTCGTAGGAACGTCCACGAATCTGATCAATTACTCTTAGTATTTT---
------------------------------------------------------------
------------------------------------------------------------
--------ATTAATGTAAATAGATAAGCATCTAGAATGTATAT----TTTTATTAACGAC
GAGATTTATTATCATTTTTTGCGTGTCCCCGGAAATATAGAGTAGGTGAAAATTCT----
------------------------------------------------------------
----------------------------TATAATAGTAGATGCTCGGGACCACGTTACTA
TTATTTCTTTTTCTGCCTTTGTGTTAAGTTTATTTATTTTTCTTAATAAATGATTTGCTA
CAAAAGGTTTTTTTTTTAGTGAACGTGTCACAGTAAATTTCTCCTA-TTTTTTTTTTTGA
AAAGACGAAGAAACAAAGTCTATTTTCTCTCCTATTTACTACGGCGACGAAGAATCAAAT
TATCACTATATTTATTCCTTTTTCTACTTCTTCTTCCAAGTGCAGGATAACCCCAGGGGG
TTGCGGGTTTTTTTCTACCAACAGGGGCCCTCCCTTCACCACCCCCATGGGGATGGTCTA
CAGGGTTCATAACTACTCCTCTTACTACAGGACGCTTACCTAGCCAACATTTAGATCCGG
CTCTACCCAAACTTTTCTGGTTCACCCCAGCATTCCCTACTTGTCCGACTGTTGCTGAGC
AGTTTTTGGATATTAAACGAATCTCCCCAGAAGGTAATTTTAATGTGGCCGATTTCCCCT
CTTTTGCAATCAGTTTCGCTACAGCACCTGCAGCTCTAGCTAATTGTCCACCCTTTCCAA
GTGTGATTTCTATGTTATGTATGGCCGTGCCTAAGGGCATATCGGTTGAAGTAGATTCTT
CTTTTTGATCAATCAAAACCTCTTCCCAAACCGTACAAGCTTCTTCCAAAGCATACGGCT
TTCTGGGTGTAGATGATGATATCTATACAGATGGATCTTATCTATCATACAATGAAGTAA
AGTACTACATGAGTGGATATATAGGAATCCAAATCTGCCGAATCACCCATGTTATGCTCT
TCTACATCCTAGGTCTTCCCGTTCCCTCATCTGGCTTATGTTCTTCATGTAGCATTCAGA
TCGAATGACTCTATGAAATTACGTCGATACTTCCACATATTAGGGGTAACGTAGGAGACA
TCTCTATTTTTCCCCCGGGGAATCTTTAGAATTACCACTGCTTAGCTTTCAATTCGTCTC
TGACCATCAAATGAAATGTGAATAACCCGTCCTCCTCTCTTTGAAACAAGGGGCGCTTCT
GGTTCTGTCGGTGCTTGAAACAATTTTGTCTTCTCCATATTACTATATCTCTAGAGTCAA
TAATTTTATATGMGGAACTACTGAACTCAATCACTTGCTGCCGTTACTCTTCAGTTTTCT
GTTGAGGTCTATCCTGTAGAGGTACTCAAATTGGATCAGTGATCGATTTCTAGGTTTCGT
CGTAAACCTAATTGGTTACTTCCAATTAC---AATCAATAGTTCAAACCGCACTCAAAGG
TAGGGCATTTCCCATTTTTATAGGAACTTCTGTACCAGAAATAATGGTATCTCCAATTAT
AGCCCCTCTGGGATGTAAAATATATTTCTTCTCACTATCCCCATAGTGTATGAGACAAAT
GTATGCATTTCGATTAGGGTCGTATT----------GATTCTACCATATATGTCTTTTTC
ATTCCGTCGAAAATCGATTTTACGGTATAGACGCTTATGACCTCCCCCTCTATGCCTTGC
GGTAATGATTCCTCTAGCATTACGTCCTTTACCACAACGATGCTGTCCATAGATCAAATT
ATTTCGTGTATTGGATTTTACTTGACTGTCTACGGCTCCATTGCGTGTGCTCGGGGTAGA
AGTTTTGTATAAATATATCGCCATGCTATTAAGTATTTTGATTTAAGTTCTTTTCTTTCT
AAGAGGTGGAATAGAATAACCCGGTTGAAGCGTAATGATCATACGTTTGTAATGCATTGT
ATGTCCCATAATAGGTCTCATTCTTCTGCCCTTTCCCGGGAGTCGATGGCTATTCATAGC
TATTACCTTGACACCAAAGAAGAGTTCGACCCAATGCTTTATTTCTGTCCTAGTTGATCC
TAATTCGACATTAAAAGTATATTGATTTTTCCCCAATAACTGAATACTTTTGTCTGTAAA
TACTGCATATTTGATTCCATCCATAAATCTATTTTCTTCCCTATGAGTTCTAGTCTCAGT
AAGAATGCTAGTTCTTACTG----------------------------------------
------------------------------------------------------------
---TTGGCGTGCATCCAGTAGGAATTGAACCTACGAATTCGCCAATTATGAGTTGGGCGC
TTTAACCATTCAGCCATGGATGCTTAGCGGGGATCCTCGTACATGGTGAATAACCAAATT
CCAATTGAAATGAAATCTTTAGGATAAAACAATGCAATTTAGGAGGAATCAATGAAAGGA
CATCAATTCAAATCCTGGATTTTCGAATTGAGAGAGATATTGAGAGAGATCAAGAATTCT
CACTATTTCTTAGATTCATGGACCCAATTCAATTCAGTGGGATCTTTCATTCACATTTTT
TTCCATCAAGAGCGTTTTATAAAACTCTTGGACTCCCGAATTTGGAGTATCCTACTTTCA
CGCAATTC----------------------------------------------------
------------------------------------------------------------
------ACAGGGCTTCTTCCTATACCTATGAATTCCATTGGACCCAGAAATGATACATTG
GAAGAATCCTTTGGGTCTTCCAATATCAATAGGTTGATTGTTTCGCTCCTGTATCTTCCA
AAAGGAAAAAAGATCTCTGAGAGCTGTTTCCTGGATCCGAAAGAGAGTACTTGGGTTCTT
CCAATAACTAAAAAGTTTATCATGTCTGAATCTAACTGGGGTTCGCGGTGGTGGAGGAAC
TGGATCGGAAAAAAGAAGGATTCTAGTTGTAAGATATCTAATGAAACCGTCGCTGGAATT
GAGATCTCATTCAAAGAGAAAGATATCAAATATCTGGAGTTTCTTTTTGTATATTATATG
AATGATCCGATCCGCAAGGACCACGATTGGGAATTGTTTGATCATCTTTCTCCGAGGAAG
GGGCGAAACATAATCAACTTGAATTCGGGACAGCTATTCGAAATCTTAGTGAAAGACTGG
ATTTGTTATCTCATGTTTGCTTTTCGTGAAAAAATACCAATTGAAGTGGAGGGGTTCTTC
AAACAACAAGGAGCTGGGTCAACTATTCAATCAAATGATATTGAGCATGTTTCCCATCTC
TTCTCGAGAAAGAAGTGGGCTATTTCTTTGCAAAATTGTGCTCAATTTCATATGTGGCAA
TTCCGCCAAGATCTCTTCGTTAGTTGGGGGAATAATCCGCACGAATCGGATTTTTTGAGG
AACATATCGAGAGAGAATTGGATTTGGTTAAACAATGTGTGGTTGGTAAACAAGGATCGG
TTTTTTAGCAAGGCACGAAATATATCGTCAAATATTCAATATGATTCCACAAGATCTAGT
TTCGTTCAAGGAAGGGATTCTAGCCAATTGAAGGGATCTTCTGATCAATCCAGAGATCAT
TTCGATTHCATTAGGACTGAGGATTCGGAATATCACACATTGATCAATCAAAGAGAGATT
CAACAACTAAAACTAAAAGAAAGATCGATTCTTTGGGATCCTTCCTTTCGTCAAACGGAA
CGAACAGAGATAGAATCAGACCGATTCCCTAAAAGCCTTTCTGGATATTCS---------
--------------------------------------TCTGCTTCCGGAAGAAATTGAA
GAATTTCTTGGGAATCCTACAAGATCCATTCGTTCTTTTTTCTCTGACAGATGGTCAGAA
CCTCATCTGGGTTCGAATCCTACTGAGAGGTCCACTAGAGATCAGAAATTGTTGAAGAAA
GAACAAGATATTTCTTTTGTCCCTTCCAGGCGATCGGAAAATAAAGAAATAGTGAATATA
TTCAAGATAATTACGTATTTACAAAATACCGTCTCAATTCATCCTATTTCATCAGATCCG
GGATGTGATATGGTTCTGAAGGATGAACTGGATATGGACAGTTCCAA----ATTTCTTTC
TTGAACAAAAATCCATTTTTTGATTTATTTCATCTATTCCATGATCGGAACGGGGGGGGA
TACACGTTACACCACGATTTTGAATCAGAAAAGAGATTTCAAGAAATGGCGG--------
---CTATCAATAACCGAGCCGGATCTGGTGTATGATAAGGGATTTGCCTTTTTTATTGAT
TC------------------------------------------CTCCAGGGATGAATCG
AAAAAGAAATCTTTATTGGTTCTACCTCCTATTTTTTATGAAGAGAATGAATCTTTTTAT
CAAAGGATCAGAAAAAGATGGGTC--GATCTYCTGCGGGAATGATTTGGAAGATCAAAAA
CAAAAAATAGTGTGCTAGCAACAACATAATGGAGGCA------CAATATGGATTGATCCG
AAATCTGA---------AATATAGCACCTATGGGTACATAAGAAATGTATTGAATCAATT
C--------------------------------------AATTCAAAGGGATCAAATAGG
AAATGATACTCTGAATCATAGAACTATAATGAAATATACGATTAACCAACATTTATCGAA
TTTGAAACAGAGTCAGAAGAAATGGTTTGATCCTCTTATTTTTCTTTCTCGAACCGAGAG
ATCCATGAATTGGGATCCTAATGCATATAGATACAAATGGTCTAATGGGAGCAATAATTT
CCAGGAGCATTTGGAACATTTCATTTCTGAGCAGAAGAGHS-----------AWGTTCGA
TCGATTACGTATTAATCAATATTCGATTGATTGGTCTGAGGTTATCGACAAAAAAGATTT
GTCTAAGTCACTTCGTTTCTTTTTGTCCAAGTTACTTCTTTTTTTGTCCAAGTTTCTTCT
CTTTTTGTCTAACTCACTTCCTTTTTTCTTTGTGAGTTTCGGGAATATCCCCATTCATAG
GTCCGAGATCCATATCTATGAATTGAAAGGTCCGAATGATCAACTCTGTAATCAGCTGTT
AGAACCAATAGGTCTTCAAATCGTTCATTTGAAAAAATTGAAACCCTTCTTATTGGATGA
TCATGATACTTCCCAAAAATCGAAATTTTTGATCAATGGAGGAACAATATCACCATTTTT
GTTCAATAAGATACCAAAGTGGATGATTGACTCATTCCATACTAGAAATAATCGCAGGAA
ATCTTTTGATAACACGGATTCCTATTTCTCAATGATATCCCATGATCAAGACAATTGGCT
GAATCCCGTAAAACCATTTCATAGAAGTTCATTGATATCTTCTTTTTATAAAGCAAATCG
ACTTCGATT---------TCTACATCACTTCTGCTTCTATTGTAACAAAAGATTCCCTTT
TTATGTGGAAAAGGCCCGTATCAAGAATTATGATTTTACGTATGGACAATTCCTCAATAT
CTTGTTCATTCGCAACAAAATATTCGCTTTGTCTTTGTGCGGCGGTAAAAAAA-ACATGC
TTTTTTGGAGAGAGAT----TTTCACCAATCGAGTCACAGGTATCTAACATATTCATACC
TAWTGATTTTCCACRAAGTGGTGACGAAAGTTATAACTTGTACAAATCTTTCCATTTTCC
AATT------GGTCCATTCGTTCGTAGAGCTATTTATTCGATCGCAGACATTTCTGGAAC
ACCTCTAACAGAGGGACAAATAGTCAATTTTRAAAGAACTTATTGTCAACCTCTTTCGGA
TATGAATCTATCTGATTCAGAAGGGAAGAACTTGCATCAGTATCTCAATTTCAATTCAAA
CATGGGTTTGATTCACACTCCATGTTCTGAGAAAGATTTACCATCCGAAAAGAGGAAAAA
ACGGAGTCTTTGTCTAAAGAAATGCGTTGAAAAAGGGCAGATGTATAGAACTTTTCAACG
AGATAGTGCTTTTTCAACTCTCTCAAAATGGAATCTATTCCAAACATATATGCCATGGTT
CCTTACTTCGACAGGGTACAAATATCTAAATTTGATATTTTTAGATATATTACAAGACCT
ATTACCGATACTAAATAGCAGTCAAAAATTTGTATCCATTTTTCATGATATTATGCATGG
ATTAGATAGATCATGGCGAATTCTTCAAAAAAAATTGTGTCTTCCACAATGGAATCTGAT
AAGCGAGATTTCCAGTAAGTGTTTACATAATCTTCTTCTGTCCGAAG-------------
----AATGAGTCACCATTGATATCGACACATCTGAGATCGCCAAACGTTCGGGAGTTCCT
CTATTCAATCCTTTTCCTTCTTCTTGTTGCTGGATATCTCGTTCGTACACATCTTCTCTT
TGTTTCCCGAGCCTCTAGTGAGTTACAGACAGAGTTCGAAAAGGTCAAATCTTTGATGAT
TCCAGCATACATGATTGAGTTGCGAAAACTTCTGGATAGGTATCCTACATCTGAACTGAA
TTCTTTCTGGTTAAAGAATCTCTTTCTAGTTGCTCTGGAACAATTAGGAGATTTTCTAGA
AGAAATACGGGGTTCTGCTTCTGGCGTCAACATGCTATGGGGTGGTGGTCCCGCTTATGG
GGTCAAATCAATACGTTCTAAGAAGAAATTTTTGAATATCAATCTCATCAATCT------
------------------------------------------------------------
------------------------------------------------------------
-------AAAATAGAATCCTTGGTCGCGAACAGTGATTCAATTGATGATAAAGAAAGAGA
ATTCTTGGTTCAG-----------------------------TGATCAAATTCTATTGAG
TCTGACTCATAGTGATCATTTATCAAAGAATGACTCTGGTTATCAAATGATTGAAGAGCC
GGGAACAATT------CGATACTTAGTTGACATTCATAAAAAGTATCTAATGAATTATGA
GTTCAATACACCCTGTTTAGCCGAAAGACGGATATTCCTTGCTCATTATCAGACAATCAC
TTATTCACAAACCTCGTGTGGGGCGAATAGTTTTCATTTCCCATCTCATGGAAAACCCTT
TTC---------------------------------------------------------
---------------GGTCAAATACTTAGCGACAAACTCCTATGTTCCTTTCATTACAGT
AYTTCTTAACAAGTTCCTGGATAACAAGCCTAAG--------------------------
--------------------------------------------------------CTAG
GATGAATGCGCTAACTATGGATATGATGCCGGAAATAGACCGATTTTATATCACCCTTCA
ATTCGAATTAGCAAAAGCAATGTCTCCTTGCATAATATGGATTCCAAACATTCATGATCT
GGATGTGAATGAGTCGAATTACTTATCCCGTGGTCTATTAGTGAACTATCTCTCCAGGGA
TTGTGAAAGATGTTCCACTAGAGATATTCTTGTTATTGCTTCGACTCATATTCCCCAAAA
AGTGGATCCCGCTCTAATAGCTCCGAATAAATTAAATACATGCATTAAGATACGAAGGCT
TCTTATTCCACAACAACGAAAGCACTTTTTCACTCTTTCATATACTAGGGGATTTCACTT
GGAAAAAAAAATGTTCCATACTAATGGATTCGGGTCCATAACCATGG-------------
---------------------------------------------------GAAATCAAT
TATAGACACTAATCTAATTAGATCTGCTCTTCATAGACAAACTTGGGATTTGCGATCCCA
GGTAAGATCGGTTCAGGATCATGGG-----------TCAGATAGGAAGGGCTGTTGCACA
AAATGTATTTCTAAGTAATTGCCCCATAGATCCTATATCTATCTATATGAAGAAGAAATC
ATGTAATGAAGGGGATTCTTATTTGTACAAATGGTACTTCGAACTTGGAACGAGCCTGAA
GAAATTGACGATACTTCTTTATCTTTTGAGTTGTTCTGCCGGATCGGTTGCTCAAGACCT
TTGGTCTCTACCCGGACCCGATGAAAAAAATGGGATCACTTATTATGGACTTGTTGAAAA
TGATTCTGATCTAGTTCACGGCCTATTAGAAGTAGAAGGCGCTCTGGTGAGCTCCTCACG
GACAGAAAAAGATTGCAGTCGGTTTGATAATGATCGAGTGACATTGCTTCTTCGGCTCGA
ACTAAGGAGTCC--------TGATGCAAAATGGATCTTGTTCTATCCTTGATCAGAGATT
TCTCTATGAAAAATACGAATCGGAGTTTGAAGAAGGGGAAGGAGAAGGAGTCCTCGATCC
ACAACAGATAGAGGAGGTTTTATTCAATCACATAGTTTGGGCTCCTAGAATATGGCGCCC
CTGGGGCTTTCTATTTGATTGTATCGAAAGGCCCAATGAATTGAGATTTTT--------C
CAGGTCATTTCGGGACAAGCGGATCATTTATGATGAAGAGGAT---------------GA
TTCGGAGTTCTTGCAGAGTGGAACCATGCAGTACCAGATAGGAGATAGATCTTCCAAAGA
ACAAGGCTTTTTTCGAATAAGCCAATTCATTTGGGACCCTGCGGATCCACTCTTTTTCCT
ATTCAAAGATCCGCCCTTTGTCTCTGTGTTTTCACATCGAGAATTCTTTGCAGATGAAGA
GATGTCAAAGGGGCTTCTTACTTCCCAAACCAATCCTCCTACATCTATATATAAACGCTG
GTTTATCAAGAATACGCAAGAA--------------------------------------
------------------------------------------------------------
-----------------------------------CACTATTGGATCAAATRACAACGGC
ATTGTTGAGAAAAAGATGGCTTTTCCCGGATGAAATTGGATTCATGTAATAGGAGAAAGG
TTTCCCATTCCTTAGCATGAAAGATATGTGGCCATGAAATAGGGATTAAGTGGAACAGAA
TTGACTGGGTGGTAAAGTCGTGGAMAGACCTCTTTCTTC---------------------
-----------TGAAACATGGAAGAATTGAAATCTTAGATCAAAACACTATGTATGGATG
GTATGAACTGCCTAAACAAGAATTCTTGAACAACGAGCAACC------ATTACTCACTAC
ATCAAAAAATTTCCATTAATGAAAGATGTAAATCCATTGGAAAATCAAAAAAACGCATGT
CGGATGAAATGATGGTTCTTGCTATCTGCTCCAATAACGWATCATTGGTT----------
------------------------------------------------------------
----CAATTGGAAGATCCCCTATATGGATAATACACATTCCAGTTGACCGGGCCTAATTC
TAATTGTTTTGTTCCGAAGCAAAGATATCCACGGGGCGGTTCGTCCTATTCAGATATTCA
CGACCAAGAAGTACTGGA-TCTCTTTCGGATAGTCCTTGAAAGGAGAAGGAAGGATGGAA
TGCCAACAGAC----ATTATTGAATTCACCCGACCCGATAGTACCCA-TTTTTTTGGGGA
CCATCCAGTGCCAAAGTCACTGAATGGGTAAGTCGCCAATCCCTAAAACGGACTATGTAA
TGTACTTTATCTGTTGGGTGACGGGCGGGCATTTTATCAGAGGTTTCTATTGTATCAATC
TACTCTTGTGTAATTCCTGTTGAAGCATATACTCGGGGGTGGTTGCAGGGCGAACGATTT
CAAAGCGGACTCCCCATTCATTAGATAGAGAAGATCATCAAGATTTCGTGATCCAC----
------------------------------------------------------------
------------------------------------------------------------
----------------------------------------------------------AT
GACAAAGGTGGAGTGTTGGAGTATTTCTATTGATCGTTCATGTCATATAGGCCCGAGTCG
GACATCCAATTGCTTCGATTTGAATTATCCGGAACATGCCTTATATATATATTAT-----
----------CAAAAAAATGGACAATCAAACCCATTTCTCGATTCAATAGACGCCCAAAG
AGGTGAATAGAATAGGGTCCCAAATAAGGAGAGATATATATGTAAAAAGCAGGTCCGATT
ACGCCTATTCCTAATCCTAAATGGAATGTAACGACGGA--------------------GG
GT--------------------------------G---------CCCCTTCTCATAATGA
GAATGTATATAAGCCTATTCCGGTCTGGTCCGGTATGGAATGAACTTATAATCCTGGAAT
CGACTCGATTATCAGATTATAAGTTCATAACCCTAGCCCATTCCCATTTTGGG-------
GATCTACTAATTCTTTGATTCCAGTTAGTAAGAGGGATCTTGAACTAAGAAATAGGTTCT
AGAAGCTAAAAAAGGGTA------------------------------------------
-------ATGCTATTACACATACAATCATACTCAATTCGATGGAATTGTTTGATCTTAAA
GGGGATCTTCTATAATTTCGCACGTGAGGGGTTATTTCTTGGTTTCGTCCAGTC------
------------------------------------------------------------
----AGAAATATAGGCCTGCYTGCCATCCACACCAGAATAAATGGAGTTTTCCGAAAAAA
CCTGCTAGTGGAGGAAGACCTCCTAGGGATAAGAGACATAGGGCTAAAGAGAG-------
------------------------------------------------------------
-----------------------------------CATGGAGATATAGAAGAAGATATAA
GTTATCATGCTTGCATATCCACCATTTGAGTCTCCAACAATTATTCCAA-----------
------------------------------------------------------------
---------------------CTCAGAATAGCTAGGATTTCCAGAAGAAGATGCCATTCG
TTTGATGAGAAATAAAAAGGAATATCGAAAATTCGAGTGGCTAAAGCTRAAGCAGCTACT
TTCGAAGTAACAGAAAGAAAAGCAACGACTGGAGTGGGAGAGTCAGAGTCGAAAAGAGGA
TTCCTCACTTCTTTCTCTCATTCAAAACCGTGCATGAGACTTTCATCTCGCACGGCTCCT
AAGTGATAAAAGAAAGAAGAACTCATCTTCTTTCTTTTTTGATTACCTTCCTC------G
TATAAGACCGAATCCATTCGATTTCTAAAAAGGATGACTAATCCTTAACTTTTCGAGGAA
TCC----------------------------------------------TTCACCTACGG
AACCAAGAGGTCGAAAAGATTGAGAAATAGAACCATCTGATTTGATTCGTT---------
---------------------TGATCCTTTTGTCGACGGATGCTCCTATTACACTTGTAG
TCTCTGAAGGATGAGAACCAACTATGTAGCATCTACATCGAGAATTTAAATATTGTATAC
GTCATTAGTCCGATCTTTTGTAGGAGCTACCCGTAATAACGAACTTGCAAAATGAATC-T
GTTTATCATAAAGAGATTCGTTGTTCCTGACGCTGCTTCACCTTAATTGTTATTTGAACA
AGTAAAAGTTATGTCTTGGTCCGAGTGCGGATAGCATTTCTCTTCTGCATGTCCATGGAG
TTTTGAAAAATCCAAGCATCTCAGAGATAGATAGAGAAGTAGGAATTTTTCGAACGAACC
GCACTCCTTCGTATACGTCAGGAGTCC----------------------AAGCTTGAACC
CAATTCCTACAGTGATGAATATAAGCGCAATTGAAATTCCTGGGGAGTTATACATTTGTG
TATTGATAAGACCATTCACTATTTCTTGAAGCTCGATCTCTCCCCCGGACGAACCATATA
GCCAAGAGAAACCATGAACCAGAATAGAAGAGCTTGCCCCACCCATGAGTAAATATTTCA
TAGTAGCCTCATTAGACCG---------------------------------GGAGCATA
AACTGAAAYATTCTGGAGCTACAAAGATAGTTATTAAATCGTTAGCACCGCATAAAAACA
TTCCTCCTAGAGTAGCTGTTAATACGAATAAGAGAAACTCTGTTATAGCCATTTCTGTAC
ATTCAATGTACTCTACGGATAGAGGAATACATAGAGTTGAACATAGTAAAATAAGAAATT
GAAATATTTCGTTGAAATTGTTCGTTTGGAAATTTCCCGAAAAGCTAATCATAGGTTCTT
CTCTCCATCGGAACAATAGTGCCGTTATACTCATTACTAAACTTGTTGAAGAGATGAAAT
ATAACCAAGGTATATCTTTTTGATCAGAAGTTGAATCGATCATCAGAAGAAGAATTAGGC
CAAAAATTAGGATACATTCTGGGAAAATAAAACTTCCATCGAAGAGAAGCAAATGAAAGG
CTTTCATAAAAATTCTCGTAGAATTGAGAATGA------------------------TCA
TGAATTAGTAACTGCATCCAATCTCCAAAAAATCCCAATTGTTTCGAACTTTCTC-----
-TTTTTTTTGGAATSGAA--TTTACGGAATCCCCATAAAGAGGATCAAACCTTATTCCAT
GGTATTTACCTTTTTT-TAT-----TCTTAAGCAAGTCCCCGAGAGGGCTTAATTGATCC
ATGATTTATCTTTCATCTTTCATTTCCTTTTCGTTTGTTTCGAGAAATATAGCGATCAAT
TCCGATTCTTTCTTTTTCTATTGATTCTTTTCCGATCGAG----ATGGCTCCATGAGTCT
ATATAGATCCTGTTCATGGATTAACGAAAATGCGCAAAAGCTCTATTTGCCTCTGCCATT
CTATGAGTCTCTTCCTTTTTGCGTATGGCATCGCCACTCCCTTTGGCAGCATCCACTAAT
TCGGAACTTAATTTGAAA------------CCCGTACGTTTTCGGGATGCCCCTAATAAC
CAACGAATGGCAAGTGCTTTTCCTTGTGTGGATCCTATTTCAATGGGAACTTGATGAGTC
GATCCGCCTACACGTCTTGCTTTTACTGCTATATCGGGAGTTGCTCCACGTATTGCTTGA
CGTAAAACAGATAGTGGATTTGTTTCTGTCTTTTGTTGAATCTTTTTCATGGCTCGATAG
ATAATTTGATAAGCCAATGATTTTTTTCCGTGTTTCAGAATACGGTTAACCAACATGTTA
ACTAATCGATTACGATAAATTGGATCGGATTTTGCAGTTTTTTCTTCTGCAGTACCTCGA
CGTGACATAAGCGTACAAGGGGTTCTCAAGAATCAGTTTTCCTTTTATAAGGGCTAATAA
AATCATTTATTTTGGCTTTTTGACCCCATATTGTAGGGTGGATCTCGAAAGATATGAAAG
ACCTCCCTCCAAGTCATACATACG-----------------CTTTCCACAGAATTCTATA
TGTATCTATGAGATCGAGTATGGAATTCTGTTTACTCACTTTAAATTGAGTATCCGTTTC
CCTCCTTTTCCTGCTAGGATTGGAAATCCTGTATTTTACATATCCATACGATGGAGTCCT
TGGGTTTCCGAAATAGTGTAAAAAGAAGTGCTTTGAATCATTGCTATTTGACTCGGACCT
GCTCTAAAAAAGTCGAGGCATTTCGAATTGTTTGTTGACACGGACAAAGTCAAGGAAAAC
CTCTGAAATTCTTCCAATATTGGACCTTGGACATATAAGAGTTCCGAATCGAATCTCTTT
AGTAAAGAAGATCTTTTGTCTCATGGTAGCCTGCTCCAGTCCCCTTACGAAACTTTCGTT
ATTGGGTTAGCCGTACACTTTACATGTTTCTAGCGATTCACATGGCATCATCAAATGATA
CAAGTCTTGGATAAGAATCTACAACGCACTAGAACGCCCTTGTTGACGATCCTTTACTCC
-----------------------CAATGTGATATCTCACACCGGGTAAATCCTTAACCCT
TCCCCCTCTTACTAAGACTACAGAATGTTCTTGTAAATTATGGCCAATACCAGGTATATA
AGCAGTGATTTCAAATCCCGAGGTTAATCGTACTCTGGCAACTTTACGTAAGGCAGAGTT
TGGTTTTTTGGGGGTAATAGTGGAAAAGTTGACAGATAAGTCACCCTTACTGCCACTCTA
CAGAACCGTACATGAGATTTTCACCTCATACGGCTCCTCGTTCAATTCTTTCAAAGTCAT
TGGATCCCTTTCCTCGTTCGAGAAGCTCCTCCCTTCATCCACTCCGTCCCGAAGAGTAAC
TAGGACAAATTTAGTCACGTTTTCATGTTCCAATTGAACACTTTCCTTTTTTGATTATTC
TCAAAGGAGAAGATTCTTCTTTTTACCAAACATATGTGGATCCAATCACGATCTTATAAC
--TATAAAGAGATCTTTCTCGATCAATCCCTTTGCCCCTCATTCTTCGAGAATCAGAAAG
ATTTTTTTCAAGTTTGAATTTGTTCATTTGGAATCTGGGCTCTTCTACTTCATTTTTATT
TATTTCTTTTTTATTCCCTTCCGTCATTCCTTAAGTCCCATAGGTTTGATCCTGTAGAAT
----------------------------TACGAAATAAATCAGATTGATTTTTCGATCAA
AAGTACTATGTGAAATCT------------------------------------------
------------------------------------------------------------
----------CCGACACCTCCCAAGGAAAATCCCGAATTGGATCCCAAATTGACGGGTTA
GTGTGAGCTTATCCATGCGGTTATGCACTCTTCGAATAGGAATCCATTTTCTGAAAGATC
CTGGCTTTCGTGCTTTGGTGGGTCTCCGAGATCCTTTCGACGACCTATGTTGTGTTGAAG
GGATATCTATATGATCCGATCGATTGCGTAAAGCACGCGGTAGCAACGGAACCGGCGAAA
GTATAAAGAA---ACAGTTCTTTTCTATTCTATCTATTATATTAG------TATTTTCTA
TTAGTAATAGATTAGTATTAGTTAGTGATCCTGGCTCAGTGAGTCCTTT---------CT
TCCGTTTTCAGTCCTACATTTTGTCTCTGTGGACCGAGGGGAAAGGGGCTTAGCGAGAAG
AGGATTGTACCATGAGAGAAGCAAGGAGGTCAACCTCTTTCAAATATACAAGATGGATTC
TAGCAATGCAAT-TAGTTGGATTCTCATGTCGATCCAAATGAATCATCCTTTCCACGGAR
G------TTTGCCTGCTAGGCACGAAGATAGCAAGTTACAAATTCTGTCTCGGTAGGATA
TATATG--------------------------------------------------AAAT
AGTTAATGGTGGGGTTACCATTATCCTTTTTGTAGTGACGAATCTTGTATGTGTTCC---
-----GGAATTTGTCCATTTTTTGGGGTCTCAAAGGGGCGTGGAAACACATAAGAACTCT
TGAATGGAAAAGAGATGTAACTCCAGTTCCTTCGGAAAAAGTAAGATCTTTGGCGCAAGA
AGAAGGGGTTGATCCGTATCATCTTGACTTGGTTCTGATTTCTCTATTTTTTTAAGAATA
CCGAGTTGGGGTCTTCTCCTACCCGTATCGAATAGAACATGCTGAGCCAAATCTTC----
-------------TTATTTAGATCGGGAAAATCATACGTTTTTATGAAACCATGTGCTAT
GGCTCGAATCCGCAGTCAATCCTATTTCCGATAGGAGCAGTTGACAATTGAATCCAATTT
TTCCCATTATTTTCGTATCCGTA--GGTGCGAAAAGAAGGCCCGACTCCAAGTTGTTCAA
AAATAGTGGCGTTGAGTTTCTCGACCCTTTGCCTTAGGATTAGTCAGTTCTATTTCTCGA
TGAGGGCAAGGGAAGGGATATAACTCAGCGGTAGAGTGTCACCTTGACGTGGTGGAAGTC
ATCAGTTCGAGCCTGATTATCCCTAAACCCAATGTGAGTTTTTCTATTTTGATTTGCTC-
------------------------------TCGTGGGATTGACGTGAGGGGGTAGGGGTG
GCTATATTTCTTGGAGCGAACTCTAAGCGAATATGAAGCGCATGGATATAAGTTATGCCT
TGAAATGAAAGACAGTTCCGAATCAGCTTTGTCTACGAATAAGGAAGCTATAAGTAATGC
AACTAAGAATCTCATGGAGAGTTCGATCCTGGCT----------------GGCATGCTTA
ACACATGCAAGTCGGACGGGAAGTGGTGTTTCCTGTGGCGGACGGGTGAGTAACGCGTAA
GAACCTGC---------GGGAACAACAGCTGGAAACGGCTGCTAATACCCCGTAGGCTGA
GG----------------------------------------------------------
-----GCTTACCAAGGCGATGATCAGTAGCTGGTCCGAGAGGATGATCA-----------
--------------------------------------------------------GGCG
AAAGCCTGACGGAGCAATGCCGCGTGGAGGTAGAAGGCCTACGGGTCGTGAACTTCTTTT
CCCGGAGAAGAAGCAATGACGGTATCTGGGGAATAAGCATCGGCTAACTCTGTGCCAGCA
GCCGCGGTAATACAGAGGATGCAAGCGTTATCCGGAATGATTGGGCGTAAAGCGTCTGTA
GGTGGCTTTTTAAGTCCGCCGTCAAATCCCAGGGCTCAACCCTGGACAGGCGGTGGAAAC
TGCCAAGCTGGAGTACGGTAGGGGCAGAGGGAATTTCCGGTGGAGCGGTGAAATGCGTAG
AGATCGGAAAGAACACCAACGGCGAAAGCACTCTGCTGGGCCGACACTGACACTGAGAGA
CGAAAGCTAGGGGAGCGAATGGGATTAGATACCCCAGTAGTCCTAGCCGTAAACGATGGA
TACTGGGCGCTGTGCGTATCGACCCGTGCAGTGCTGTAGCTAACGCGTTAAGTATCCCGC
CTGGGGAGTACGTTCGCAAGAATGAAACTCAAAGGAATTGACGGGGGCCCGCACAAGCGG
TGGAGCATGTGGTTTAATTCGATGCAAAGCGAAGAACCTTACCAGGGCTTGACATGCCGC
GAATCCTCTTGAAAGAGAGGGGTGCCTTCGGGAACGCGGACACAGGTGGTGCATGGCTGT
CGTCAGCTCGTGCCGTAAGGTGTTGGGTTAAGTCCCGCAACGAGCGCAACCCTCGTGTTT
AGTTGCCACCGTTGAGTTTGGAACCCTGAACAGACTGCCGGTGATAAGCCGGAGGAAGGT
GAGGATGACGTCAAGTCATCATGCCCCTTATGCCCTGGGCGACACACGTGCTACAATGGC
CGGGACAAAGGGTCGCGAT-----------------------------------------
------------------------------------------------------------
------------------------------TACACACCGCCCGTCACACTATGGGAGCTG
GCCATGCCCGAAGTCGTTACCTTAACCGCAAGGAGGGGGATGCCGAAGGCAGGGCTAGTG
ACTGGAGTGAAGTCGTAACAAGGTAGCCGTACTGGAAGGTGCGGCTGGATCACCTCCTTT
TCAGGGAGAGGTAATGCTTGTTGGGTATTTTGGTTTGACACTGCTTCACACCCAAAAAGA
AGGGAGCTACGTATGAGTAAAACTTGTTGACGGAAGTCTTCTTTCGTTTCTCGACGGTGA
AGTAAGACCAAGCTCATGAGAT--------------------------------CCCCCT
TTTTTTCGCCCCCATGTCGCCACGCGGGA--GACATGGGGGCGAAAAAAAGGGAAGAGAG
GGATGGGGTTTCTCTCGCTTTTGGCATAGCGGGCCCCCGGCGAGAGGCCCGCACGACGGG
CTATTAG-----------------------------------------------------
-----------------------------------------CTGACCCTGAGATGTGGAT
CATCCAAGGCACATTAGCATGGCGTACTTCTCCTGTTCGAACCGGGGTTTGAAACCAAAC
TTCTCCTCAGGAGGATAGATGGGGYGATTCGGGTGWGATCTAATGTAGATCCAACTTTCT
ATTCACTCGTGGGATCCGGGCGGTCCGGGGGGGGCCACCATGGCTCCTCTCTTCTCGAGA
ATCCATACATCCCTTATCAGTGTATGGACAGCTATCTCTCGAGCACAGGTTTAGGTTCGG
CCTCAATGGGAAAATAAAAAGGAGCACCTAACAACGTATCTTCACAGACCAAGAACTACG
AGATCGCCCCTTTC----TGGGGCGACGGAGGGATCATACCATT----------------
----------------------------------------------------CCCTCCCT
TCCCGAAAGGAAGAACGTGAAATTCTTTTTCCTTTCCGCAGGGACCAGGAGATTGGATCT
AGCCGTAAGAAGAATGCTTGGCTGATAAATAACTCACTTCTTGGTCTTCGACCCCCTCAG
TCACTACGAACGCCTCCGGTCAGTGCAA--------------------------------
--------AGCAGGTTTGAAAAAGGATCTTAGAGTGTCTAAGGTGGGGCCAGGAGGGTCT
CTTAACGCCTTCTTTTTTCTTCTCATCGGAGTTATTTCAAAAAGACTTGCCATGGTAAGG
AAGAAGGGGGGAACAAGCACACTTGGAGAGCGCAGTACAACGGAGAGTTGTATGCTGCGT
TCGGGAAGGATGAATCGCTCCCGAAAAGGAATCTATTGATTCTCTCCTAATTGGTTGGAC
CGTAGGTGCGATGATTTAC-----GGGCGAGGTCTCTGGTTCAAGTCCAGGATGGCCC--
------------------------------------------------------------
------------------------------------------------------------
------------------------------------------------------TGGCTC
ACTCTTTCTAAGTAATGGGGAAGAGGACCGAAACATGCCACTGAAAGACTCTACTGAGAC
AAAGATGGGCTGTCAAGAACGTAGAGGAGGTAGGATGGGCAGTTGGTCAGATCTAGTATG
GATCGTACATGGACAATTGTTGGAGTCGGCGGCTCTCCTAGGGTTCCCTCATCTGGGATC
CCTGGGGAAGAGGATCAAGTTGGCCCTTGCGAACAGCTTGATGCGCTATCCCCCTTCAAC
CCTTTAGCGAAATGCGGCAAAAGGAAGGAAAATCCATGGACCGACCCCATCGTCTCCACC
CCGTAGGAACTACGAGATCACCCCAAGGACGCCTTCGGCATCCAGGGGTCGCGGACCGAC
CATAGAACCCTGTTCAATAAGTGGAAGGCATTAGCTGTCCGCTCTCAGGTTGGGCAGTAA
GGGTCGGAGAAGGGCAATCACTCATTCTTAAAACCAGCATTCTTAAGACCAAAGAGTGGG
GCGGAAGGGGGGAAAGCTCTCCGTTCCTGGTTTTCCTGTAGTTGGATCCTCCGGAACCAC
AAGAATCCTTAGTTAGAATGGAATTCCAACTCAGCACCTTTTGAGATTTTGAGAAGAGTT
GCTCTTTGGAGAGCACAGTACGATGAAAGTTGTAAGCTGTGTTCGGGGGGGAGTTATTGT
TTACCGTTGGCCTCTATGGTAGAATCAGTCGGGGGGCCCGAGAGGCGGTGGTTTACCCTG
TGGCGGATGTCAGCGGTTCGAGTCCGCTTATCTCCAACTCGTGAACTTAGCCGGTACAAA
GCTATATGATAGCACCCAATTTTTCCGATTCGGTAGTTCGATCTATGATTTATCATTCAT
GGACGTTGATAAGATCCTTCCATTTAGCAGCACCTTAGGATGGCATAGCCTTAAACTTAA
A-------TTCAGACGTGTGCT--CTTCCGATCTRYMC----------------------
---------------CGAAATGCTTCGGGGAGTTGAAAATAAGCGTAGATCCGGAGATTC
CCGAATAGGTCAACCTTTCAAAC----------TCCATGGGCAGGCAAGAGACAACCTGG
CGAACTGAAACATCTTAGTAACCAGAGGAAAAGAAAGCAAAAGCGATTCCCGTAGTAGCG
GCGAGC-WAATGGGAGCAGCCTAAACCGTGAAAACGGGGTTGTGGGAGAGCAAGACAAGC
GTCGTGCTGCTAGGCGAAGCGGTGGAGTGCTGCACCCTAGATRGCGAGAGTCCAGTAGCC
GAAAGCATCATTAGCTTATGCTC-------------------------------------
----------GACCACCTTGCAAGGCTAAATACTCCTGGGTGACCGATAGCGAAGTAGTA
CCGTGAGGGAAGGGTGAAAAGAACCCCCATCGGGGAGTGAAATAGAACATGAAACCGTAA
GC----------------------------------------------------------
--------------GTGGCTTGGTTAAGGGAACCCACCGGAGCCGTAGCGAAAGCGAGTC
TTCATAGGGCAATTGTCACTGCTTATGGACCCGAA-------------------------
------------------------------------------------------------
------GTGGTTAGGGGTGAAATGCCACTCGAACCCAGAGCTAGCTGGTTCTCCCYGAAA
TGCGTTGAGGYGCAGCAGTTGACTGGACATCTAGGGGTAAAGTACTGTTTCGGTGC----
---------------------------------------------------AAAATAACA
GGGGTCAAGGTCGGCCAATGAGACGATAGGGGATAAGCTTCATCRTCGAGAGGGAAACAG
CCCGGATCACCAGCTAAGGCCCCTAAATGACCGCTCA-----------------------
------------------------------------------------------------
------------------------------------------------------------
------------TCGGTAGGGGAGCGTTCTGCCTTAGAGGGAAGCACCCGCGCGAGCAGG
GGTGGACGAAGCGGAAGCGAAAATGTCGGCTTGAGTAACGCAAACATTGGTGAGAATCCA
ATGCCCCGAAAACCTAAGGGTTCCTCCGCAAGGTTCGTCCACGGAGGGTGAGTCAGGGCC
TAAGATCAGGCCGAAAGGCGTAGTCGATGGACAACAGGTGAATATTCCTGTACTACCCCT
TGTTGGTCCCGAGGGACGGAGGAGGCTAGGTTAGCCGAAAGATGGTTATCGGTTCAAGGA
CGCACGRTGTCCCTRCTTTTTYAGGWTAAGAAGGGGTAGAGAAAATGCCTCGAGCCAATG
TTCGAGTACCARGYGCTAYGGCGTTGAAGTAA----------------------------
------------------------------------------------------------
----------------ACAACTCTTTTTAAGGAACTCGGCAAAATAGCCCCGTAACTTCG
GGAGAAGGGGTGCCTCCTCACAAAGGGGGTCGCAGTGAACAGGCCCGGGCGACTGTT---
------------------------------------------------------------
------------------------------------------------------------
------------------------------------------------------------
------------------TAACGATCTGGGCACTGTCTCGGAGAGAGGCTCGGTGAAATA
GACATGTCTGTGAAGATGCGGACTACCTGCACCTGGACAGAAAGACCCTATGAAGCTTCA
CTGTTCCCTGGGATTGGCTTTGGGCCTTTCCTGCGCAGCTTAGGTGGAAGGCGAAGAAGG
CCCCAT-------------------------------------------------GATCT
ANCCTTGTGTCAGGACCTACGGGCCAAGGGACAGTCTCAGGTAGACAGTTTCTATGGGGC
GTAGGCCTCCCAAAAGGTAACGGAGGCGTGCAAAGGTTTCCTCGGGCCGGACGGAGATTG
GCCCTCGAGTGCAAAGGCATAAGGGAG-----------------------AGATCGGGAC
GAAAGTCGGCCTTAGTGATCCGACG-----------------------------------
--------------TAACAGGCTGATCTTCCCCAAGAGCTCACATCGACGGGAAGGTTTG
GCACCTCGATGTCKGCTCTTCGCCACCTGGGGC---------------GGGTTGGGCTGT
TCGCCCATTAAAGCGGTACGTGAG------------------------GTTCGGTCCATA
TCCGGTGTGGGCGTTAGAGCATTGAGAGGACCTTTMCCTAGTACGAGAGGACCGGGAAGG
ACG---------------------------------------------GCCAAGTGCGGA
GCGGATAACTGCTGAAAGCATCTAAGTAGTAAGCCCACCCCAAGATGAGTGCTCTCCTAT
TCCGACTTCCCCAGAGCCTCCGGTAGCACAGCCGAGACAGCGACGGGTTCTCTGCCCCTG
CGAGGATGGAGCGANAGAWSKKWWGAGMAYWCRWSWGAAGGTCACGGCGAGACGAG----
--------------------------------AGTGATGTATGCAGCTGAGGCATCCTAA
CAGACCGGTAGACTTGAACCTTGTTCCTACATGACCCGATCAATTCGATCAGGTACTCGC
CATCTATTTTTATTGTTCAACTCTTTGACAACATGAAAAAACCAAAAGCTCTGCCCTCCC
TCTCTATCGATCCAAGGGATGGAAGGGCGGAGGCC-----TGTCTCCTCCAGTCAAGAAT
TGGGGCCTCACAATCACTATCCAATATGTTTTTCTCTCATGCCTTTCTTCGTTCATAGTT
CGATATTCTGGTGTCCTAGGCGTAGAGGAACCACACCAATCCATCCCGAACTTGGTGGTT
AAACTCTACTGCGGCGAAGATACTGTAGGGGAGGTCCTGCGGAAAAATAGCTCGACGCCA
GGATGATAAAAAGCTTAACACCCCTCATTCTTATTACTTTTTCAATATGAAAAAAAATGA
AAAGGTCG-----TCTTATTCAAAACCCCAATTATGAAATCTCTTCTCTCCCACTTCACA
CCTCGGAACGCACCGTTCTTATAGAGAGAGAGGCGCTTTCGCATCTTCTTAACCCGAAAT
GGCTGGGGAGAGGAAAGGTTCCTTTTTTAGGGTACTCCCAGGAACAGATCCAGTGGAGAC
AAGGTGGGGCCTGTAGCTCAGAGGATTAGAGCACRTGGCTACGAACCACGGTGTCGGGGG
TTCGAATCCCTCCTCGCCCACAACCGGCCAAAAAGGGAAGGACCCCTCCCTCTGGAGGTA
GGAAAATCATGATCGGGATAGCGGATCCAAGGCTATGRAACTTGGGTGTAGGTCTTGTGT
CAAAATGGAATGGCCTCACTTTTTCTTCTTTATA----------------TATATATATA
TCGT------------------------ATCAGCATATTTTTTTGTTTTACGCCCCGTAA
CTCTTCCTCAGCGAGGCTTGGGCAGAATAGCAGAGCAAGTATTAG---------------
--------------------GTTTGCTCGCGGTAATTGTGGCCGCTCGGCAGAATCGATG
ACTGCATCTTTGATGCACTTGCTAGTACATCTGAAAATTCTTAATTGGCTAGTTGTAAAT
AGCCCCAGACTATGGAACAAAGGATTATACCGGACTTACCTA-----------------T
GATTCTCAAATATCGCAGAACAGAATGTGATATGATGAGATAGAATGCAATAGAAAGAAA
GCCACAGGGAACGGGTTACCTACTCTTAACGGTCAAAGCAAACCTTTTCATTCCGAA---
---------------------------------------------------------TTA
ACAGCCGACCGCTCTACCACTGAGCTACTGAGGAACAACGGGAGATTAGATCTCATAGAG
TTCAATTCCCGTTCTTAACCCATGACCAATATGAGCTCGAAGTTTCCTTCGTAACTCCCG
AAACTTCTTCGTAGTGTCTTCGTTCCATGCCTCATTTCATAGGGAACCTCAAAGTGGCTC
TATTTCATTATATTCCATCCATAT------------------------------------
----------------------------------TTCTATTTCTATATGCTATTTCTATA
TATATGGAAAGTTTCAAAATCATCATATAATAATCCAGAAATTGCAATAGAAAAGAAAAA
-GGGGGTTTTTGATATGATTTTGAAATCTTTTATACTAGGTAATCTAGTATCCTTATGCA
TGAAGATAATCAATTCGGTCCTTATGGTCGGACTCTATTATGGATTTCTGACCACATTCT
CCATGGGGCCCTCTTATCTCTTCCTTCTCCGAGCTCGGGTTAGAGAAGAAGGAGAAGAAG
GAACCGAGAAGAAGGTATCAGCAACAACAGGTTTTATTACGGGACAGCTCGTGATGTTCA
TATCGATCTATTATGCGCCTCTGCATCTAGCATTGGGTAGACCTCATACAATAACTGTCC
TAGCTCTACCGTATCTTTTGTTTCATTTCTTCTGGAACAATCACAAACACTTTTTTGATT
ATGGATCTACTACCAGAAATTCAATGCGTAATCTTAGCATTCAATGTGTATTCCTGAATA
ATCTCATTTTTCAATTATTCAACCATTTCATTTTACCAAGTTCAATGTTAGTCAGATTAG
TCAATATTTATATGTTTCGATGCAACAACACGATGTTATTTGTAACAAGTAGTTTTGTTG
GTTGGTTAATTGGTCACATTTTATTCATGAAATGGGTTGGATTGATATTAGTCTGGATAC
AGCAAAATCATTCTATTAAATCGAATGT-------------------TACCTTGTATCAG
AATTGATAAATTTTATGGCT----------GTATTCTCTTATTTATTACCTGTGTCTACT
CTTTAGGCAGAATGCCGTCACCCATTTTGACTAAGAAACTTAAAGAAACCTCAGAAACGG
AAGAAAGGGAGGAAAGAAACAGATGTAGAAATAGAAAAAACTTCCGAAACAAAAGAGATA
GACTATAAAAATAAACAATTTTTTGAAATTTTACATTCTTTAGAGTTTATAGGAA-----
-----------------GAGAAGAGAAAGATCCCTTTTGGTTTGAAAAACCTCTTGTAAC
TAGTCTTTTCGACTACAAACGATGGAATCGTCYATTTCGATATATAAAAAATGATCAATT
TGAAAATGTTGTACAACAGGAAATGGCACAATATTTTTTTTATACATGTCAAAGTGCTGG
AAAAGAAAGAATATCTTTTACATATCCACAGAGTTTGACAACTTTTTTAGAAATGATACA
AAGAAAAATGTCTCTGTTTACAACAAAAGAACTC--------------------------
--------------------------AAAACTTAATTAAAGAGTTTCTAAATAGAGTCGA
AACACTAGATCCAAAACTTCTTGTTCCGAATACACTAAAAAAAAAGACTAGATTGTGTAA
TGATGAAACTAAAAAAGAATACTTACCTAAAACTTATGATCCCTTATTGAATGGATCTCG
TCGAGGAAGAATGAAATTTCGTTTTTCATCATCAATTATAAATGAAACTTCGATCAAGAA
TTACATAGAGAGAATTTGGATAAATAAAA-------------------------------
------------------------------------------------------------
------------------------------------------------------------
---------------------------------------AATGTATTCAGAAGATCGAAT
ACAATTTTTAAAATTTTTATTCGAGGCAGTTATAATCTATCCTAACAATAAAACAATTAT
AAAAAAATC---------------------CAAACAAGTGTCTCGCTCATCATATAAATT
ACTGGATGAGTGGGAACAACAAGAGAAAGAAAATGAAGAAAACGTGATAGAGGATCATGA
AATTCGTTCACGAAAAGCCAAACGTGTA--------------------------------
-------------------------------------------GACGAAGTGTCTTTAAT
ACGTTATTCACAACAATCCGACTTTCATCG------------------------------
------------------------------------------------------------
----------------------------TCTTTTGATWYYKMKSWGTTAATGAAAATAAT
ATTTTTAAATTCGATATGTAAAAACACAGAATTATCAATTTTGAATTATATAGAAAAAAC
AAAAAAAGAAAGTAAGAAAAGAGA---------------AGAAGACAACAGAGAGGAAAA
AGTCCGGATAGAAATTGCTGAAACTTGGGATAGTATTTTATTTGCTCAAGTAATAAGAGG
TTCTTTTTTAGTAACCCAATCGGTTCTTAGAAAATATATAATCTKAMC----WYRMTAAT
AGCTAAAAATATAATTCGTATGCTTTTTTTTCAATTTCCCGAATGGTTCGAAGATTTAAG
GGATTGGAATAGAGAAATGCATGTTAAATGCACCTATAATGGAGTTCAATTATCAGAAAG
CGAATTTCCACAAAACTGGTTA--------------------------------------
------------------------------------------------------------
---------AAAGAAAGATGAGTTTTGTTTTTTAACAGTTTTTGGAATGGAAGTTGAACT
CCCTTTTGGCTCCCCCCGAAAACGACTTTCACTTCTTA----------------------
------------------------------------------------------------
----------------------------------CAAGTCATCAAAAACATTCTATTTCT
AAAAAAAATAATAAACAAAATTTCAAACTTAAAAAGAAATCCAATTCTATTATTTGGATT
TAGAGAAGTATATGGATTGAATGAAACTAAAAAAGATTCAATAATCAATAATCAAATGAT
TTTTCAATTTTCTACTCAATTTCAATCTA---------TGGACTGGACAAATTTTTCATT
GACAGAAAAAAAAATAAAAGATC-------------AAACACAATACTAAATCAAATCGA
AAACATTACAAAAGAAAGGACAAAAAGATTTATAACTTCAGAGATCAAGATTAATCGTAA
GAAAATAAGCGAACATGCTAACAGATTMAAATTAAAGTCATCAAAAAATTTTTCAAATAT
ATTGAAAAGAAAAAATACTCAATTAGTCCATAAAGCACATT-------------------
------------------------------------------------------------
------------------------------------------------------------
------------------------------------------------------------
--CACTTATTAATAATAATAATGTTTTTACTACGAATTCACAGCCTTTTTGTGATGTATC
CTCCTTGTCACAAA----------------------------------------------
------------------------------------------------------------
------------------------------------------------------------
----------------------AACTGGTTAAAGAGTCATTACCAATATAAATATGATTT
ATCTCCAATTAGATGGTCGAGATTAATACCACAAAAAAGGCGAAATAAGATCAGTCAAGA
CCGTATGGTTCAAAATAAAGATAAAAATTTAAACAAATGGATTTTTTATGAAAAAAACCA
ATTAATTCATTACGAAAAGCAAAATGATCTTGAAGCAGACTCATTAGCAAACCAAAAAGA
AAATTTTAAAAAACACTATCGATATTATTTCT----------------------------
-AAACAAGATTCATCTATATATAGATGCCAAGTAAATAATAAACAAGAGATT--------
------------------------------------------------------------
------------------------------------------------------------
------------TACAAATAAGGTCAATATTGACTCCTGGATTAATATCGGAACGAAACA
AAAAAAAAATAAGAATAAAACTAGCTCTAATATGTATCAAATAATTGATAAAATTGATAA
AAAAGGTCTTTTTTTTTTTACGATTC----------------------------------
------------------------------------------------------------
-------------------------------------------------TACAAGATAAA
ACCATGGTCGATACCAATCAAATTACTTCTCTTAAA-----------------CTGCTCA
TGAAAATCACAAAATCAACGAAAAGAGTAAGAAAAACGGAGATCCTCTTATATCTATATC
AC------------AATCTATTGAATTAGCGAATGGAAATCAAGAAAAAAACGAATCTAA
GGGTCAAGTGTATCTTGTATCAGTTCTCACAAATCAAGAAAAGGATATTGAAAAAACTTA
TGCGGGATCAGTCATGAAAAAACGTAGAAAGAAAAACCAATCCAAAAATAATATGGAAGC
AGAACTCAATTTCTTCT-----------------------TTAAGATGGGATGATTCTTT
AAATCAAAAAATAATCAATAATATCAAAGTATATTGTCTTCTGCTTAGACTACCCAATCC
ACGCGAAATAAGTTTATCCTGTATCCAAAGTAGAGAAATGAGTCTGGATATTCTAATGAC
CCAGAAGAATCTAACTCTTACAGAATTGATGAAACAGGGAATCCTGATTATTGAACCAGT
TCGTTTGTCAGTAAAAAATGATGGACAATTTT-----------------GGTATTTTATT
GGTTCATAWTAGCAWACAACAAATTAATCAAAGATACATAGAAAAAAGCTATGTTGATAA
AAAAAATTTTACCGCACCGATTGAAAGAGATCAAAATATAACTGGACATAGAGATAAAAA
TCATTATGATTT------------AAAGATTTTCGCCCCTAAACATCGTAGAGAATTGAG
AATTTTAATGTTGTTCAATTCAAAAAAGAGAAATGATATTC-------------------
------------------------------------------------------------
------------------------AAAGCTTTTTCTTTGGCCCAATTATCGATTAGAAGA
TTTAGCTTGTATGAATCGCTATTGGTTTGATACCAACAATGCCAGTTGTTTTAG------
------------------------------------------------------------
------------------------------------------------------------
---------------------------------ATT----------ATGAAAAATGGAAG
-TTTTTTT-CCTTTTAGGTATGTATTTTTTTTTTCTTTTGTAAGCGAAGAAACATATCAT
T-------------------------------------------------TTTT------
------------------------------------------------------------
------------------------------------------------------------
-----A-----GGGAGCTTTTTTTATGGTAAAAAATTCATTTATTTCAATTATTTCACAA
AAGCAAAAAGACGAAAACACAGGATCCGTTGAATTTCAAATAAAAAGTTTCACTAATAAG
ATACRAYGACWTACTTCACATTTGGAATTCCWTAGAAAAGACTATTTATCTCAGAGTGGG
TTACGGAAAATTCTAGGAAAACGTCAACGACTCCTATCTTATTTGGCCAAACAAAATAGA
ATGCATTATAAAGAATTAATTAACCAGTTGGATATTCGGGAGTCAAAAACTCGTTGATTT
GAAGAGTCCTTTTTTGGAATTATTTGATTTATGAGATCTTGAATTTTGATGAATTTCTTT
TCGTTTTCAGTAATTCATAGAAGAATGAATAGAGGAAATCCCTATGAATG-----GCTAC
AAGAAAAGACCTTATGATAATCAATATGGGCCCTCACCACCCATCAATGCATGGTGTTCT
TCGACTCATCGTTACTCTAGACGGCGAAGATGTTATTGACTGTGAACCAATTTTAGGTTA
TTTACACAGAGGAATGGAAAAAATTGCGGAAAACCGAACAATTATACAATATTTGCCTTA
TGTAACACGTTGGGATTATTTAGCTACGATGTTCACAGAAGCAATAACAGTAAATGGGCC
AGAACAGTTGGGAAATATTCAAGTACCTAAAAGGGGCAGCTATATCCAAATAATTATG--
------AGATCGG--AACCTCTCATCTCTTATGGCTTGGCCCTTTTATGGCAGATATTGG
-----------------------------------------------ATGATTTATTCGA
ATCTGCAACTGGTATGAGAATGATGCATAATTTTTTTCGTATCGGCGGAGTAGCGGCCGA
TCTACCT-----------------------------------------------------
------------------------------------------------------------
-------------------------------TGGGGTTTATCAGGACCCATGCTACGAGC
TTCCGGAATACAATGGGATCTTCGTAAAGTTGATCATTATGAGTCTTATGACGAATTTGA
TTGGGAAGTTCAGTGGCAAAAAGAAGGAGATTCATTAGCTCGTTATTTAGTCCGAATTGG
TGAAATGACAGAATCCATAAAAATTCTTCAACAAGCTCTGGAAGGAATTCCTGGAGGACC
CTATGAAAATTTAGAAACCCGACGTTTTGATAGAG-------------------------
---GTATCGATTCATTAGTAAAAAAACTTCTCCTACTTTTGAATTACCGAAACAAGAACT
TTATGTAAGAGTCGAAGCCCCA--------------------------------------
CGGGTTTCCTTGGAGATGGAAAATTCGCCCGCCGGGTTTTATCAATTTGCAAATTCTTCC
TCAATTAGTTAAAAGAATGAAATTGGCTGATATTATGACAATACTAGGTAGTATAGATAT
CATTATGGGAGAAGTTGATCGTTGAAATGATAATTGATACAACAAAAGTACAAGC-----
--------------------------------------------------ATGCTTGTTC
CTACTTTGACTCTTGTATTTGGAATCACACTA----------------------------
GAGAAATATCTGCAGGACTACAACAACGTATTGGACCTGAATACGCCGGTCCTGTGGGGG
TTCTTCAAGCTCTAGTGGATGGGACAAAACTACTTTTCAAAGAGAATTTTTTT-------
---------------------------------------------TATCAACTCTATTAA
CCTATTCAGTAATTCCTTTTAGTTATCATCTTGTTTTAGCTAATCTAAATATCGGTGTTT
TTTTATGGATTGCCATTTCAAGTATTGCTCCGATTGGGCTTCTTATGTCAGGCTATGGAT
CAAATAATAAATATTCCTTTTTAGGTGGTCTACGAGCTGCTGCTCAATCGATTAGTTATG
AAATACCATTAACTCTCTGTGTGTTATCCATATCTCTACGTG------------------
------------------------------------------------------------
----------------------------------------TAAACTAAATTAGATAGTTA
TATGAGTGAAAAAAAACTGCTGCTAAATTTGTAGTACAAAATTGAGACTCATTTCCTATG
TGCAAGAGGAAACGGGAAATAAACATAAGAAAACGAGATTATTTGCCCCAAGATTGGTT-
------------------------------------------------------------
----------TTACCATAATCGTAACGGGTGATTGAGCAAAAATGA-GGGATGGTTAGGA
ACACCAAGATACACAAAGGATTAGTAATAGAGATTATTAAAATAGTTCAAAAGAATAGTT
CTGCATA---CTAT----------------------------------------------
--------ATTATATATAATAATATAAAAAGAATATTAATTGGGGCTTTAGGTTGGTAGA
ACTGATTAGGTAGTACTCCCCAAAATTCCGATTTAGAGTATGCTGCCGCCCATCGATTAA
AGAAATAACTATCAGGAACGAAAGAATCCTTTCCTCTTTAAGTT----------------
------------------------------------------------------------
------------------------------------------------------------
------------------------------------------------------------
-------------------------------------------AGTATCCTATTTAAGGA
TT----AAAAGTTATTACTCAAGAAAGAAAAACGTAAATTCTTAAAGGATAAGATTAATT
CAGAAG---------------------------ATTTTATTGGYCGAATTTT-GGGTTTG
GAAAGTTCAATAGATTTTGATCCTATACTGTCTAC-------------------------
------------------------------------------------------------
------------------------------------------------------------
----------TGATTATCTAACAATTCAAGTATAGTTGATATGGTTGAAGCACAATTAAA
ATATGGTTTTTTGGGATGGAATTTGTGGCGTCAACCTATAGGGATTATCCTTTTTTTCAT
TTCTTCGCTAGCAGAATGTGAAAGACTACCTTTTGATTTACCAGAAGCAGAAGAAGAATT
AGTGGCGGGGTATCAAACCGAATACT----------------------------------
----------------GTTTCTTCATTATTTGTAACAATTCTTTACTTGGGCGGTTGGAA
TATCTCTATTCCGTACATATTTGTTCCTGAACTTTTTAAAATAAATAACGTGGGTAGGTT
TTTTGGAACAATGATTGGTATCTTTATTACATTGGTTAAAACATATTTGTTCTTGTTCAT
TTCTATCACAACAAGATGGACTTTACCTAGATTAAGAATGGACCAATTATTAAATCTTGG
ATGGAAATATCTTTTACCTATTGCTCTCGGTAATSTATTATTAACAACCTCTTCTGAACT
CTTTTCATTATAAGTACTCTAAAGAAATCCTTTTCTATATTCACAACTTGTCTGAAACAA
GAGAAAAAAACAAAGGAAAACCTTTTCATAAATATTCACGATATGCTCCCCATGGTAACT
GGGTTCATGAATTATAGCCAACAAACCATTCGAGCTGCAAGGTACATTGGTCAAAGTTTC
ATGATTACCTTATCCCACGCAAATCATTTACCAATAACTATTCAATACCCTTATGAAAAA
TTAATTACATCAGAACRTTTTCGCGGTCGAATTCATTTTGAATTTGATAAATGCATTGCT
TGTGAAGTATGTGTTCGTGTATGTCCTATAGACC--------------------------
ACCGACATTCGAAAGAAAAGATTGTTTAATTACAGTATTGATTTTGGAATCTGTATATTT
TGTGGCAACTGTGTTGAGTATTGTCCAACAAATTGTTTATCAATGACTGAAGAATATGAG
CTTT---------ATCGTCACGAATTAAATTATAATCAAATAGCTTTAGGTCGTTTACCT
ATCTTAGTAATTGACGATTATACAATTCGAACAGTTTTAAATTCGCATCAAAAAAAGGGA
AATCC------------------------------------------------------T
T-----------------------------------------------------------
------------------------------TCTATTAATATTCGAAATTTCAATTTCAAG
TGTCAAATTTTCCTTTTCGAGAAAGACTGAAATTAGGCCAATAGTTG-------------
---------------------------------------------AGTTTTTCCTGGTCG
--------CGGTCATGAGAAAAAAATTCGATTTTTTTATCTCTTATTTTACGTACAATGG
ATTTGCTTGGGCCAATACATGATTTTCTTTTAGTCTTTCTGGGTTTAGGTCTTATATTAG
GAGGTCTAGGAGTAGTATTACTTACCAATCAAATTTATTCTGCCTTTTCGTTGGGATTGG
TTCTTGTTTGTATATCTTTATTCTATATTTTATCAAACTCTCCTTTTGTAGCTGCCGCAC
AACTCCTTATTTATGTGGGAGCTATAAATGTTTTAATTCTATTTGTTGTGATGTTTATGA
ATGGTCCAGAATATTCAAAAGATTTGAATCTTTGGAATGTTGGGGGTGGAATTACCCTCT
TAGTTTGTACAAGTATTTTTGTTTCACTAATTACTATTGTTCTAAATAC-----GGTACG
GAATTATTTGGACTACAAGACCAAATCAAATTATAGAGCAAGAGTTGATAAGTAATGGTC
AACAAATTGGAATTCATTTATCAACAGATTTTTTTCTTTCATTTGAATTTATTTCAATAA
TTCTTTTAGTTGCTTTGATAGGTGCGATTGTTGTGGCTCGTCAGTAAGAAATCTTTAGAA
TTAGAAATTGAAATCAAAATAAAACTTTTGTCTATGTTATTACATCCATTTTCCTTTAAT
TCTATTTAAAGATTATTAATGTATACATTTTTTTATTTAATGAATTACCAATAGA-TTTT
TTGTTCTGTACTTGTGATATTGTTATTTTAATCAATCCAATCTGGTGATATTGAATTGTT
GTTCATGTTGAAATAAATCGAAATTTATAAGGAGTTACTCAATGATCCTCGAACATCTAC
TTGTCTTGAGTGCCTATTTATTTTCTATTGGTATCTATGGATTGATCACGAGTCGAAATA
TGGTTAGAGCCCTTATGTGTCTTGAACTTATACTGAATGCAGTAAATATAAATTTTGTAA
CATTTTCTGAT-------------------------------------------------
------------------------------------------------------------
------------------------------------------------------------
------------------------------------------------------------
------------------------------------------------------------
------------------------------------------------------------
------------ATTTTCTAGATCGAGAATTAAAATTTATGATGTTCAAAAAAATTCTAG
ATACAATGTCACATTCAGTAAAGAT--------------TAGGGTGTACTCAATGTGTAC
GAGCYTGCCCCACCGATGTATTAGAAATGATACCTTGGGACGGATGTAAAGCAAAGCAAA
TTGCTTCTG---------------------------------------------------
-------------------------------------TGAAACCACCCGAAGTATGGGTC
TAGCTTATTGATACTTTCCAAAAAAAAACCACTTGAATTTATTTGATTTTTTGTTTACCG
ACAAAAACCCGTATTCGAAATTATAACAAA--TATTATGTTTTCGATTACGGGTTCTTCT
GGTCCAAGTGTATCTTGTTTTTACCACGAATTCTTTTCCTTGGTTAACATTATTTGTAGT
TTTACCGATATCCGCAGGTTCTTTAATT--------------------------------
-------------------------CTATCCGAACTTCTTTTAATGACCTATGTATTCTC
TTTTTATTTCGAATTGGATGATCCATTAATACAATTAACAGAGGATTATAAATGGATAAA
TTTCTTTGATTTTTACTGGAGATTGAGAGTAGATGGACTTTCTCTAGGGCTGACTTTACT
GACAGGATTTATTACTACTTTAGCTATTTTAGCGGCTCGGCCAGTTACTCGCGATTCCCG
ATTATTCCATTTTCTGATGTTAGCAATGTATAGTGGTCAAATAGGTTTATTTTCTTCTCA
AGATCTTTTGCTTTTTTTCATCATGTGGGAGTTAGAATTAATTCCTGTTTATCTACTTCT
ATCGATATGRGGAGGAANGAAACATCTATA------------------------------
------------------------------------------------------------
----------------------------------------------TCTTTGGAAATAAT
ATTTTATATTGGATTTCTTATTGCTTTTGCTGTCAAATCACCGATTATACC--TCCATAC
ATGGTTACCCGACACCCATGGGAAAGCACATTATAGTACT----TGCTTCTAGCTGGAAT
CCTATTAAAAATGGGAGCGTATGGGTTAGTTCGAATCAATATGCAATTATTACCGCACGC
TCATTCTAGATTTTCTCCCTGGTTGATAATAGTAGGCGCAATACAAATAACCTATGCAGC
TTCAACATCTCCTGGTCAACGAACTTTAAAAAAAAGAATAGCCTATTCTTCTGTATCTCA
TATGGGTTTTATAATTATAGGAATTTGCTCTCTAAACGATATGGGA--TAATGGAGCCAT
TTTACAAATATTATCACATGGATTTATTGGCGCTGCCCTTTTTTTCTTGGCCGGAACAAG
TTATGATAGAATACGTCTCATTTATCTTGACGAAATGGGTGGAATGGCTAACCCAATGCC
AAAAATATTCATGATGTTCAGTATCTTATCACTAGCCTCCCTTGCATTACCAAGCATGAG
CGGTTTTTTTTCGGAATTGATAGTATTTCTTGGAATAATTACTAGTCACAAATATCTTTT
AATGCAAAAAGTACTAATTACTTTTGGAATGGCAGTTGGAATAATATTAACTCCTATTTA
TTTATTATCTATGTTACRCCAAATATTCTATGG---------------------------
------------------------------------------------------------
------------------------------------------------------------
------------------------------------------------------------
------------------------------------------------------------
------------------------------------------------------------
--------------------------------------------------TTTGGGATTT
GTGAGAACTTTTTGAATCAACTAC------------------------------------
------------------------------------------------------------
------------------------------------------------------------
---------------------------------------------------------TTC
CCAATTTTTCTTTGTTCGAATATGTAAATAAATCGCGAATRTAGTCCAAGTAATAAATGC
CCAAGTTTCCTTTGGATCCCAATTCCAATATGATCCCCATGCTTCATTAAC---------
--------------------------------------TACTAATAATACGGTCACTCCA
ATGATCTAATTGTTGAATCAATTGAAATTTGTAATAATTTCTAGAAAAAAGAAAAGAAGT
ATGTTTTAAAACGTGCCTTCTTTCCATCATGTATTGGATTTTACCGAAGGAAAATGAATC
ATTTACTAAATTATTCCCTTTATTCAAAATTCTTATGAATTTTTGAAATGCAATTACTAG
AAGTGCTACTGATAATAACGATCCACATAAAAGAGCTGCATAGCTCAATACCATCATACT
TACGTGCATCATTAACCACTGAGATTTAAGAACTGGTACTAAATTTTCGGATTGATACGT
GTCAGTTAAAAGACCCGAAGTAGCAAAGCCTTGGGCAAAAAAAGTACTTGGGGTGATTAT
T-------------------------------------GCGGAACCATATGAATAATGGA
AAAACTCCAGGAAAGAAWGATTAATGATTCATATAAGTTACTTAATGGTAAATGTCCCAA
ATAAATCCAACGAATGGCTAATAATCCTGTTATACAGAAAAAAGCGG-------------
---------------------------------GACTAATAAGGTTATTAAATGAATTGT
AATTCCAATTGAAACGACCGAAAAAGATATATGAACTAATATGT----------------
--------------------------------CCCTCAATTATATTTTAAAAAATTAAAA
GCAGGAATTGAATTCATTATARGACTTATTCTACCCTTTTGATTTGAAATTACAAAAATT
ATGCCGCCACTCGGACTCGAACCGAGATGCTTTAGCACTG--------GAGCAGCGTGTC
TACCAATTTCACCATAGCGGCTTGCTCAAAATAATAATAAACTATTATTTTTCAATCGTT
GAGCTTGAAGGAGTCAATTCAATGCAA---------------------------------
------------------------------------------------------------
------------------------------------------------------------
------------------------------------------------------------
------------------------------------------------------------
-----------------------------------GGTATTGATTYGGGTATATCATATA
AAACAAGG----GGGTTCTGTCCCGTACCTCAAAAA-TGTTGTCTATCTTCATCCATCTT
CCAGCCCAAATATATGATCTAAAATACATAATTCAAAATTGACACAT-------------
------------------------------------------------------------
---------------------------------TTTA-----------------------
-------------GATTCAAAATAATTAAGAATAGCAAATTTTATTTTAGTTTTCTATAT
CTTTATCTTGTTTTTTG-----TCTTTATTGACATTTTAGTAATTGAATCCC--------
-----------------T------------------------------------------
------------------------------------------------------------
--------------------------GGGACTCCTCTTTTTTCCGGCAGCAACAAAAAAA
CTTCGTCGTATGTGG---------------------------------------------
------------------------------------------------------------
-------------------CTTTAGAGTTTGGACACTTGATGGACCCCCTTACTCTCATT
TTGTCAATATTAATTACTACTGTTGGAATTATGGTTCTTATTTATAGTGACAATTATATG
TTTCATGATCAAAGCTATTTGAGATTTTTTGCTTATATGAGTTTTTTCAATACTTCAATG
T---GATTAGTTACTAGTTGTAATTTGATACAAATTTATATTTTTTGGGAATTGGTTGGA
ATGTG-----------------------------------------CATCGAATGCTTGT
CAAAAAGCCTTTGTAACTAATCGTGTAGGGGATTTTGGTTTATTATTAGGAATTTTAGGT
CTTTATTGGATAAC-----GTTTTGATTTTCGGGATTTGTTCGAAATATTCAAAAACTTG
ATTTTTAACAATGAAGTAAATTTTTTATTTCTTACTTTGTGTGGTTTCCTATTATTTTCT
GGTGCAATTGCTAAATCAGCTCAATTTCCTCTTCATGTATGGTTACCCGATGCCATGGAA
GGACCGACTCCTATTTCGGCCTTAATCCATGCTGCTACTATGGTAGCCGCGGGTATTTTT
CTTGTAGCCCGACTTCTACCTCTTTTCGTACTCATACCCTATAT----------------
------------------------------------------------------------
------------------------------------------------------------
------------------GCTTTATTTCATTTGATTACGCATGCTTAT------------
------------------------------------GAAGCTATTATTGGTTATTCTCCA
GGTAAGAGTCAAAATATGATTCTTATGGGTGGTTTAACAAAACATGTTCCTATTACAAAA
ATTGCTTTTTTATTAGGAACCCTCTCTCTTTGTGGTATTCCACCCCTTGCCTGTTTTTGG
TCCAAAGATGAAATTCTTAATGATATTTGGTTGTATTCACTCAGTTTCGCAATAATAGCT
TGGTCCACAGTAGGATTGACTGCCTTTTATATGTTTCGAATCTATTTACTTACTTTTGAA
GGGCATTTCAATCTTTATTTTCAAAATTACAGTGGTAAACAAAATAGCTCGTTTTATGGA
ATATGTATATGG------------------------------------------------
----------------TGAATGATGAAAGGGTTTTCTTTTTTCGGAAGAAGACATATCAA
ATTCATGGTAATGCAAGAAATATAACACATCCTTT-------------------------
------------------------------------------------------------
------------------------------------------------------------
------------------------------------------------------------
------------------------------------------------------------
------------------GCAGCTTCTTTATATAAGCCCGTTTACTCATCGTTACAAAAT
TTTAACT---------------------------------------------------TA
ATAAATGTCATATATGATTGGTCCTATAATCGTGCTTACATAGATTATTTTTATGCAATA
TTTTTTACTGGGGGTATAAGAAAATTAATTCAATTAACTGAGTTGTTTGATAGACGAGTA
ATCGATGGTCCT------------------------------------------------
------------------------------------------------------------
------CTA---------------------------------------------------
----------AAGAATGTAAAATTTCAAAAAATTGTTTATTTTTATAGTCTATCTCTTTT
GTTTCGGAAGTTTTTTCTATTTCTACATCYKYWYYTTCCTCCCTTTCTTCCGTTTCTGAG
GTTTCTTTAAGTTTCTTAGTCAAAATGGGTGACGGCATTCTGCCTAAAGAGTAGACACAG
GTAATAAATAAGAGAATACTAAAGATTCGAGCCATAAAATTTATCAATTCTGATACAAGG
TACTTATTAGATCGAATAAGTACATTCGATTTAATAGAATGATTTTGCTGTATCCAGACT
AATATCAATCCAACCCATTTCATGAATAAAATGTGACCAATTAACCAACCAACAAAACTA
CTTGTTACAAATAACATCGTGTTGTTGCATCGAAACATATAAATATTGACTAATCTGACT
AACATTGAACTTGGTAAAATGAAATGGTTGAATAATTGAAAAATGAGATTATTCAGGAAT
ACACATTGAATGCTAAGATTACGCATTGAATTTCTGGTAGTAGATCCATAATCAAAAAAG
TGTTTGTGATTGTTCCAGAAGAAATGAAACAAAAGATACGGTAGAGCTAGGACAGTTATT
GTATGAGGTCTACCCAATGYTAGATGCAGAGGCGCATAATAGATCGATATGAACATCACG
AGCTGTCCCGTAATAAAACCTGTTGTTGCTGATACCTTCTTCTCGGT---------TCCT
TCTTCTCTAACCCGAGCTCGGAGAAGGAAGAGATAAGAGGGCCCCATGGAGAATGTGGTC
AGAAATCCATAATAGAGTCCGACCATAAGGACCGAATTGATTATCTTCATGCATAAGGAT
ACTAGATTACCTAGTATAAAAGATTTCAAAATCATATCAAAAA-CCCCCTTTTTCTTTTC
TATTGCAATTTCTGGATTATTATATGATGATTTTGAAACTTTCCATATATATAGAAATAG
CATATAGAAATAGAAACAGATAGACTAGAAACGACATCTCTTATGTCAATGACACCAAAG
GK--------------------------------------------------CCACTTTG
AGGTTCCCTATGAAATGAGGCATGGAACAAAGACACTACAAAGAAGTTTCGGGAGTTACG
AAGGAAACTTCGAGCTCATATTGGTCATGGGTTAAGAACGGGAATTGAACTCTATGAGAT
CTAATCTCCCGTTGTTCCTCAGTAGCTCAGTGGTAGAGCGGTCGGCTGTTAACTGACTGG
TCGTAGGTTCGAATCCTACTTGGGGAGATTTGATTCATTCTGAATTCTTTAATTCGGAAT
GAAAAGGTTTGCTTTGACCGTTAAGAGTAGGTAACCCGTTCCCTGTGGCTTTCTTTCTAT
TGCATTCTATCTCATCATATCACATTCTGTTCTGCGATATTTGAGAATCACCGTC-----
CTCGGTGTAGGTAAGTCCGGTATAATCCTTTGTTCCATAGTCTGGGGCTATTTACAAC--
---------------------------GCAAGTGCATCAAAGATGCAGTCATCGATTCTG
CCGAGCGGCCACAATTACCGCGAGCAAACATATTAATGACGACGAACACATTTTTGCTAT
GCTACTAATACTTGCTCTGCTATTCTGCCCAAGCCTCGCTGAGGAAGAGTTACGGGGCGT
AAAACAAAAAAATATGCTGATTTGGTCCGACGGATTCAAGCACC----------------
------------------------------------------------------------
------AAGTTCCATAGCCTTGGATCCGCTATACCGATCATGAT----------------
----GGGTCCTTCCCTTTTTGGCCGGTTGTGGGCGARGAGGGATTCGAACCCCCGACACC
GTGGTTCGTAGCCACGTGCTCTAATCCTCTGAGCTACAGGCCCCACCCTGTCTCCACTGG
ATCTGTTCCTGGGAGTACCCTAAAAAAGGAACCTTTCCTCTCCCCAGCCATTTCGGGTTA
AGAAGATGCGAAAGCGCCTCTCTCTCTATAAGAACGGTGCGTTCCGAGGTGTGAAGTGGG
AGAGAAGAGATTTCATAATTGGGGTTTTG-----AATAAGACGACCTTTTCATTTTTTTT
CATATTGAAAAAGTAATAAGAATGAGGGGTGTTAAGCTTTTTATCATCCTGGCGTCG---
----------------------------------------------TTTAACCACCAAGT
TCGGGATGGATTGGTGTGGTTCCTCTACGCCTAGGACACCAGAATATCGAACTATGAACG
AAGAAAGGCATGAGAGAAAAACATATTGGATAGTGATTGTGAGGCCCCAATTCTTGACTG
GAGGGGACACCAAAGGCCTCCGCCCTTCCATCCCTTGGATCGATAGAGAGGGAGGGCAGA
GCTTTTGGTTTTTTCATGTTGTCAAAGAGTTGAACAATAAAAATAGATGGCGAGTACCTG
ATCGAATTGATCGGGTCATGTAGGAA----------------------------------
---------------------TTCCACTTGACACCTATCGTAATGATAAAC---------
----------------------------------------------------------AG
AACCCGTCGCTGTCTCGGCTGTGCTACCGGAGGCTCTGGGGAAGTCGGAATAGGAGAGCA
CTCATCTTGGGGTGGGCTTACTACTTAGATGCTTTCAGCAGTTATCCGCTCCGCACTTGG
CTACCCAGCGTTTACCGTGGGCACGATAACTGGTACACCAGAGGTGCGTCCTTCCCGGTC
CTCTCGTACTAGGGAAAGGTCCTCTCAATCCTCTAACACCC-------------------
------------------------------------------------------------
-------CATAC------------------------------------------------
------------------------------------------------------------
--CGACGGCCCTTCCACTCGGCACCGTCGGATCACTAAGGCCGACTTTCGTCCCTGCTCG
ACGGGTGGGTCTTGCAGTCAAGCTCCCTTCTGCCTTTGCACTCGAGGGCCAATCTCCGTC
CGGCCCGAGGAAACCTTTGCACGCCTCCGTTACCTTTTGGGAGGCCTACRCSCCATAGAA
A---TCTACCTGAGACTGTCCCTTGGCCCGTAGGTCCTGACACAAGGTTAAAATTCTAG-
------------------------------------------------------------
----------------------AGGCCCAAAGCCAATCCCAGGGAACAGTGAAGC-----
------------------------------------------------------------
-------------------CCCAGATCGTTACGCCTTTCGTGCGGGTCGGAACTTACCCG
ACAAGGAATTTCGCTA--------------------------------------------
------------------------------------------------------------
---------------------------------------TGTGTTTTTGGTAAACAGTCG
CCCGGGCCTGTTCACTRCGACCCCCTTTGTGAGGAGGCACCCCTTCTCCYGAAGTTACRR
GGCTATTTTGTAGAG---TTCAGAGAGAGTTGTCTCGCGCCCCTAGGTATTCTCTACCTA
CCCACCTGTGTCGGTTTCGGGTACAGGTACCCTTTTGTTGAAGGTCGTTCGAGCTTTTCC
TGGGAGTATGGCATGGGTTACTTCAACGCCGTAGCGCCTGGTACTCAAACATTGGCTCGA
GGCATTTTCTCTACCCCTTCTTACCCTGAAAAAGCAGGGACACCGTGCGTCCTTGAACCG
ATAACCATCTTTCGGCTAACCTAGCCTCCTCCGTCCCTCGGGACCAACAAGGGGTAGTAC
AGGAATAYTCACCTGTTGTCCATCGACTACGCCTTTCGGCCTGATCTTAGGCCCTRACTC
ACCCTCCGTGGACGAACCTTGCGGAGGAACCCTTAGGTTTTCGGGGCATTGGATTCTCAC
CAATGTTTGCGTTACTCAAGCCGACATTTTCGCTTCCGCTTCGTCCACCCCTGCTCGCGC
GGGTGCTTCCCTCTAAGGCGGAACGCTCCCCTACCGATGCATTTTTACATCCCACAGCTT
CGGCAGATCGCTTAGCCCYGTTCATCTTCGGCGCAAGAGCGCTCGATCAGYRAGCTATTA
CGCACTCTTTCAAGGGTGGCTGCTTCTAGGCAAACCTCCTGGCTGTCTCTGCACCCCTAC
CTCCTTTATCACTGAGCGGTCATTTAGGGGCCTTAGCTGGTGATCCGGG-----------
------------------------------------------------------------
------------------------------------------------------------
--------------------TGTCCAGTCAACTGCTGCGCCTCAACGCATTTCGGGGAGA
ACCAGCTAGCTCTGGGTTCGAGTGGCATTTCACCCCTAACCACAACTCATCCGCTGATTC
TTCAACATCAGTCGGTTCGGACCTCCACTTAGTTTCAC----------------------
------------------------------------------------------------
------------------------------------------------------------
------------------------------------------------------------
------------------------------------------------------------
---------------------------------------CTTGCTGATTCACACGGGATT
CCACGTGCCCCATGCTACTCGGGTCAGAGCATAAGCTAATGATGCTTTCGGCTACTGGAC
TCTCGCCATCTAGGGTGCAGCACTCCACCGCTTCGCCTAGCAGCACGACGCTTGTCTTGC
TCTCCCACAACCCCGTTTTCACGGTTTAGGCTGCTCCCATTTCGCTCGCCGCTACTACGG
GAATCGCTTTTGCTTTCTTTTCCTCTGGTTACTAAGATGTTTCAGTTCGCCAGGTTGTCT
CTTGCCTGCCCATGGATTCAGCAGCAGTTTGAAAGGTTGACCTATTCGGGAATCTCCGGA
TCTACGCTTATTTTCAACTCCCCGAAGCATTTCGTCGCTTACTACGCCCTTCCTCGTCTC
TGGGTGCCTAGGTATCCACCGTAAGCCTTTCCTCGTTTGAACCTCGCCCTTAACTTTAAG
TTTAAGCCATCCTAAGGTGCTGCTAAATGGAAGGATCTTATCAACGTCCATGAATGATAA
AT----------------------------------------------------------
-----------------------CGGACTCGAACCGCTGACATCTGCCACAGGGTAAACC
ACCGCCTCTCGGGCCCCCCGACTGATTCTACCATAGAGGCCAACGGTAAACAATAACTCC
CCCCCGAACACAGCTTACAACTTTCATCGTACTGTGCTCTCCAAAGAGCAACTCTTCTCA
AAATCTCAAAAGGT------------TTCCATTCTAACTAAGGATTCTTGTGGTTCCGGA
GGATCCAACTACAGGAAAACCAGGAACGGAGAGCTTTCCCCCCTTCCGCCCCACTCTTTG
GTCTTAAGAATGCTGGTTTTAAGAATGAGTGATTGCCCTTCTCCGACCCTTACTGCCCAA
CCTGAGAGCGGACAGCTAATGCCTTCCACTTATTGAACAGGGTTCTATGGTCGGTCCGCG
ACCCCTGGATGCCGAAGGCGTCCTTGGGGTGATCTCGTAGTTCCTACGGGGTGGAGACGA
TGGGGTCGGTCCATGGATTTTCCTTCCTTTTGCCGCATTTCGCTAAAGGGTTGAAGGGGG
ATAGCGCATCAAGCTGTTCGCAAGGGCCAACTTGATCCTCTTCCCCAGGGATCCCAGATG
AGGGAACCCTAGGAGAGCCGCCGACTCCAACAATCGTCCATGTACGATCCATACTAGATC
TGACCAACTGCCCATCCTACCTCCTCTACGTTCTTGACAGCCCATCTTTGTCTCAGTAGA
GTCTTTCAGTGGCATGTTTCGGTCCTCTTCCCCATTACTTAGAAAGAGTGAGCCACCGGT
TCAGGTACAAGATACTATCATTA--------------AGACATCCAACCCGTAATCGCAA
CGACCCAATTGCAAGAGCGGAGCTCTACCAACTGAGCTATATCCCCCCGAGCCAAGTGGA
GCATGCATGAAGGAGTCAGATGCTTCTTCTATTCTTTTCTTTGGCGCAGCTGGGCCATCC
TGGACTTGAACCAGAGACCTCGCCCGTGAAGTAAATCATCGCACCTACGGTCCAACCAAT
TAGGAGAGAATCAATAGATTCCTTTTCGGGAGCGATTCATCCTTCCCGAACGCAGCATAC
AACTCTCCGTTGTACTGCGCTCTCCAAGTGTGCTTGTTCCCCCCTTCTTCCTTACCATGG
CAAGTCTTTTTGAAATAACTCCGATGAGAAGAAAAAAGAAGGCGTTAAGAGACCCTCCTG
GCCCCACCTTAGACACTCTAAGATCCTTTTTCAAACCTGCTCCCATTTCRAGCCAAGAGA
TAGATAAATAGACACATCCCATTGCACTGACCGGAGGCGTTCGTAGTGACTGAGGGGGTC
GAAGACCAAGAAGTGAGTTATTTATCAGCCAAGCATTCTTCTTACGGCTAGATCCAATCT
CCTGGTCCCTGCGGAAAGGAAAAAGAATTTCACGTTCTTCCTTTCGGGAAGGGAGGGTTA
GGAAAATCCTATTAATTGCAGCTTTCTCCAGACCTCCGGGAAAAGCATG-AAGAAAAAAG
GCTCGAATGGTACGATCCCTCTGTCACCCCAAAATGAAAGGGGCGATCTCGTAGTTCTTG
GTCTGTGAAGATRCGTTGTTAGGTGCNCCTTTTTATTTTCCCATTGAGGCCGAACCTAAA
CCTGTGCTCGAGAGATAGCTGTCCATACACTGATAAGGGATGTATGGATTCTCGAGAAGA
GAGGAGCCATGGTGGTCCCCCCCGGACCGCCCGGATCCCACGAGTGAATAGAAAGTTGGA
TCTACATTGGATCTCACC--------------TATCCTCCTGAGGAGAAGTTTGGTTTCA
AACCCCGGTTCGAACAGGAGAAGTACGCCATGCTAATGTGCCTTGGATGATCCACATCTC
AGGGTCAGGCGCTGATGAGCACATTGAACTATCCATGTGGCTGAGAGCCCTCACAGCCCA
GGCACAACGACGCAATTATCAGGGGCGCGCTCTACCACTGAGCTAATAGYCCGTCGTGCG
GGCCTCTCGCCGGGGGCCCGCTATGCCAAAAGCGAGAGAAACCCCATCCCTCTCTTTCCT
TTTTTTCGCCCCCATGTCGCCACGCGGGAGGGA-----GGGCGAAAAAAAGGGGGATCCT
ATCAACTTGTTCCGACCTAGGATAATAAGCTCATGAGCTTGGTCTTACTTCACCGTCGAG
AAACGAAAGAAGACTTCCGTCAACAAGTTTTACTCATACGTAGCTCCCTTCTT-------
------------------------------------------------------------
--------------------------------------TTCACTCCAGTCACTRGCCCTG
CCTTCGGCATCCCCCTCCTTGCRGTTAAGGTAACGACTTCGGGCATGGCCAGCTCCCATA
GTGTGACGGGCGGTGTG-------------------------------------------
----------------------------------------------------CTGAGGAC
GGGTTTTTGGAGTTAGCTCACCCTCGCGGGATCGCGACCCTTTGTCCCGGCCATTGTAGC
ACGTGTGTCGCCCAGGGCATAAGGGGCATGATGACTTGACGTCATCCTCACCTTCCTCCG
GCTTATCACCGGCAGTCTGTTCAGGGTTCCAAACTCAACGGTGGCAACTAAACACGAGGG
TTGCGCTCGTTGCGGGACTTAACCCAACACCTTACGGCACGAGCTGACGACAGCCATGCA
CCACCTGTGTCCGCGTTCCCGAAGGCACCCCTCT--------------------------
------------------------------------------------------------
------------------------------------------------------------
----------------------------------------------------ATCGTTTA
CGGCTAGGACTACTGGGGTATCTAATCCCATTCGCTCCCCTAGCTTTCGTCTCTCAGTGT
CAGTGTCGGCCCAGCAGAGTGCTTTCGCCGTTGGTGTTCTTTCCGATCTCTACGCATTTC
ACCGCTCCACCGGAAATTCCCTCTGCCCCTACCGTACTCCAGCTTGGCAGTTTCCACCGC
CTGTCCAGGGTTGAGCCCTGGGATTTGACGGCGGACTTAAAAAGCCACCTACAGACGC--
------------------------------------------------------------
------------------------------------------------------------
-----CCATAGGCCTTCTACCTCCATGCGGCATTGCTCCGTCAGGCTTTCACCCATTGCA
GAAAATTCCCCACTG----CTCCCGTACGAGTCTAGGCCGTGTCTCAGTCCCAGTGTGGC
TGATCATCCTCTCGGACCAGCTACTGATCATCGCCTTGGTAAGCTATTGCCTCACCAACT
AGCTAATCAGACGCGAGCCCCTCCTCGGGCGGATTCCTCCTTTTGCTCCTCAGCCTACGG
GGTATTAGCAGCCGTTTCCAGCTGTTGTTCCCCTCCCAAGGGCAGGTTCTTACGCGTTAC
TCACCCGTCCGCCACAGGAAACACCACTTCCCGTCCGACTTGCATGTGTTAAGCATGCCG
CCAGCGTTCATCCTGAGCCAGGATCGAACTCTCCATGAGATTCTTAGTTGCATTACTTAT
AGCTTCCTTATTCGTAGACAAAGCTGATTCGGAACTGTCTTTCATTTCAAGGCATAACTT
ATATCCATGCGCTTCATATTCGCTTAGAGTTCGCTCCAAGAAATATAGCCACCCCTACCC
CCTCACGTCAATCCCACGAGCCTCTTATCCATTCGATCACGACGGCGGGGGAGCAAATCA
AAATAGAAAAACTCACATTGGGTTTAGGGATAATCAGGCTCGAACTGATGACTTCCACCA
CGTCAAGGTGACACTCTACCGCTGAGTTATATCCCTTCCCTTGCCCTCATCGAGAAATAG
AACTGACTAATCCTAAGGCAAAGGGTCGAGAAACTCAACGCCACTATTTTTGAACAACTT
GGAGTCGGGCCTTCTTTTCGCACCATTACGGATACGAAAATAATGGGAAAAATTGGATTC
AATTGTCAACTGCTCCTATTAGAAATAGGATTGACTGCGGATTCGAGCCATATCACATGG
-----------CGTATGATTTTCCCGATCTAAATAAAGCAGGTTTTACATGAAGAAGATT
TGGCTCAGCATGTTCTATTCGATACGGGTAGGAGAAGACCCCAACTCGGTATTCTTAAAA
AAATAGAGAAATCAGAACCAAGTCAAGATGATACGGATCAACCCCTTCTTCTTGCGCCAA
AGATCTTACTTTTTCCGAAGGAACTGGAGTTACATCTCTTTTCCATTCAAGAGTTCTTAT
GTGTTTCCACGCCCCTTTGAGACCCCAAAAAATGGACAAATTCC----------------
-ACAAGATTCGTCACTACAAAAAGGATAATGGTAACCCCACCATTAACTATTTCATTTAT
TAACTACTTCATTTATGAATTTCATAGTAATAGAAATAAAAT------------------
-------------ACTTGCTATCTTCGTGCCTAGTAGGCAAAGATTTACCTCCGTGGAAA
GGATGATTCATTTGGATCGACATGAGAATCCAACTACATTGCATTGCTAGAATCCATCTT
GTATATTTGAAAGAGGTTGACCTCCTTGCTTCTCTCATGGTACAATCCTCTTCTCGCTAA
GCCCCTTTCCCCTCGGTCCACAGAGACAAAATGTAGGACTGGTGCCAACAGTTCATCACG
AAAGGACTCACTGAGCCAGGATCACTAACTAATACTAATCTATTACTAATAGAAAATACT
AAT------ATAATAGA------------------TCTTTTCTTTATACTTTCGCCGGTT
CCGTTGCTACCGCGTGCTTTACGCAATCGATCGGATCATATAGATATCCCTTCAACACAA
CATAGGTCGTCGAAAGGATCTCGGAGACCCACCAAAGCACGAAAGCCAGGATCTTTCAGA
AAATGGATTCCTATTCGAAGAGTGCATAACCGCATGGATAAGCTCACACTAACCCGTCAA
TTTGGGATCCAATTCGGGATTTTCCTTGGGAGGTGTCGGGAAAGAATTGGAATGTA----
-----------------------------------------------------------A
G-------CTAGCGAAAGAGGAAAAACCCGAAGATTTCACATAGTACTTTTGATCGAAAA
ATCAATCTGATTTATTTCGTACCCCTCGCTCAATGAGAAAACGGGTCAGATTCTACAGGA
TCAAACCTATGGGACTTAAGGAATGAYGGAAGGGAATAAAAAAGAAATAAATAAAAATGA
AGTAGAAGAGCCCAGATTCCAAATGAACAAATTCAAACTTGAAAAAAATCTTTCTGATTC
TCGAAGAATGAGGGGCAAAGGGATTGATCGAGAAAGATCTCTTGTTA---------GATC
GTGATTGGATCCACATATGTTTGGTAAAAAGAAGAATCTTCTCCTTTGAGAATAATCAAA
AAAGGAAAGTGTTCAATTGGAACATGAAAACGTGACTAAATTTGTCCTAGTTACTCTTCG
GGACGGAGTGGATGAAGGGAGGAGCTTCTCGAACGAGGAAAGGGATCCAATGACTTTGAA
AGAATTGAACGAGGAGCCGTATGAGGTGAAAATCTCATGTACGGTTCTGTAGAGTGGCAG
TAAGGGTGACTTATCTGTCAACTTTTC
>4_Aden_muri 101007 bp
----------------------------------------AAGAACTGTCTTTTCTTTAT
ACTTTCGCCGGTTCCGTTGCTACCGCGTGCTTTACGCAATCGATCGGATCATATAGATAT
CCCTTCAACACAACATAGGTCGTCGAAAGGATCTCGGAGACCCACCAAAGCACGAAAGCC
AGGATCTTTCAGAAAATGGATTCCTATTCGAAGAGTGCATAACCGCATGGATAAGCTCAC
ACTAACCCGTCAATTTGGGATCCAATTCGGGATTTTCCTTGGGAGGTGT-----------
------------------------------------------------------------
---------------------------AAAGAGGAAAAACCCGAAGATTTCACATAGTAC
TTTTGATCGAAAAATCAATCAGATTTATTTCGTACCCCTCGCTCAATGAGAAAACGGGTC
AGATTCTACAGGATCAAACCTATGGGACTTAAGGAATGACGGAAGGGAATAAAAAAGAAA
TAAATAAAAATGAAGTAGAAGAGCCCAGATTCCAAATGAACAAATTCAAACTTGAAAAAA
AATCTTTCTGATTCTCGAAGAATGAGGGGCAAAGGGATTGATCGAGAAAGATCTCTTGTT
CTTATTATAAGATC------------------------GAAAAAGAAGAATCTTCTCCTT
TGAGAATAATCAAAAAAGGAAAGTGTTCAATTGGAACATGAAAACGTGACTAAATTTGTC
CTAGTTACTCTTCGGGACGGAGTGGATGAAGGGAGGAGCTTCTCGAACGAGGAAAGGGAT
CCAATGACTTTGAAAGAATTGAACGAGGAGCCGTATGAGGTGAAAATCTCATGTACGGTT
CTGTAGAGTGGCAGTAAGGGTGACTTATCTGTCAACTTTTCCACTATTACCCCCAAAAAA
CCAAACTCTGCCTTACGTAAAGTTGCCAGAGTACGATTAACCTCGGGATTTGAAATCACT
GCTTATATACCAGGTATTGGCCATAATTTACAAGAACATTCTGTAGTCTTAGTAAGAGGG
GGAAGGGTTAAGGATTTA-CCGGTGTGAGATATCACATTGTTCGAGGAACCCTAGATGCT
GTCGGAGTAAAGGATCGTCAACAAGGGCGTTCTAGTGCGTTGTAGATTCTTATCCAAGAC
TTGTATCATTTGATGATGCCATGTGAATTGCTAGAAACATGTAAAGTGTACGGCTAACCC
AATAACGAAAGTTTCATAAGGGGACTGGAGCAGGCTACCATGAGACAAAAGATCTTCTTT
ACTAAAGAGATTCGATTCGGAACTCTTATATGTCCAAGGTCCAATATTGGAAGAATTTCA
GAGGTTTTCCTTGACTTTGTCCGTGTCAACAAACAATTCGAAATGCCTCGACTTTTTTAG
AGCAGGTCCGAGTCAAATAGCAATGATTCAAAGCACTTCTTTTTACACTATTTCGGAAAC
CCAAGGACTCCATCGTATGGATATGTAAAATACAGGATTTCCAATCCTAGCAGGAAAAGG
AGGGAAACGGATACTCAATTTAAAGTGAGTAAACAGAATTCCATACTCGATCTCATAGAT
ACATATAGAATTCTGTGGAAAGCCGTATTCGATGAAAGTCGTATGTACGGCTTGGAGGGA
GGTCTTTCATATCTTTCGAGATCCACCCTACAATATGGGGTCAAAAAGCCAAAATAAATG
ATTTTATTAGCCCTTATAAAAGGAAAACTGATTCTTGAGAACCCCTTGTACGCTCATGTC
ACGTCGAGGTACTGCAGAAGAAAAAACTGCAAAATCCGATCCAATTTATCGTAATCGATT
AGTTAACATGTTGGTTAACCGTATTCTGAAACACGGAAAAAAATCATTGGCTTATCAAAT
TATCTATCGAGCCATGAAAAAGATTCAACAAAAGACAGAAACAAATCCACTATCTGTTTT
ACGTCAAGCAATACGTGGAGCAACTCCCGATATAGCAGTAAAAGCAAGACGTGTAGGCGG
ATCGACTCATCAAGTTCCCATTGAAATAGGATCCACACAAGGAAAAGCACTTGCCATTCG
TTGGTTATTAGGGGCATCCCGAAAACGTCCGGGCCGAAATATGGCTTTCAAATTAAGTTC
CGAATTAGTGGATGCTGCCAAAGGGAGTGGCGATGCCATACGCAAAAAGGAAGAGACTCA
TAGAATGGCAGAGGCAAATAGAGCTTTTGCGCATTTTCGTTAATCCATGAACAGGATCTA
TATAGACTCATGGAGCCATACATCTCGATCGGAAAAGAATCAATAGAAAAAGAAAGAATC
GGAATTGATCGCTATATTTCTCGAAACAAACGAAAAGGAAATGAAAGATGAAAGATAAAT
CATGGATCAATTAAGCCCTCTCGGGGACTTGCTTAAG-----AATAAAAA-AAGGTAAAT
ACCTTGGAATAAGGTTTGATCCTCTTTATGGGGATTCCGTAAATATTCCATTCC-----A
AAAAAAAGAGAAAGTTCGAAACAATTGGGATTTTTTGGAGATTGGATGCAGTTACTAATT
CATGATCTGGCATGTACAGAATGAAAACTTCATTCTCAATTCTACGAGAATTTTTATGAA
AGCCTTTCATTTGCTTCTCTTCGATGGAAGTTTGATTTTCCCAGAATGTATCCTAATTTT
TGGCCTAATTCTTCTTCTGATGATCGATTCAACTTCTGATCAAAAAGATATACCTTGGTT
ATATTTCATTTCTTCAACAAGTTTAGTAATGAGTATAACGGCACTATTGTTCCGATGGAG
AGAAGAACCTATGATTAGCTTTTCGGGAAATTTCCAAACGAACAATTTCAACGAAATATT
TCAATTTCTTATTTTACTATGTTCAACTCTATGTATTCCTCTATCCGTAGAGTACATTGA
ATGTACAGAAATGGCTATAACAGAGTTTCTCTTATTCGTATTAACAGCTACTCTAGGAGG
AATGTTTTTATGCGGTGCTAACGATTTAATAACTATCTTTGTAGCTCCAGAATGTTTCAG
TTTATGCTCCTACCTATTATCTGGATATACCAAGAAAGATGTACGGTCTAATGAGGCTAC
TATGAAATATTTACTCATGGGTGGGGCAAGCTCTTCTATTCTGGTTCATGGTTTCTCTTG
GCTATATGGTTCGTCCGGGGGAGAGATCGAGCTTCAAGAAATAGTGAATGGTCTTATCAA
TACACAAATGTATAACTCCCCAGGAATTTCAATTGCGCTTATATTCATCACTGTAGGAAT
TGGGTTCAAGCTTTCCCTAGCCCCTTTTCATCAATGGACTCCTGACGTATACGAAGGAGT
GCGGTTCGTTCGAAAAATTCCTACTTCTCTATCTATCTCTGAGATGCTTGGATTTTTCAA
AACTCCATGGACATGCAGAAGAGAAATGCTATCCGCACTCGGACCAAGACATAACTTTTA
CTTGTTCAAATAACAATTAAGGTGAAGCAGCGTCAGGAACAACGAATCTCTTTATGATAA
ATA-GATTCATTTTGCAAGTTCGTTATTACGGGTAGCTCCTACAAAAGATCGGACTAATG
ACGTATACAATATTTCAATTCTCGATGTAGATGCTACATAGTTGGTTCTCATCCTTCAGA
GACTACAAGTGTAATAGGAGCATCCGTCGACAAAAGGATCACCCTAAGATGATCATCTCA
TGGCTATTGAGAACGAATCAAATCAGATGGTTCTATTTCTCAATCTTTTCGACCTCTTGG
TTCCGTAGGAGCAAGTCAGAAAGATTGAGAAAAAT--------TACAACCACTGATGAAG
GATTCCTCGAAAAGTTAAGGATTAGTCATCCTTTTTAGAAATCGAATAGATTCGGTCTTA
TACATACGCGAGGAAGGTAATCAAAAAAGAAAGAAGATGAGTTCTTCTTTCTTTTATCAC
TTAGGAGCCGTGCGAGATGAAAGTCTCATGCACGGTTTTGAATGAGAGAAAGAAGTGAGG
AATCCTCTTTTCGACTCTGACTCTCCCACTCCAGTCGTTGCTTTTCTTTCTGTTACTTCG
AAAGTAGCTGCTTCAGCTTCAGCCACTCGAATTTTCGATATTCCTTTTTATTTCTCATCA
AACGAATGGCATCTTCTTCTGGAAATCCTAGCTATTCTGAGCATGATAGTGGGGAATCTC
ATTGCTATTACTCAAACAAGCATGAAACGTATGCTTGCATATTCGTCCATAGGTCAAATC
GGATATGTAATTATTGGAATAATTGTTGGAGACTCAAATGGTGGATATGCAAGCATGATA
ACTTATATCTTCTTCTATATCTCCATGAATCTAGGAACTTTTGCTTGCATTGTATTATTT
GGTCTACGTACCGGAACTGATAACATTCGAGATTATGCAGGATTATACACGAAAGATCCT
TTTTTGGCTCTCTCTTTAGCCCTATGTCTCTTATCCCTAGGAGGTCTTCCTCCACTAGCA
GGTTTTTTCGGAAAACTCCATTTATTCTGGTGTGGATGGCAGGCAGGCCTATATTTGTTG
GTTTCAATAGGACTCCTTACGAGCGTTCTTTCTATCTACTATTATCTAAAAATAATCAAG
TTATTAATGACTGGACGAAACCAAGAAATAACCCCTCACGTGCGAAATTATAGAAGATCC
CCTTTAAGATCAAACAATTCCATCGAATTGAGTATGATTGTATGTGTAATAGCATCTACT
ATACCAGGAATATCAATGAACCCGATTATTGAAATTGCTCAAGATACCCTTTTTTAGCTT
CTAGAACCTATTTCTTAGTTCAAGATCCCTCTTACTAACTGGAATCAAAGAATTAGTAGA
TCTGTTCCGCCCAAAATGGGAATGGGCTAGGGTTATGAACTTATAATCTGATAATCGAGT
CGATTCCAGGATTATAAGTTCATTCCATACCGGACCAGGCCGGAATAGGCTTATATACAT
TCTCATTATGAGAAGGGGTCATTCGAGCGTATCTAAATAGAT------------------
---CTATGTTTACATATGGACCCCTCCGTCGTTACATTCCATTTAGGATTAGGAATAGGC
GTAATCGGACCTGCTTTTTACATATATATCTCTCCTTATTTGGGACCCTATTCTATTCAC
CTCTTTGGGCGTCTATTGAATCGAGAAATGGGTTTGATTGTCCRKTTTGATTGTCCATTT
TTTTGATATAATATATATA--AGGCATGTTCCGGATAATTCAAATCGAAGCAATTGGATG
TCCGACTCGGGCCTATATGACATGAACGATCAATAGAAATACTCCAACACTCCACCTTTG
TCATATATTCCATACATCACACTAGATAGATATCATATTCATGGAATACGATTCACTTTC
AAGATGCCTTGGTGGTGAAATGGTAGACACGCGAGACTCAAAATCTCGTGCTAAAGAGCG
TGGAGGTTCGAGTCCTCTTCAAGGCATA-----GAGAATGCTCATTGAATGAGTTCAATA
TCAATAAGAGATC------WYTTGATGATCTTCTCTATCTAATGAATGGGGAGTTCGCTT
TGAAATCGTTCGCCCTGCAACCACCCCCGAGTATATGCTTCAACAGGAATTACACAAGAG
TAGATTGATACAATAGAAACCTCTGATAAAATGCCCGCCCGTCACCCAACAGATAAAGTA
CATTACATAGTCCGTTTTAGGGATTGGCGACTTACCCATTCAGTGACTTTGGCACTGGAT
GGTCCCC-AAAAAAATGGGTACTATCGGGTCGGGTGAATTCAACAATAGGCGTCTGTTGG
CATTCCATCCTTCCTTCTCCTTTCAGGGACTATCCGAAAGAGAATCCGGTACTTCTTGGT
CGTGAATATCTGAATAGGACGAACCGCCCCGTGGATATCTTTGCTTCGGAACAAAACAAT
TAGAATTAGGCCCGGTCGACTGGAATGTGTATTATCCATATAGGGGATCTTCCAATTGAG
AAGATCCATCGACCTGAGACGAAGAGAAGGTTCTATCTATTTTATTTAGTTATTCAGTTA
GTTATTCAGTTAAACCAATGATTCGTTATTGGAGCAGATAGCAAGAACCATCATTTCATC
CGACATACGTATTTTTGATTTTCCAATGGATTTACATCTTTCATTAATGGAAATTTTTTG
ATGTAGTGAGTAATAGCTCTAAGAATTCTTGGCTCAAGGATACAAATTTAGGCAGTTCAT
ACCATCCATACATAGTGTTTTGATCTAAGATTTCAATTCTTCCATGTTTCAGCAGTAACA
TATTCCTCCATGTCCAAAATATGGAAGAAAGAGGTCTTTCCACGACTTTACCACCCAATC
AATTCTGTTCCACTTAATCCCTATTTCATGGCCACATATCTTTCATGCTAAGGAATGGGA
AACCTTTCTCCTATTACATGAATCCAATTTCATCCGGGAAAAGCCATCTTTTTCTCAACA
ATGCCGTTGTCATTTGATCCAATAGCGTTCCGTTAGATAGGAACAGATTTGATAAATACT
GATAACTCTCGGATAGAGTATTAGAACGGAAAAATCCATTAGATAATGAACTATTGGTTC
TAAGCCATTTCTGGCGATGAATCAACAATTCGAAGTGCTTTTCTTGCGTATTCTTGATAA
ACCAGCGTTTATATATAGATGTAGTAGGATTGGTTTGGGAAGTAAGAAGCCCCTTTGACA
TCTCTTCATCTGCAAAGAATTCTCGATGTGAAAACACAGAGACAAAGGGCGGATCTTTGA
ATAGGAAAAAGAGTGGATCCGCAGGGTCCCAAATGAATTGGCTTATTCGAAAAAAGCCTT
GTTCTTTGGAAGATCTATCTCCTATCTGGTACTGCATGGTTCCACTCTGCAAGAACTCCG
AATCATTCTCTTGAAGCTCATCCTCTTCATCATAAATGATCCGCTTGTCCCGAAATGACC
TGGCCCAATAGGGAAATCCCAATTCATTGGGCCTTTCGATACAATCAAATAGAAAGCCCC
AGGGGCGCCATATTCTAGGAGCCCAAACTATGTGATTGAATAAAACCTCCTCTATCTGTT
GTGGATCGAGGACTCCTTCTCCTTCCCCTTCTTCAAACTCCGATTCGTATTTTTCATAGA
GAAATCTCTGATCAAGGATAGAACAAGATCCATTTTGCATCATATCTAAGGGATTCCTTG
GTTCGAGCCGAAGAAGCAATGTCACTCGATCATTATCAAACCGACTGCAATCTTTTTCTG
TCCGTGAGGATCCCACCAGAGCGCCTTCTACTTCTAATAGGCCGTGAACTAGATCAGAAT
CATTTTCAACAAGTCCATAATAAGTGATCCCGTTTTTTTCATCGGGTCCGGGTAGAGACC
AAAGGTCTTGAGCAACCGATCCGGCAGAACAACTCAAAAGATAAAGAAGTATCGTCAATT
TCTTCAGGCTCGTTCCAAGTTCGAAGTACCATTTGTACAAATAAGAATCCCCTTCATTAC
ATGATTTCTTCTTCATATAGATAGATATAGGATCTATGGGGCAATTACTTAGAAATACAT
TTTGTGCAACAGCCCTTCCTATCTGATAGAAAAGGATCCCATGATCCTGAACCGATCTTA
CCTGGGATCGCAAATCCCAAGTTTGTCTATGAAGAGCAGATCTAATTAGATTAGTGTCTA
TAATTGATTTCTTCTGTGTAATACTAATTGATAGGGCCTCATTGGTAAGTGCTACAAGAT
CTCGTACATTGGAACCCATGGTTATGGACCCGAATCCATTAGTATGGAACATTTTTTTTT
CCAAGTGAAATCCCCTAGTATATGAAAGAGTGAAAAAGTGCTTTCGTTGTTGTGGAATAA
GAAGCCTTCGTATCTTAATGCATGTATTTAATTTATTCGGAGCTATTAGAGCGGGATCCA
CTTTTTGGGGAATATGAGTCGAAGCAATAACAAGAATATCTCTAGTGGAACATCTTTCAC
AATCCCTGGAGAGATAGTTCACTAATAGACCACGGGATAAGTAATTCGACTCATTCACAT
CCAGATCATGAATGTTTGGAATCCATATTATGCAAGGAGACATTGCTTTTGCTAATTCGA
ATTGAAGGGTGATATAAAATCGGTCTATTTCCGGCATCATATCCATAGTTAGCGCATTCA
TCCTAGTTAGAAGCTCCAGCTCCGTATCAAGGTCACGGTCGAGATCGTCACTCACATCAA
TATCGTCACTATCATCAATAAGAAAACCCTTAGGCTTGTTATCCAGGAACTTGTTAAGAA
ATACTGTAATGAAAGGAACATAGGAGTTTGTCGCTAGGTATTTGACCAAATAGGATCGTC
CAGTTCCTATAGAACCTATCACTAAAATACCCCTAGAGGGGGGTAGGGCTAAGCGGAGCG
AAAAGGGTTTTCCATGAGATGGGAAATGAAAACTATTCGCCCCACACGAGGTTTGTGAAT
AAGTGATTGTCTGATAATGAGCAAGGAATATCCGTCTTTCGGCTAAACAGGGTGTATTGA
ACTCATAATTCATTAGATACTTTTTATGAATGTCAACTAAGTATCGTAAGTAAATTGCTC
CCGGCTCTTCAATCATTTGATAACCAGAGTCATTCTTTGATAAATGATCACTATGAGTCA
GACTCAATAGAATTTGATCAATCCTTTTTTCTGTCGTTAAGGTGGAGAACTGAACCAAGA
ATTCTCTTTCTTTATCATCAATTGAATCACTGTTCGCGACCAAGGATTCTATTTTATCAT
CAATCCAATCACCGTTCACGTTTTTTCTTTTTCTTATCAATGAATAAATCTCTTTACTTC
TATGACTTAGATGTCTCGTATTTCTCGAAAAAGTGATTCGATTGATGGGATTTGGTATGA
TACTTATGAGATTGATGAGATTGATATTCAAAAATTTCTTCTTAGAACGTATTGATTTGA
CCCCATAAGCGGGACCACCACCCCATAGCATGTTGACGCCAGAAGCAGAACCCCGTATTT
CTTCTAGAAAATCTCCTAATTGTTCCAGAGCAACTAGAAAGAGATTCTTTAACCAGAAAG
AATTCAGTTCAGATGTAGGATACCTATCCAGAAGTTTTCGCAACTCAATCATGTATGCTG
GAATCATCAAAGATTTGACCTTTTTGAACTCTGTCTGTAACTCACTAGAGGCTCGGGAAA
CAAAGAGAAGATGTGTACGAACGAGATATCCAGCAACAAGAAGAAGGAAAAGGATTGAAT
AGAGGAACTCCCGAACGTTTGGCGATCTCAGATGTGTCGATATCAATGGTGACTCATTAT
TTCGATGAATCATTTCTTCGGACAGAAGAAGATTATGTAAACACTTACTGGAAATCTCGC
TTATCAGATTCCATTGTGTCTTCCACAATTTTTTTTGAAGAATTCGCCATGATCTATCTA
ATCCATGCATAATATCATGAAAAATGGATACAAATTTTTGACTGCTACTTAGTATCGGTA
ATAGGTCTGAAAAGGTATCTAAAAATATCACATTTAGATATTTGTACCCTGTCGAAGTAA
GGAACCATGGCATATATGTTTGGAATAGATTCCATTTTGAGCGAGTTGAAAAAGCACTAT
CTCGTTGAAAAGTTCTATACATCTGCCCTTTTTCAACGCATTTCTTTAGACAAAGACTCC
GTTTTTTCCTCTTTTCGGATGGTAAATCTTTCTCAGAACATGGAGTGTGAATCAAACCCA
TGTTTGAATTGAAATTGAGATACTGATGCAAGTTCTTCCCTTCTGAATCAGATAGATTCA
TATCCGAAAGAGGTTGACAATAAGTTCTTTCAAAATTGACTATTTGTCCCTCTGTTAAAG
GTGTTCCAGAAATGTCTGCGATCGAATAAATAGCTCTACGAACGAATGGATCGGATCCAA
TTGGAAAATGGAAAGATTTGTACAAGTTATACCTTTCGTCACCACTTCGTGGAAAATCAT
TAGGTATGAATATGTTAGATACCTGTGACTCGATTGGTGAAATAGTATCTCTCTCCAAAA
AAGCATGTTTTTTTTTACCGCCGCACAAAGACAAAGCGAATATTTTGTTGCGAATGAACA
AGATATTGAGGAATTGTCCATACGTAAAATCATAATTCTTGATACGGGCCTTTTCCACAT
AAAAAGGGAATCTTTTGTTACAATAGAAGCAGAAGTGATGTAGATTATTCAAGAATCGAA
GTCGATTTGCTTTATAAAAAGAAGATATCAATGAACTTCTATGAAATGGTTTTACGGGAT
TCAGCCAATGGTCTTGATCGTGGGATATCATTGAGAAATAGGAATCCGTGTTATCAAAAG
ATTTCCTGCGATTATTTCTAGTATGGAATGAGTCAATCATCCACTTTGGTATCTTATTGA
ACAAAAATGGTGATATTGTTCCTCCATTGATCAAAAATTTCGATTTTTGGGAAGTATCAT
GATCATCCAATAAGAAGGGTTTCAATTTTTTCAAATGAACGATTTGAAGACCTATTGGTT
CTAACAGCTGATTACGGA----------------AATTTTGGACCCCTATAGTGGGCCAG
GA----GGTCCTTAGGTGAACATCAATGGTTTCGAGGTCATACTCCAATCTATTGGATCT
TGCATCTGGTGATATTCCAACATTTAGTAAGGAAAGGAAGAGGTTGCCTCGAGTTGCAAC
TGTTACCGGGGTTTTGTCTGAGCTCGATGATGAGTCCAGCAATAGTGTTGGCTCGTGTTC
TCCTTCATCTGTGTCTCAAGAAAGGATTATCATTGTGGGCAACCAACTTCCCCTTCGGTC
CCAAAGAAGTCCAGATGGTGGTGGAGAGTGGTCTTTTTCCTGGGATGAGGACTCACTTCT
TCTACAACTAAAAGATGGCCTTGAAGACGATGTTGAAGTCATATACGTTGGTTGCCTCAA
AGAAGAGATCGATCCTGATGAGCAAGATGACATAGCCCGGATGTTGCTCGAGACTTTCAA
GTGTGTTCCTGCATTTATCCCACCTGACCTCTTCACTAGGTTCTATCATGGCTTCTGCAA
GCAGCAACTCTGGCCTTTATTCCATTACATGCTTCCTCTGTCACCCGATCTTGGTGGCCG
CTTTGACAGGTCCTTCTGGCAGGCTTATGTTTCTGTGAACAAGATATTTGCGGACAAAGT
AATGGAAGTTATCAGTCCAGATGATGATTATGTGTGGGTTCATGACTACCATCTCATGGT
TTTGCCAACTTTCTTGAGGAAAAGGTTCAATAGGGTGAAACTTGGGTTCTTTCTCCACAG
TCCATTTCCCTCTTCTGAGATATACCGAACTCTTCCAGTAAGAGACGAGCTTCTGAGAGC
ACTTCTCAACTCTGACCTTATTGGCTTTCACACATTTGACATTTCCTCTCTTGT------
------TGCAG------------------------------------------G-AATGC
TCGGTATTTCTTATCAA----TCCAAGGCTACATTGGACTCTCGTACTGTTAGCATTTCC
CTGTAAAGTATACCAAAAAAAGCCTATTTGATAATGTTACCAACGAAAGGTGTCAAAGAT
CCTCATTTTTCCAACTCGAACTTACAAATAAATACAGTAAGTCGTTTCTAAACCCTTGTA
ACTTACTAGTTGATTCAATTTTGGTTGGGTTAGGTTGGAAC-TTTTTT------------
------------------------------------------------------------
------------------------------------------------------------
---------------------------------------------------------AAT
TTATTGAAATGCGCTTTTTTGTTTCATCTTTATGCTCGGCCCTGAATGATTCCAGTGAAC
ATAC-TTTTTTTGTTTT-----------TCC-------------TAGTTACAAAAAACAA
AGAATACAATACTGAAGAACTGAAAACTATAAACTATACAATTTTGTTTTCAT---TTTT
TTTAGGGCTATACGGACTCGAACCGTAGACCTTCTCGGTAAAACAGGTCAAACTTTTTAT
TATCAAAATGATTTGAACTGTTTCAAAGACCCAACATGCATTTTTTGTTTTTTGCATTGA
GCTCTTTCATTAACTGATATAAATAATTGGTTAGTCTACCATAGTTCTCTTGACAGAAAG
ATAAGAAGATGGCTCCCTGTGCTCTGATTTTTTATGGATTCCGATCTGAGAGCACTACCA
AAGTGTTTCAAAGAAGAATTATCCTGACGTAGGTCTGCTTTTGGCTTAGATCAACCTAAG
TTAAATGGAGTCTCCATCG----------CCCAAAAGAATCAAATAGGAAACTTTATACA
CCTTAAAGTTCATAG-----GGATAGGACGAAAAGAGATTTTTTTGAAATCCTTATACTC
AACCTAGCATTGAATAGACTGGATATTTACCTTATCAATATCTTAAATCAATAATGGCCT
CTTTTGAGTGCTGAAAAAAGCACTTAAATTAAACCGAATCTTTTGYGAATCTTTTGTCCT
ATTGTTCTCTAAAAGTCACGGAGTAAGACATCAACTTCTCAATAAGTCTTTTAATAATAT
GATATACTTCTTTGAAAAAAAACATTGACGCGCGTGTAAACGAGGTGCTCTACCTAACTG
AGCTATAGCCCTTGTATTTGTGATACACATTTTATCATGTCGATAATTTCTTGTCAAGAT
AA--------------------------AGTTCATCTAGTTGTTTGGTGTTGCTTATAAA
TAGTATTTGATTTATAATCGATTGAGGGAACGGACCCCCCTATTTTTCTCTTTGTGATGA
TAAAAGACCTACTTAACTCAGTGGTTAGAGTATTGCTTTCATACGGCGGGAGTCGTTGGT
TCAAATCCAATAGTAGGTAGAACTTATTAGATACCAAAATCAATGGTATCTAATAAGTTT
TGCTACCCATC----TTTTTTATTTGATTGATTTTTGATCTTTTCCATTCCAGTCTATTT
CATTTTTGAATTGAAAAATTTTTCGTTGTATTAGAATCTGATTTCACTTATGATTCTAGT
CAATTGGCAGAAAAAAAATAGCTATATAAACGAAATTTCCGTTTATACAGAAGTTATTTT
GATTATTCGGACACAC---CAACTAGTTATAGTTACGAAACCTGATTGATAGCCTCTGCT
CGTGCCTTAGCCCGTCTGAGAGCCAGATTGGCCTCAATTATTTGTCTCTTTCCTTCAGCT
TCCCTCAAGTTTGTTTCAGCTATTTCAAGAGTTTGCTGAGCTTCTTGTGGATCAATGTCA
CTGCCGATTTCCGCATCATTTACTAAAACAGTAATCTCATTATTGCCTATTCTAGCAAAA
CCACCCATCAGAGCCATCGTTAACCATTCGCCGTTAAGGCGTATTCTCAAAATACCGATA
TCGACAGCAGTGGCAATAGGCGCGTGATTTGGTAATACGCCAATTTGTCCGCTATTAGTA
GATAAAATGATTTCTTTAACTTCTGAATCCCAAACAATTCGATTCGGGGTCAGTACACAA
AGATTTAAGGTCATTTCTTCAAGTTGTTCTCCATTTCTAAATTCGTAGCCTTCGCAGTAG
CTTCATCAATGTTACCTACCAAATAAAAGGCCTGTTCGGGAAGACTATCTAATTCTCCCG
AAAGGATCAATTTAAATCCTCTAATTGTTTCCACTAGACCAACATATTTTCCCGGAGAAC
CGGTAAATACTTCTGCTACAAAAAAAGGTTGTGATAAGAAACGTTCAATTTTTCGTGCTC
TTGCTACAGTTAAGCGATCCTCTTCAGATAATTCGTCCAACCCCAGGATAGCTATAATGT
CCTGAAGTTCTTTGTAACGTTGTAAAGTTTGTTTAACTCTTTGCGCAGTTTCATAATGTT
CCTCACCAACGATTTGAGGTTGGAGCATAGTTGAGGTTGAATCTAAAGGATCCACTGCTG
GATAGATACCCTTAGCAGCTAATCCTCTTGATAGTACAGTAGTAGCATCTAAATGCGCAA
ATGTAGTGGCAGGAGCAGGGTCAGTCAAATCGTCCGCAGGTACATAAACTGCTTGAATAG
AGGTTATGGATCCCTCTTTGGTAGAAGTAATTCTTTCTTGTAAAGAACCCATTTCCGTAC
TAAGGGTAGGTTGATAACCAACAGCAGAAGGCATTCTACCTAATAAGGCGGATACTTCTG
ATCCCGCTTGGACGAAACGGAAGATATTGTCGATAAATAGAAGCACGTCTTGTTCATTAA
CATCTCGGAAGTATTCCGCCATAGTTAGGGCAGTCAAACCAACTCTCATACGAGCTCCCG
GCGGTTCATTCATCTGACCATAGACCAGAGCCACTTTTGATTCTGGAATATTTTCTTCAT
TTATTACTCCAGATTCTTTCATTTCCATGTAAAGATCATTTCCTTCACGAGTACGTTCTC
CTACTCCGCCAAATACAGATACACCCCCGTGAGCTTTCGCAATGTTGTTGATTAATTCCA
TAATTAGTACTGTTTTCCCCACCCCGGCCCCCCCGAATAGTCCGATTTTTCCTCCACGGC
GATAAGGGGCTAAAAGATCTACTACTTTAATTCCGGTTTCAAAAATAGATAATTTTGTAT
CTAACTGTATAAAGGCAGGCGCAGATCTATGAATAGGGGATGTTGTGCGAGTATCTACAG
GACCTAAATCATCAACAGGTTCTCCAAGCACATTGAAAATTCGTCCTAGAGTAGCCCCAC
CGACTGGAACACTTAGAGGAGCTCCTGTGTCAATCACTTCTATTCCTCTCATTAAACCAT
CTGTAGCACTCATAGCAACAGCGCGAACTCGATTATTTCCTAATAATTGCTGGACTTCAC
AAGTCACATTAAGTTGTTGACCGGCAGTATCTCGACCCTTAACTACCAGTGCGTTGTAAA
TATTAGGCATCTTGCCCGGGGGAAAAATTACATCTAGCACCGGGCCAATGATTTGAGCGA
TACGTCCCGGGTTCTTTTTTTCAAGCGTGGAAACTCCAGGGCTAGAAGTAGTAGGATTGA
TTCTCATAATAATATAAAAACGTGTCGAAAT-TTTCTTTTTTTTTCGAAGATTTTCCAGT
CCAAAAGAAATGTTCGATAGCAAGTTGATCAATTAATTTAATAAGAAGTGGGGGTTAGCA
CTTGATTTCGTTGCTACCATCCAACGAATCCAATTCAATTGCTTACTTATTTTTCATTTC
AATGAGGGAATTTTCGAGTTCAACTAACTCATTTTAAAAACAAAATAGAGAT-ATTAAGT
GTAKATATTAAGTGTATGAGTACAAAGGGCTTCGGGAAGCCTTT---------------A
TAAACAAAACTATCTATTTATGGAATTCGAACCAGAACTTGATTTATGATTCATAATTTC
TATCTTATGGCTCTTTTTTTCTTATTTAAACAGATTTAGTTACGCCTAGTTAGTA----T
TTTTTTTCTTAGACGAATTCCGCAGATTTTCACATTTACACCCTTTCACATTTAGGATTT
ACATATACAACATATATCACTGTCAAGAGGACA-TTTTTTTATTATTTAGACATTTTGAT
TAAAAAAAGTTAAGAATTTAGAAACTTGAAAAACAAGGGTTGCGCCATACATATGAAAGA
GTTTAAAATAATGATGTATTTGGTGAATCAAATACCATGATCTAATATCTAATAACGAAA
TTATGATTAGTTGATAATATTGATTAATAACTTTGTGAACGATTCCTGTGAAAGGGTTCA
TTCACTCCTACTTCATGTCGAGTAGACCTTGTTGCTGTGAGAATTTTTAATTCATGAGTT
GTAGGGAGGGACATATGTCACCACAAACAGAGACTAAAGCAAGTGTTGGATTCAAGGCTG
GTGTTAAAGATTATAAATTGACTTATTATACTCCTGAATATGAAGTCAAAGATACTGATA
TCTTGGCAGCATTTCGAGTAACTCCTCAACCTGGAGTTCCGCCCGAAGAAGCAGGCGCTG
CGGTAGCTGCTGAATCTTCTACTGGTACATGGACCACAGTGTGGACCGATGGGCTTACTA
GTCTTGATCGTTATAAAGGACGATGCTACGACATCGAGCCTGTTGCTGGAGAAGAAAATC
AATTTATTGCTTATGTAGCTTACCCTTTAGACCTTTTTGAAGAAGGTTCTGTTACTAATA
TGTTTACTTCCATTGTGGGTAATGTATTTGGGTTCAAAGCCCTACGCGCTCTACGTCTGG
AGGATTTGCGAATTCCTCCTTCTTATACTAAAACCTTCCAGGGACCACCCCATGGTATCC
AAGTTGAGAGAGATAAATTGAACAAGTATGGTCGTCCCCTATTAGGCTGTACTATTAAAC
CAAAATTGGGATTATCCGCTAAAAATTACGGTAGAGCTGTTTATGAATGTCTTCGTGGTG
GACTTGATTTTACCAAAGATGATGAGAATGTGAACTCCCAACCGTTTATGCGTTGGAGAG
ACCGTTTCCTATTTTGTGCCGAAGCAATTTATAAAGCACAGGCGGAAACGGGTGAAATCA
AAGGACATTATTTGAATGCTACTGCGGGTACATGCGAAGAAATGAACAAAAGGGCTGTAT
TTGCCAGAGAGTTGGGAGTTCCTATCGTAATGCATGATTACTTAACAGGAGGATTCACTG
CAAATACTAGCTTGGCTCATTATTGCCGAGATAATGGTTTACTTCTTCACATCCATCGCG
CAATGCATGCAGTTATTGATAGACAGAAGAATCATGGTATACACTTTCGTGTACTAGCTA
AGGCCTTACGTCTGTCTGGTGGAGATCACATTCACTCTGGTACCGTAGTAGGTAAACTTG
AAGGGGAAAGAGAGATCACTTTGGGCTTTGTTGATTTACTGCGCGATGATTTTATTGAAA
AAGACCGAAGTCGCGGTATTTATTTCACTCAAGATTGGGTCTCTCTACCAGGTGTTATAC
CCGTAGCTTCAGGGGGTATTCACGTTTGGCATATGCCTGCTCTGACCGAGATCTTTGGAG
ATGATTCCGTACTACAATTTGGTGGAGGAACTTTAGGGCACCCTTGGGGAAATGCACCCG
GTGCCGTAGCTAATCGAGTAGCTTTAGAAGCATGTGTACAAGCTCGTAATGAGGGACGTG
ATCTTGCTCGTGAAGGTAATGAAGTTATACGCGAGGCGAGCAAATGGAGTCCTGAACTAG
CTGCTGCTTGTGAAGTATGGAAGGAGATTAAATTTGA---------------------AT
AATCCGC--------TAATTGACGGTTTTTCTTNTAATTGAATTATAATTAAACTCGGCC
CAATCTTTTACTAAAAGGATTGAGCCGAATATAAAGATCCTAATAATAATAAAAGG-TCC
TATTATATA------------TATTATGTATATTTTTGATATATTCGATATACAA-----
------------------------------------------------------------
------------------------------------------------------------
------------------------------------------------------------
------------------------------------AA----------------------
------------------------------------------------------------
------------------------------------------------------------
------------------------------------------------------------
------------------------------------------------------------
------------------TACTGGAAACAGAGGGG-GTTCCACTATAATCTTCTT-TTTT
CCACCCCTAAATTTATTCAATACCCAGTTAATAATCCTAGTGTTTGGATCTATATGCTTA
TTC-----TAAAAGGAACTATTCAAATGG---TTTTTTTCATCGAATGACTATTCATCTA
TTTATTTTGATATAAATAACAGCAAGAAAGCTCTATGGAAAAATGGTGGTTCAATTCGAT
CCTATCCAACAGGAAGATAGAAAACAGCTGTAGGCTAAAAAAATCAATGGATAATATCGG
TCCTCTTGAAAATACTAATATAAGTGAGGACCTTCTTATAAATAAGACAGATAAAAACAC
CMAKACAGATAAAAACACCCATAATTGGAGTAATAGTGAGAGTTCTAGTTATTGTAATGT
TGATCCTTTAGTCGGCGTTAGGGACATTCGGAATTTCAGTGCAGATGACACTTTTTTTGT
TAGGGATAGTAATAAGAACAGTTATTCCATATATATTGAAAATCAAATTTTTCAGATGAA
CAATGATCATTCTGTTCTGAGTGAACGAGAAAGTTCTTTTTATAGTTATTGGAATTCTAG
TTATCTGAATAATGGGTCTAGGGGTGATGATGGCCATTATGATCATTATATGTATGATAC
TAAATATAGTTGGAAAAATTACATCAATAGTTGCATTGACTGTTATCTTGATTCTCAAAT
CTGTATTGATGGTTCTTTTTTAAGTGCTAGTGACAATTACACCGAAAATTACATTTATAG
TTCCATTTGTGGTGAACGTGGAAATAGGAGTGAAACCGAGAGTTCCGGTCTAAGAAGAAA
AACGAATGCCATCGATTTAACTAAAAAAGAAAGTTCTAATGATCTCGATGTCACTCAAAA
ATACAGATATTTGTGGATTCAATGCGAAATTTGTTATGCATTAAATTATAAAAAATTTTT
TAAGTCAAGAATGAATATTTGTGAACAATGTGGATATCATTTGAAAATGAGTAGTTCAGA
TAGAATTGAACTGTCGATTGATCCAGGTACTTGGAATCCTATGGATGAAGACATGGTATC
CCTGGATCCCATTGGATTTCATTCGGAGGAGGAACCTTATAAAGATCGTATTGATTCTTA
TCAAAGAAAGACAGGATTAACCGAGGCTGTTCAAACAGGCACAGGTCAACTAAACAGAAT
TCCCGTAGCAATTGGGGTTATGGATTTCCAGTTTATGGGGGGTAGTATGGGATCCGTAGT
AGGCGAGAAAATTACTCGTTTGATCGAGTATGCTAGCAATCAATTTTTACCTCTTATTCT
AGTTTGTGCTTCCGGAGGAGCTCGCATGCAAGAGGGAAGTTTGAGTTTGATGCAAATGGC
TAAAATTTCTTCCGCTTTATATGATTATCAATCGAATAAAAAGTTATTTTATGTATCAAT
CCTTACATCTCCTACGACTGGTGGGGTGACAGCCAGTTTTGGTATGTTGGGAGATATCAT
TATTGCTGAACCCAATGCTTACATTGCCTTTGCGGGTAAAAGAGTAATTGAACAAACATT
GAATAAGACAGTACCTGAAGGTTCTCAAGCGGCTGAATTTTTATTCCATAAAGGTTTATT
TGATCCAATCGTACCACGTAATCCTTTAAAAGGCGTTCTGAATGAGTTATTTCAGCTCCA
TTCTTTTTTTCCTTTGAATCATAAATAAAAATCATAAATAAAGTAAAGTAGAGCTTAGCT
TAGTTAATTCTAACTAGGTTTAATTATAAATTAGTTAACTAACTATTTGAGTTCGGCCGA
ACAAGTATTTATCGA------CGAAAAAACTTGACGAGTGGGTTTTTTTTTGTGACCGAA
GAGTAAATTGTAGAAAGTATCATGTAGATCTTTTTTTTTTTTTTTACCGATATTTCTGAT
TACTAATACTAATTAGGCAACCTCTAT--GCAAACCAAGAGAAAAGGGTGAATTTTTTCT
TATACGAAATTGAATTTACAAGGGAAATAATAAATAAAACGAATTTCATGTTCTTTTCTT
ACGTCTGTTTAGAAA----------------ATATAGAGTCT-----------CTC----
------------------------------------------------------------
------------------------------------------------------------
---------------------------------------------------------ATA
TTTTTTATATAAAA--ATGAAAGAGTCTGTTTACCATTTAGTTAGTTCTACACTCCTTGT
ACTTT-ATGATATATACTCACTTAGATATACTTTGTATAATTTTATACAAATTATATTAT
AATGATTATAAGATATCTTTCTAACAATAAAATATAGCAATAACAGGTAAAAATAGTAAT
AAAAAATAGGTACAAATTTAAAATCGAGGTGCCCGTTTTATGACAATTCTCAGCAACTTA
CCTTCTTTTTTTGTGCCTTTAGTGGGCTTAGTATTTCCGGCAATTGCAATGGCTTCTTTA
TCTCTTCATGTTCAAAAAAACAAGATTTTGTAGATCTGATGGTAGCAAATCTTATCTA--
TTTTTTTTTCAATACTTAGACTTA-------------------------------ATGGT
ATAACATGTGGCTTCCTTC-AAA---AAACATACATGAAAAAGGGGTTCTTATGCAGGCG
TA---AATGGGTTATATGAGGAAATAAGCTATTTGAAAAAAAAAAATTGAGATTGGGTCT
ACTGTCTGAAATTGAAATAAAAACAAAGCTAATGTATC--TATGTGTATAAGTGTAAATA
GGGGATTATATCAAGGGACTCCTC------------------------------------
-AAGATTTATATCAGAATAGTCCGAGTTGATAAAAGTTACTTTGGAAACAAACAAAGTAA
AATTCATTTGGGCTAGTCTCCCACTTTCAATAAAATGCAACTGGATGTAGTATGAGTTGG
CGATCAGAACGTATATGGATAGAACGTATAGCAGGATCTCGAAAAACAAGTAATTTTTTC
TGGGCCTTTGTGCTTTTTTTAGGTTCCTTGGGTTTTTTATTGGTTGGGATTTCCAGTTAT
CTTGGCAGAAACTTAATCTCTTTATTTTCGTATCAGCAAATAATTTTTTTCCCACAAGGG
ATGGTGATGTCTTTCTATGGCATTGCCGGTCTATTTATTAGCTCTTATTTGTGGTGCACA
ATTTCATGGAATGTAGGTAGTGGCTATGATCGATTTGATAGAATAGAAGGAATAGTGTGT
ATTTTTCGGTGGGGATTTCCTGGAAAAAATCGTCGCATCTTACTCCGATTCCTTATGAAA
GATATTCAATCTATCAGAATAGAAGTTAAAGAAGGTATTTACGCTCGGCGCGTTCTTTAT
ATGGAAATCAGAGGGCAGGGGGCCATTCCCTTGACTCGTACTGATGAAAATTTGACTCCA
CGAGCAATTGAGCAAAAAGCGGCGGAATTGGCCTATTTCTTGCGTGTACCAATTGAAGTA
TTTTGATTAGATACAAATAGATCATATCTTGTAAATTCTCCCCCCCCCCTTTTTTTT---
GTCAATCAACGTTTCTTTGTTTCTGTGCTCCTTAATCAGCCTT----------GAATTCT
AACCTTTCTGTTTTATTTGGTTTTTGCCGTTCATTTTTGATCATCACAATATTCTTTCAG
AAATCTATCTCACTTATTCCTGTAGAATACGGGCAGTTGATCTATTTTTTTTTCGGAAAA
TTTGCTATTTTGATAAAAAGAAATTCTTTCATCTCGAAATCGGGATTGGAAGCGGCCCTT
TCGGGCATTCGTCGAAAAGAGGGAATTGCTTCAAATTTGAGCAATTGGGATATCTGGAAA
GAAAAGGAATATTTTGTTTCTTCATTCGTCTTTCTAAGGACTGGTCCGAAGCCTTGTAAT
AAACT----TATKYYWTTCGTCTTTCT--------------AAGGACTAGTTTCATAGGG
TCGAA-GGGTCCGAAGCCTTGTAATA-AACTTATGCTTGATAGAAATATTCGATCATATA
GAGTCGACGAACGGTATCGGTTCATTAAAAATTCATCGACACAAAAATGAAAAAAAAAAC
ATTTATTCCCTTTCTACATCTTACATCTATAATCTTTTTGCCCTGGTGTATCGCTTTTTC
ATTTAATAAAAGTTTGGAATCTTGGGTTATTAATTGGTGGAATACTAATAAATACGAAAC
TTTTTTAAATGATATTCAAGAAAATGATATTCTAAAAAAATTTATCGAATTAGAGGAACT
TTTACTGTTAAACGAAATGATAAAAGAGCACCCTGAAACGCATCTACAAAAGTTTCCTAT
TGCAGTTCACAAAGAAACGATCCAATTGATCAAGATGCACAATGAGCAGCATATCCATAC
AATTTTGCACTTCTCGACAAATATAATCTGTTTCGTTATTCTAAGTGTTTATTCTATTCT
AGGTAATGAAAAACTTATTATTTTTAATTCTTGGGTTCAAGAATTCCTATATAACTTAAG
TGACACAATAAAAGCTTTTTCTATTCTTTTATTAACCGATTTATGTATAGGATTCCATTC
ACCCCATGGTTGGGAATTAATGATTGGCTCTGTCTACAAAGATTTTGGATTTGCTCATAA
TGATCAAATTATATCTGGTCTTGTTTCTACTTTTCCAGTCATTATTGATACAATTTTGAA
ATATTTGATTTTCCGTTATTTAAATCGTGTATCTCCGTCACTAGTAGTGATTTATCATTC
AATGAATGACTGAAAAAAGTTTTACCAATCAAATTAGAATGTTTGGTATTTTGTACATAA
ACAAAACAGTTAAAATCTGAC-----------------TTATAGTAAATTTTTCAGTA--
----------------------AGCATCATTGAAAAATTTTTCAGTAAATAGCAGCATCA
TGGATAGGGAACTATACTAGTAACCTACCTAATTTTATTGTAGAAATTTTCGAGCTCAAC
CTTGGA-CATGCAAACTAAAAGGACCCTTTCTTGGATAAAGGAAGAGATCATTCGCTCCA
TTTCCGTATCGCTCATGATATATATAATCACTCAGGCATCCATTTCAAAAGCATATCCCA
TTTTTGCACAGCAGGGTTATGAAAATCCACGTGAAGCAACAGGCCGTATTGTATGCGCCA
ATTGTCATTTAGCTAATAAGCCCGTGGATATTGAGGTTCCACAAGCGGTACTTCCTGATA
CTGTATTTGAAGCAGTTGTTCAAATTCCTTATGATATGCAACTGAAACAAGTTCTTGCTA
ATGGCAAAAAAGGAACTTTAAATGTAGGAGCTGTCCTTATTTTACCCGAGGGATTTGAAT
TAGCCCCTCCCGATCGTATTTCGCCAGAGATGAAAGAAAAGATAGGTAATCTGTCTTTTC
AGACTTATCGCCCTACTAAAAAAAATATTCTTGTGATAGGTCCTATTCCTGGTCAGAAAT
ATAGCGAAATCACCTTTCCTATTCTTTCTCCGAACCCTGCTACTAAGAAGGATATTCATT
TCTTAAAATATCCCATATACGTAGGGGGGAACAGGGGAAGGGGTCAGATTTATCCCGACG
GGAGCAAGAGTAACAATACGGTTTATAATACTACAGCAGCTGGTATAGTAAGCAAAATTC
TACGAAAAGAAAAAGGGGGGTATGAAATAACTATAACAGATCCGTCAGAGGGACGTCAAG
TGATTGATATTATACCTCCAGGACCAGAACTTCTTGTTTCAGAAGGCGAATACATAAAAC
TTGATCAACCATTAACAAGTAATCCTAATGTGGGTGGATTTGGTCAAGACGATGCGGAAA
TAGTACTTCAAGATCCCTTTCGTGTTCAAGGCCTTTTGTTTTTCTTGGCATCTGTTATTT
TAGCACAAATCTTTTTAGTTCTTAAAAAGAAACAGTTTGAGAAGGTTCAATTGTCCGAAA
TGAATTTCTAGATCTACGGATTTATCATCAGCAAGTTCTTAAAAAGAACACAATTTTTGG
TAACAATTATGTATAATCAAAATGTGACAAGTATTTTATTTTTGTTTCTATTTTTTTTTC
CCAGATTTTGGGAAGTACTTGTATCGCATTTCTATACATAGTATGTATGTTGGTAACAAG
ACTCTTTTACTTT-----------------------------------------------
---------TGTCAGATGTCGTAGAATGTATCACTCTTCTATTCGCATAGAATCAAATTT
GACTAAATACTAATTCCTAGTCTTCGGCACAAGAAAA-----------------------
------------------------------------------------------------
------------------------------------------------------------
--------------------------------CAAAGAAAAAATAAAAGGAAAATTTTTA
AGCAAATAGAACTTCGAACTTCTAAAAAAAATTACACTTTGATGAGATACT-AAAAAAAA
ATAGAGTAAGGCTCTATTAGTATACCAAGATTGGCACGC---------------------
-----------TAATTAAATAGTATGATTATGCCATCCAAGAGAAGGGGGTCTA-----T
ACTTCCTTCTTATTACTTTGAAAGTAGTGATAGATACTATCGAGGAACAACTGTTTGGAG
TCAATTAATGAAGTTATTTTT-CAAAAGCACCATCTAGAAAAAATTGGAATGGAATTTTT
TGAAGTATTTGAAATATGAGAGAGCTCAACGGGACCTATACCCC-TTTTTCTCTCTTTTT
TT------ATTTGAGGGGATTCGTTGAGCTCTTACACTTTAATGTCTACACCACAGTTTA
TCCTATTATTACAGGGACGAACCCAATCCGGAATATGAACCATAAAAGAAAATGCCTATT
AAACCAATCACAGGAATACCAGTTACAGTACCTATTATCCAAAGAGGAATCCTTCCAGTA
GTATCGGCCATT--------TTTCCTYCWYATTTAATCAAGCGGTCATGCTAGAGACCTA
AACAGTCATAGATAATTATGAGATGATATCCTTCCGATGGGGTAAGAGAATTCCTACTCT
TATTTATTATTCTACTATTTTTTGTATCTTCGATTAATTGAAGAAATAATTAGAAAATAA
AACAGCAAGTACAAAAATGAGTAATAACCCCCAGTAGAGACTGGTACGATTCAATTCAAC
ATTTTGTTCATTCGGGTTTGATTGTGTCATGGCTCTATAATTAATTCGAATTAGGTTTAT
CGTTGGATGAACTGCATTGCTGATATTGACCCCAAAAAAGAAACGGTAGGTACAGCTAAT
CCGTGAACAGCCAACCATCGTACTGTAAAAATTGGATAGGTTCGATCTATGGTCATTGGG
GCCTCCTAAAAAGATCTACTAAATTCATCAAGTTGTTCCAAAGGATCAAAACGGCCGGTT
ATTAAAGGAATTCCTTGTCGGCTTTCTGTAAAATATTCATTTGGGCGAGGGCTTCCAAAA
ACATCGTAAGCTAAACCCGTGCTTACGAATAACCAACCTGCAATGAATAGGGAAGGTATA
GTAATGCTATGAATGACCCAATATCGAATACTGGTAATAATATCAGCAAACGAACGTTCT
CCTGTGCTTCCAGACATGCCGAGCTCCATATATTCTTGTACAGTCAAAGGGGGATCCTTT
TTGTAAACGATGAGATCAGTAAATGAAAATTTACTGGGATTCCTTCCTTGTGAGATTGTC
AATATTGTACCGAGGGTTTTGTTAAAGTATACCGAATCAGTATAGCTATCCTTCTTCTGA
CGCAGCAATGCAACTTTAATTAGTATCGAAAGGAAATCTTAAATAATTTTTTTCTTCTTT
TCTTTTTCTTGTTGCT-------------------------------TGGGTTGCTTTCT
AATCTAAAAAGAATTTAGAAATTGGAAGA-------------------------------
------------------------------------------------------------
------------------------------------------------------------
---GGCCTTCTTGACATTTAACTACA-----AAC-----------TT-----TTTAATAT
TCATTTTATATTTTATTTCTCCAGAATTGTCCAAGGAATCTCTTAATTCGGAATCACGTG
AGCATAGATGAATTTTTTAAATGATGAATGGA-TTTCTTTTCTACTCATATCACTCTATT
TTTGTTAGTGCCGTCTATAGTATATAATATATA----------ATAATAATGGATTGAGA
AATTCAAAACTTTCAATTGAACGTATTTATTTAATATTGGTATGTAGTTTTGTTTAGTCT
TGTATCTTTCAAAAAATGGAATTTTCGGAAAGTACTTTACAACCATATGAT--ATATATA
TAAGTTTATTTAGTTCTTTCATGCCTACTATAACTAGTTATTTCGGTTTTCTACTAGTGG
TTTTAACTATAACCTCAGTTTTGTTTATTGGTCTGAGTAGGATACGACTTATTTGAAATA
AATTGAATGAACAATTCATAAAAAGAGATTTTTCTGCAAAATTMSYKCTTTACCATGTCA
ATTTCCAATTCTTCGTTATTGAGATTTATGGACAATATGAATTAATATTTAAGGATAGAT
ATTACCTCTTTTTTCTCTTTAAACAAAAATTGAAATGATTGAAGTTTTTCTATTTGGAAT
CGTCTTAGGTCTAATTCCTATTACTTTGGCTGGATTATTCGTAACTGCATATTTACAATA
CAGACGGGGTGATCAGTTGAATTTTTGATTAATTAATATCGTGCCTTTTTTGACCTCCT-
---TTTWWYTYKMAAGAGGTCAAATTAGAGTAGATTGTTGTTCCAATTTTCTGTATAATG
TTGACCTAATAAAACGGATTCACGCTCTGTAGGATTTGAACCTACGACATTAGGTTTTGG
AGACCTACGTTCTACCGAACTGAACTAAGAGCGC-TTTTTTTATAACAAAGAATATAAGA
CTGTAAGGAAAAAAATTCT-TTTTTAACTTCAATACATCWTTGGAG---------ACCTA
TTCTACCGTGTAAGATAAAAGAATATAAGACTGTAAGGAAAAAAA-------TTCTTTTT
AACTTCAA----TACATCATTTTTGCTTAGAGACAAAGTAATAGGTAGGGATGACAGGAT
TTGAACCCGTGACATTTTGTACCCAAAACAAACGCGCTACCAAGCTGCGCTACATCCCTT
TCAATTGGTCTACAATGTCATTGTAGAGAATCCATATATTGTTTTCCACATACTTATTTC
ATTTTCTCTATCGATATACACAACTTTTCTTTCCATTTC---------------------
--AWAYATATGAAAAAAAAAATATATGAAACCCGCTTTTGTGAATGTTTAGGCGGAAGCA
AACTATTTTGTTTTTCTTAAGAAAAGGAAGATCTTATTTATCAAATCGTTGTACATTTCT
ATTTGAATTAGGGATTCCTCCCCCAGAGAAAACGAATACAAGTGGCCTTTAACTACATAA
ACCTTAGATCATATA----TTATACAATAAACACTTTTTACTAAACAAAAGAAGGAGGAT
TTTAAATGCGAGATCTCAAAACATATTTATCGGTAGCACCGGTAATAAGTACTATATGGT
TCGGGTCTTTAGCAGGTCTATTGATAGAGATCAATCGTTTTTTCCCAGATGCATTAACAT
TCCCCTTTTTTTCATTCTAGTTATTTACACGAGGGGATG---AAAAAAGATTAAAGATAG
AATGAAAAATCTGTAATTACTCCCC--TTGCTTCT--------TTTTTTT----------
----AGGAT--------AAGGAAAAAGAATAAGTGGGTTCAAACTTAGTGAAACTGGGAC
TTGGTTTCTGTCTTCAAGTAAATTAACTTCAAGTAAATTAACTTTAATCAAATTAAGAGA
ACAGAATTGAAAATGTGGTTAGCGCAACAGTATCATACAAGATGATTAAATACAATACTG
TCTAGTAATTCTAATCTAAACTTATAATCGACGTAGAGTTTAAAATCATTGTATTACTTA
TTATTTATTACTATCTTGTTTGCAACAT-AAAATTTAGCGAAATTTTATTTCGAGTTAAC
CACTTCTATTTTTTCCTTCCTTTCTTCTTCCTTTTGAATCAGA------AAAACGAGAGG
AGTTAGTTGGATAAAAAATCCAAAGGGGGTTCATGGCCAAAGGTAAAGATGCCCGAGTAA
GGGTTATTTTAGAATGTACCGGTTGTGTTCGAAACAGTGTTAATAAGAAATCAACAGGCA
TTTCCAGATATATTACTCAAAAGAATCGACACAATACGCCTAGCCGATTGGAATTGAGAA
AATTTTGTCCCTATTGTTACAAACATATGATTCACGGGGAAATAAAAAAATAAGTGGAAC
CAATTACCTGCGTGTTACCTTTGCAAAAAAGATG-AAAAATAAATATTAACATATAATAT
GTTAATATTTAATATATAATTAATATACATTAATTAAAAAAAAAATCCTATTTCTTAATT
CTAAATCATTATTGTTTTTGATCCAACCGAACGAAATAGGATTTTCGAAATAAGTAAAAT
AAACA---CATGGATAAATCTAAGCGGTTTTTTCTTAAGTCCAAACGATCTTTTCGTAGG
CGTTTGCCCCCGATCCAATCGGGGGAGCGAATTGATTATAGAAACATGAGTTTAATTAGT
CGATTTATTAGTGAACAAGGAAAAATATTATCTAGACGGGTGAATAGATTAGCTTTAAAA
CAACAACGATTAATTACTATTGCTATAAAACAAGCTCGTATTTTATCTTCGTTACCTTTT
CTTAGTAATGAAAAACTATTTGAAAAAAGTGAGTTGGTCGCTAAAATGACTGGGTTTAGA
ACCCGAAGAAAATAGACTTACTCTTCAATTGAATCAAAATTACAATTCGAACTCAAAGGT
AGATTGAAGGTTTTGTTCGAAAAATTCGAAAACCCAGATTTGATTGTCGTAAGAAAAGAA
ACGAATTTTGGAAGAATATATC---TTTTTTTATTGAATGTTTTTAGTCAGTTTCACTAC
TTGATCGTATATTTATTACTT-------GATCATATYATACTAATTTCTATTCTATCCTC
TCAGAATTCATTCTCTATTGAATTCCATGTAAATCATTCCGA--TGTATTCTTTCCAACC
CCC----CCTTTTTATTTTAAAATGTCATTGCAAATTATATAAAGACAATTCCTTTTTAA
TATAGCTATTTGCGCCAGTATTTTACGATTAAGAAGCAACTGTCTCTTGTATAGATTGTT
TATTAATCTACTATAACTATAGGATGCCCCAGTCTCACGAATTACTGCATTTATACGAGT
AATCCATAAATGACGAAAATCCCTTTTTTGCCTATCTCTACCCCGCTGGGACGAAAACAA
AGCTCTTTTTTTTTGTTGAAAAATAGTTCGAGTAAGTCTTGAATGAGCTCCGCGAAAGCT
TGATACAAATAAACGAATTTTTGTTCTACGCCTTCGAGCTACATATCCCCGTCTAATTCT
GGTCATTGACTAAACGAAACTTTGATGAATAACTAATTTATTTCCTTTCTTTAAGTTATT
CTTGTCCCCTTTTCTATAATAACAAAACGGAATCCTCCAATGTATAAAATAATAATTCCA
AGGGCTTTTGCTACTATAACCTTCCCAACCACAATTTTTTTC------------TAAGCA
AC----CCT-AGAAAAAAATTCTATTGATACTAAGTACTAA---ATAAAATAGTAAATAA
AAAC--ATACTA---AATAAAATAGTAAATATAATAGAAAATGAATAACTAAATCGTGGG
TTCCTTCGTTTCTATGGTTATTTATTAAACGGTGAGGTCTTCTCTATATACCGGAGCCCC
TCCCTTCATTGATTTTTTTAWTTTTTTAATCAATCTTATTATTAACTTGTACAGTTCACA
CTCTTTGGCTCTACCCATGAATTCTCTAGTAATAGGTCTTTGACAACGAAATTTTTCTAT
ACAGTAACGGTATTTAATTCTGAAGATTAGCTGCTTAGCTGACCTTGTTAGTCCGTTCTT
ACAAGAATG-----------------------AATTTAAAAAAGATTTTCTCTGCTTAAG
ATATAATCATTTATTACCAATAGAGAATTCTTTATCATTTTAAATGAAAAAATAAGGTGA
TCAAAATTCCACCAATAGAAAACATAAATTTAATACACAATAACAATAGAA-GGATATCG
TAGATCTTTTTTTTAGATAGTAAAGGG-GTTTTTCTATCCTACCCATCTTGTACTGATCA
TGAATAGTGGAAAAATTGGTTTCCTTTCTTTTGTCCGAACCCATGATCTGAACGAGTCGC
ACATACACCCTAGTACATGTTCCTCGCCGCTGAGGACATCTCCCAAGAGCAGGAGATTTG
GTGACATTTCTGATTGGCTGTCTTGTGTTTCTAATAAGTTGTTTAATAGTTGGCATATTG
AATTGTATGCATAATGGGCTGGTTTAGATCGATCCTAACCAGAAGATTATGAATTTTTTC
TAA----------AGAAKATTAATAGAAGATTAGTAGAGTATTAAACCCGAGTAATAAAA
TCTCAAATTGTTTGTGCAATTTGCACGAAATTTTTGTTAGTTTTTATGAAACTGCTACAA
GATCAACAATTCCATGAGCTTGGGCTTCTGTTGCTGACATAAAAACATCCCTTTCCATGT
CTTCGGATACGACCCATAGGGGTTTGCCCGTTCTTTGTGCATAAACCCGTGTGAGGATTT
CGCGCAGTTTCAGTAGTTCTTCTGCTTCCAGGACAAATTCTACTATTTGTGCCTCATAAA
AACCAGCAATAGGTTGATGGATCATTACCCTGATGATATAAGATAATAAAAGATTATTCT
ATCCCAAGTCATAAGACGACGAGACGAGATAAAGAATAATAAGAAAAAAGATAGAATTGA
ACAACCGTACAGGCATTGTTTGCGGATTGCATACGGCTTTAGATTGGAATTTACTTTTAC
CTTTTATCGAAGAAAAATATAGAGCCCAGATTGG---------------CCGCCCTTCCC
TTGGGAGTAGTTAAAAAATWCTACGGTGGTTCCGTTGCTTTATTTCATCG----TTTATA
ACTCATAACATATAGTGTT----------------AAGAGCCTCTAAAACAAAAAGTGAA
AG-------------------CAAAAAGGTTTGTAACGCTGAAAAAGAACTCCGATAGAA
AAGATAAAATCGGAAATCCTCTTACTATCTCATACTACTCTTTCGATACAGAATTGAATA
GTAAATTACAAAAAACCAGTAACCATTTTCTTATATCGAACTCAAAATGCCATGCTATTA
TTACTTACTATTTATTCATATTTCATATGGCAAAGGCATAGTTTTCTTTGTTCTTTCGAA
TCAAAAACTCATTGGCGCCAAGCGTGCGGGAATGCTAGACGTTTAGTTATTTTTCCTCCG
ACCAGGATAAAAGATCCCATTGAGGCGGCCAATCCCATACATACTGTTTGTACATCTGGT
CGCACAAATTGCATAGTATCATAGATAGCTATTCCAGGTATTACCCATCCGCCAGGAGAG
TTTATAAACAAATACAAATCTTTAGTTTCACTCTCTATACTCAGATAGACCATAAGACCA
ATAAGTTGGTTTGAGATCTCGCTATCAACACCTTGACCTAAAAAAAGTAATCTCTCTCGA
TAAAGTCGATTGATTAGGATAAAATTATCCCCCCTAGAAACCGTACATGCATCTTTTGCT
GCATACGGTTCAACAAAAATCGTGAAAAAAAACAATCAATGTGTAGCTTCCAGTTCTCCC
TTTTTTGATAGTGAGTACTTTCTAACTTCTCTTCTAATGAAGAGGTTGTTCTTCCATTTT
TTCTTTTTCAATAAAGAGAGGTTTTGACTCGTTTACCTATATGTTTACC--TATATAGAA
TTGATTAAATTAAACTTATCAAACTAACTTCTTATTGATATATTCTTTCATCGAGATCTA
ATTTTAATCATGATGGCATTTTCTTGTTTCTGAATGGGTTTCTTTAATTCTTCTTTAGGT
TTGTGCTCTACTCCGTGTAAAGATCTCCCCGAATTTTGATTTGCCCGTATAGGGCAAATG
TCC-CAAGACTCCGTC-----TTTACAAC-----CTT-TTTCAATTCATAGGACGGTTTC
CGCCACAAATTTTTGACGTATTTGGTATATTATTCGATTAATTATGAATAGCGATTGTAA
ACTACTCCTATTT-----TTTTAATTTC----------------ATTTCTATTTAAAAAA
AAATAAGTAGTAATGATAGATATAGTAGTAATTGGTTTTTTATAAACGGAGCCTGGATAC
TTCATTTTTTTGGGCCAACCAAGCTAACCATAAATTATATTAATTTAGAATATTAATCTG
GATACCCCCAAAGCATAAATGAACTTCACGCTCCAAATTTTTGATAATTTAATCAACCTT
TCTTGGGTGAAACAGAGGATCTCTCGATCGGGGGAGAGAACGGGAAAATCCCGTATGACC
CGATATATCTGACAAGTCGCACTATACGTCAATCCAAATTGAACCATCTTCCCCAGGATT
TCGAAAGGGTACTTTTGGAACACCAATAGGCATTAAATAAAAGCAAAAACTAAGTACTAT
ATTTCACTTTGATGTGAAAGCGTAAGAATGAATTTATTGTTTTAAAAATATTGGCCTTTA
TCATATGTTATGCGTGGATTCGCTAAGTTTATAAAAAGAAAGGAAACCAAAATAATACAA
GAAAATTATTACTACCAGC--------------------TCTGTATGCAGTTGTTCATAG
AAAATAGGGTGAATCCCCCATTGCGTATTGGTACTTATCGGGTATAGAATAGATCTGCTT
CTCCGTGTTTCTACAAACAAAATTGTTACATTGTT----ATTAAAAGAATAGAAAAAAAA
ATAAATCTTTCTCGGAGATAATCCAACGAAAAAG-------GGGGTCCATAACATAG-TT
TTTTTCCAGTGCAATAAAGTTACATAGTGTCTATTTGTTATTGATAAAGGGGTATTTCTA
TGGGTTTGCCTTGGTATCGTGTTCATACTGTCGTATTGAATGATCCCGGTCGTTTGCTGT
CTGTCCATATAATGCATACAGCTTTGGTTGCTGGTTGGGCCGGTTCGATGGCTCTATATG
AATTAGCCGTTTTTGATCCCTCTGACCCTGTTCTTGATCCAATGTGGAGACAGGGTATGT
TCGTTATACCCTTCATGACTCGTTTAGGAATAACCAATTCATGGGGTGGTTGGAGTATTA
CAGGAGGAACTATAACAAATCCGGGTATTTGGAGTTATGAAGGTGTGGCTGGGGCGCATA
TTGTCTTTTCGGGCTTGTGCTTCTTGGCAGCTATCTGGCATTGGGTATATTGGGATCTAG
AAATCTTTTGTGATGAACGTACAGGAAAACCCTCTTTGGATTTGCCCAAGATCTTTGGAA
TTCACTTATTTCTCTCAGGAGTGGCTTGTTTTGGGTTTGGCGCCTTTCATGTAACCGGAT
TGTATGGTCCTGGAATATGGGTGTCTGATCCTTACGGACTAACCGGAAAAGTACAATCTG
TAAATCCAGCGTGGGGTGTGGAAGGTTTTGATCCTTTTGTTCCGGGAGGAATAGCCTCTC
ATCATATTGCAGCGGGGACGTTGGGCATATTAGCGGGCCTATTTCATCTTAGTGTCCGTC
CGCCTCAACGTCTATACAAAGGATTACGTATGGGAAATATTGAAACCGTCCTTTCTAGCA
GTATCGCTGCTGTCTTTTTTGCAGCTTTTGTTGTTGCTGGAACCATGTGGTATGGTTCAG
CCACTACCCCGATTGAATTATTCGGGCCGACTCGTTATCAATGGGATCAAGGATACTTCC
AGCAAGAAATATATCGAAGAGTTGGCGCTGGGCTAGCCGAAAATCAAAGTTTATCCGAAG
TTTGGTCTAAAATTCCTGAAAAATTAGCTTTTTATGATTACATCGGTAATAATCCGGCAA
AGGGCGGATTGTTCAGAGCAGGGGCAATGGACAACGGGGATGGAATAGCCATTGGGTGGT
TAGGTCATCCTATCTTTAGAGATAAAGAAGGGCGTGAACTTTTTGTACGTCGTATGCCGA
CTTTTTTTGAAACATTTCCGGTTGTTTTGGTAGACGGAGACGGAATTGTTAGAGCCGATG
TTCCTTTTCGAAGGGCAGAATCGAAGTATAGTGTCGAACAAGTAGGTGTAACTGTTGAGT
TTTATGGTGGCGAACTTAATGGAGTTAGTTATAGTGACCCGGCTACTGTGAAAAAATATG
CTAGACGTGCTCAATTGGGTGAAATTTTTGAATTAGATCGTTCGACTTTGAAATCTGATG
GTGTTTTTCGTAGTAGTCCAAGGGGTTGGTTTACTTTTGGACATGTTTCATTTGCTCTTC
TATTTTTCTTTGGACACATTTGGCACGGTGCTCGTACCTTGTTTAGAGATGTTTTTGCCG
GCATTGATCCAGATTTAGATGCTCAAGTGGAATTTGGAGCATTCCAAAAATTGGGAGATC
CAACTACAAGAAGW----------GATCTCTCACTTTATATTTTGTAATTTGACATAGAG
T---------------ATTTGAATCGTCGCCTTTTCCTCGAATCTTGCTCTTTTTTATTC
-GGGGGGCGATCCCTAATAAATAGATATGGAAGTTATAATTGTAAACCACGATCGAATCT
ATGGAAGCATTGGTTTATACATTCCTCTTAGTCTCGACTCTAGGAATAATTTTTTTCGCT
ATCTTTTTTCGAGAACCGCCTAAAGTTCCAACTAAAAAGATCAAATGATTTTTTATTATC
TTAGTTGAAGTAAAGAGCCTCCCAATATTGAGAGGCTCTTTACTTCAACTAGTCCCCGTG
TTCCTCGAACGGATCTCTTAATTGTTGAGAGGGTTGCCCAAAAGCAGTATATAAGGCGTA
CCCGGTAAAACTTACAAGTAAACCAGATATAGAGATAGCGATCAGGGTTGCTGTTTCCAT
TATTATATAATTTCAAGACCATACTGGGTCTATGATAAGATCATATATTTACAACGGAAT
GGTATACAAAGTCAACAGATCTCAATTAATACAAAATAGAATTTATGGCTACACAAAATG
TTGAGAGTAGTTCTAAATCTGGTCCAAGACGAACTACTGTAGGGGATTTATTGAAACCGT
TGAATTCGGAATATGGTAAAGTAGCTCCTGGATGGGGAACTACTCCTTTGATGGGTATCG
CAATGGCTCTATTTGCGATATTCCTATCTATTATTTTAGAGATTTATAATTCATCCGTTT
TACTAGATGGAATTTCAATGAATTAGATGTACAAGGACCACTAAGTCCTAACTTTTCAAT
ACAAAGTGA------TTGGTCTGAGA-TTTTTTTTAGTCCATTCTATTCTATTTTGGTAG
TTCGATCGTGAAATTTCT--TTTTTTCTGTATTTTTTGCATATGAGTGTGCGGCTTGTTA
TAATGGATCCTATTGATAGTACAGAGAAAGGGCCTGTCATCTTGATAGAGATTGCTTTTT
ACCCTGTCAGATATTTATTCTAATATCTGAAGCACAGAAGATATGAAATTGATTACGAAG
TATTAGAACTATGATTCATACTTAATATTCAGATCCCACGACCCAACTC-AAAAAAAATT
TCAAATCTAAAAA----TTCAAATCTAAAAAGTTATAGGATATAAATTCAAAGATTTTTA
TTTTGTCAAACTCTTTGTCTATGTTTTTTTTATCAAAGGGCAAATCCTTCTTTTGATTTT
TAGTTACTATTTTTCTTCAATTCATTGAATAAGTGATGATACAACGATTCTTACTCAGGG
AATCTTGGGTTTAGTTTGAAGGTTTTATTAAATCATCGTGAGTCGAGCATGAATCTGAGG
TTTTTTTCAATCGCATTTAGGATCGTAACAAGAAAATTTCTATCAATAATAAAGACAACA
ATCGTAAGACTG-ATTACATACAAATCAAAATACCAAAAAAATGGAGAATATAGAAGATT
CAAGAGGCCTGTAACGATTAACACTAAGAGATCAAAGAGCCAACTTGAAATTTTGGCATT
ATAACCACAAGAAAGAGTTGCCGAATTCGTGTTTTTTCGTATCATAATCTTCAGGGAAGG
TTGTTGAATCATAGAATTAAGAAG-TTTTTTTACACATATTGGTTTCAACTAATATTTTT
GTGTTTCTGTTTGAGCTGTATGAAATGAAATTCTCATATACGGTTCTTAGAGGGGGAGTC
TCCCTGGTTTACCTATCTCAATAAAGTCTATGATTGGTTCGAAGAACGCCTTGAGATTCA
GGCGATTGCAGATGATATAACTAGTAAATACGTTCCCCCTCATGTCAACATATTTTATTG
TTTAGGAGGAATTACGCTTACTTGTTTTTTAGTACAAGTAGCTACGGGGTTTGCTATGAC
TTTTTACTATCGTCCGACTGTTACTGAGGCTTTTGCCTCTGTTCAATACATAATGACTGA
AGCTAACTTTGGTTGGTTAATCCGATCAGTTCATCGCTGGTCGGCAAGTATGATGGTCCT
AATGATGATCTTGCACGTATTTCGGGTGTATCTCACCGGTGGCTTTAAAAAACCTCGTGA
ATTGACTTGGATTACAGGTGTGGTTCTTGCTGTATTGACCGCATCTTTTGGCGTAACAGG
GTATTCTTTACCTTGGGACCAAATAGGTTATTGGGCAGTAAAAATTGTAACAGGTGTGCC
GGAAGCTATTCCTGTAATAGGATCTCCTTTGGTGGAGTTATTACGTGGAAGTGCTAGTGT
AGGACAATCTACTTTGACTCGTTTTTATAGTTTACATACGTTTGTATTACCTCTTCTTAC
TTCTGTATTTATGTTAATGCACTTTTCAATGATACGTAAGCAAGGCATCTCTGGTCCTTT
ATAGGAAATATAGA-------TAGTTGTAATCAATCAT-------------TGGGGGAGG
AAGATATGGTATTTCATTGCTATAAATATGGATTAT----AAAAAAAAAAGAAGACATGT
ATTTGGATAATTTCCTTCAACTCC--AAAAAAAATTGGATTTATTTATTTTTTTTA----
--------CATTAATAGTTGAAGTGAATTTTCCTAATAAAAAAATGGATTATGGGAGTGT
GTGACTTGGACTATTGATTTAGCCGTGCAGATATATGCCTTTATCCGCCACATTGGAATT
CACAATTAAATGTGTCTTTGTTCCACCAACCGCGAAAGCCCCATACAATACATAGGGTAT
GCTACATAGTTTGAAGAGAATCTTTTCTATGATCAGACTCYAATCATGTTGTGCATGAAG
AGGCTCCGTAAAATCCAGTCGAATAAGTGATGTGGTAGAATCCATATTCTATTTTAG---
------CTAATACTTTGTTTTATA--------------------GTAGTATGGAAATGCA
GCCATTTCTTCTGCATTGACTCGATTTACGATATTATCGGAGTGAAACAAGGGATCTAMA
GAATGCCAGAGGCTAAACCATATTAGTAACAAGTAAAGCCTTTGTATGTAAAAAGTCTCG
GTATTT------------------------------------------------------
------------------------------------------------------------
------------------------------------------------------------
-----------------------------------CGTATGGAGTTTCTAACATCTAAAC
ATATAT--TTTTTATAGGGATGCGTTTGGTTCGTTTGATTCTTGCTCGAGCTGGATGATG
AAAAATTATCATGTCCAGTTCCTTTGGAGGATGGATTTATGAATTCACCTATCCCAATAA
CAAAAAAACCCGATTTGACAGATCCTGTATTAAGAGCTAAATTGGCTAAAGGAATGGGTC
ATAATTATTACGGAGAACCCGCATGGCCCAATGATCTTCTATATATTTTTCCAGTAGTAA
TCTTAGGTACTATTGCATGTAATGTAGGATTAGCGGTTCTAGAACCATCAATGATTGGTG
AACCCGCAGATCCATTTGCAACTCCTTTGGAAATATTACCTGAATGGTATTTCTTTCCCG
TATTTCAAATACTTCGTACAGTACCAAATAAGTTATTGGGTGTTCTTTTAATGATTTCAG
TACCTGCGGGATTATTAACAGTACCCTTTTTGGAGAATGTTAATAAATTCCAAAATCCAT
TTCGTCGTCCAGTCGCGACAACCGTTTTTTTGATTGGTACCGTAGTGGCCCTTTGGCTAG
GTGTTGGAGCAACATTACCTATTGATAAATCTTTAACTTTAGGTCTTTTTCAAATTGATT
CAATTATAAAAAGGCGCGATATGTTTATCTAGGGAATAATCACTTTAAGCTGAATTCTCC
CTAGATAAAC-ATCTATTCAATGTTAAAAAAGTTAAAAAAAATAGGTCCATTGGATTTA-
---------------AAATCGATTGCGAAATGCTTTTCTGTTTTTAGAATGTCTAATATA
TGTTTTACATCGTCTATGTGCAAATGTTCAATTTTCATAAGATCTTCTTGACTCTTATTT
AAAAGGTCCAATAATGTATATATATTTGACCTTTTCAGGGAATTATAGATCTTCGGAGTC
AATTCTAATTGATCAATAAAAATATATTTCAATGCAAGTGTTTTTTTCTTTTTCTTT---
---AGTTTAGCTAATCTATCATGAAAAGTAAAAAGAGGTAAAGTAACCTTGTGCTGATTT
TTTTCTAAATGCGCGTTTTCTTCTTTTGCATGTAGAAAAAGAATAAATAAATTAATCAAA
GTTCGAGAGGCTTCATGAAGTGCTTCTTTAGGGGTTAAACTTCCATTTGTCCATATTTCC
AGAAAAAGTATCTCGTGCTTTTCATTCCCGTTTCCATAAGAATGAACACTATGATTTGCG
TTTTTAACGGGCATGAATGTAGCATCTATAGGATAAGTTTCATCTTGAAAATTTTTTGGC
GGTTTTAGACGATAGCCGCGACCTCTCTCGATTTGTAATTCAATACGCAAATCAATAGGT
TCGGTTAGTTTAGCTATATACTGTTTATTATCAATGATTTCCACCCCAGGTGGGAGGATG
ATGTCTTGAGCAGTTACATATCCAGGGCCTTTTACATAAATAGATGCGTTATGAGTTCCA
TACAAATTACTTCTCAATACAATTTCTTTTAAATTCATTAAAATTTCATGTACCGATTCT
TGAATACCTATTATAGTAGAAAATTCATGTGTTATTTTATGAGATTTTGATTTTGCACAT
GTAATACATGTTCCTTCTATTTCTCCAAGCAAAGCTCTTCGCATCGCAATTCCTATTGTG
TCGGCTTGACCTTTCATAAGTGGAGACAGAATAAAACGTCCATAATAAAGACGCTTACCG
GTGGCTCTTGATTCAATACACTTCCACTGTAGTGTCCGAGTAGATATTCTTACTTTCTCT
CGAACCATAATAATTTTATTATTTTTT--TTGATCAAATAATTGAATTATTTATTTCTCT
TGAAATCTATTCAATG-TTTTTTTTACACGCGCCTTTTTTTCGGGGCTCTGCAGCCATTA
TGTGGCATAGGAGTTACATCTCGGACGAAACTTAATAGTATACCACTTCTGCGAATAGCT
CTTAATGCTGCATCTCTTCCGAGACCAGGACCTTTTATCATAACTTCTGCTCGTTGCATA
CCTTGATCTACTACTGTTCGAATAGCAATTCCTGCTGCAGTTTGAGCAGCAAATGGGGTC
CCTCTTCTTGTGCCTCTGAATCCACAAGTTCCAGCGGAGGACCAAGAGATTACTCGGCCC
CGGACATCTGTAACGGTCACAATAGTATTGTTAAAACTTGCTTGAACGTGGATAACTCCT
TTTGGTATTTTGCGTGCATTCCTACGTGAAGTACTACGTCCATTCTTGCGTAAACCAATT
CTTGGTAAAGGTTTTGGCATATTTTATCATCTCATAAATATAAGTCATAAGTTTATGGAT
ATATCCATTTTGTGTCAAAATAGATCTTTT-TTTTTTATTTGTACGTTGGATCTTTTAGC
GAGTCTCCGTTTACAAAGATTATCCTTGTCTTTGTTTATGTCTAGGATTGGAGCAAATGA
CTTTAATGCGTCCCCGTCTCCGTATCAGTCGACATTTTTCACAAATTTTACGAACAGAAG
CCCTTATTTTCATATTTGTCATTCCTTAATTT---------AAAATATACATATTTTA--
------------------------------------------------------------
------------------------------------------------------------
---------------TTTTTGAAGAA-AATAAGTTT-----CTTTTAA-------CCCCG
GTTTTATATGTATAAAACCGCGTGGGGTCTTTCTCGAAACAT------------------
------------------------------------------------------------
------------------------------------------AAATATCTACTAATGTAG
G---------------AACTTGTTCCTT--TCCCCCCCACTTTTTTTCACAAATAGAAAG
TCCAGATACAATTTTGAAAGGATTACCATATATAACACAAGATTTCTCCACCGATTCTTT
TTAGTCGGGCTTCTCGGTCTGTCATTATACCCTGAGAAGTAGAAAGAATTACAATCCCCA
TTCCGCCTAAAATTTTAGGAATTTGTTGATAGTTGGAATAGATACGTAAACCGGGTCGAC
TGATCCGTTTTAAATTTATACTTGTTTTATATGACCCTTTTCTATTCCTTCTATGCCGTA
GAGTTAAAACCAAAAAATTTTTGTTTCCTTCTTGGTGTTTCCTCACATTTTCAATAAAAC
CCTCTTGTAAAAGTATTTTAATAGTGTGTTCCGTAGTGGTAGTAGATCTTATTCGAATGG
TTCCTTTTTTATTCATGTCAGCATTTCTTATAGAAGTTATTATGTCAGCAATAGTGTCCC
TATTCATGATAAACTAAAACTTTTGTTGTTCCCTAACTTGGATATAATCAACATATTCA-
--------------------TTTT---TTTTTATGAAAAAA-------TTTATTAAAGAT
ATATACGTGAAACACAATCTATTA------------------------------------
------------------------ATT-TTATCTATTA----------TATATTATATG-
-CTTTTTTATAATACTTCAGGTGCTAATGAAACTATTTTAGTAAAATTGAATTGTCTCAA
TTCCCGGGTAATCGCACCAAAAATTCGAGTTCCTTTTGGATTTCCTTCTTGATCAACGAC
AACTGCAGCATTGTCATCATATCGTATTATCATACCGTTGTTGCGTTTGAGTTCTTTACT
GGTACGTACGATTACAGCTCTGATCACTTCGGATCTTTCTAGAGGTGAATTTGGTATTGC
TTCTTTGATCACAGCAACAATAACGTCACCAATATGAGCATATCGGCGATTATTAGTTCC
CAGGATTCGAATGCACATTAATTCTCGGGCTCCGCTATTATCTGCTACATTCAAACGGGT
CTGAGATTGGATCATATCATTTTGTTATTTCAATGCAAAGGACAAA--AAAAGAAATATT
ATTTGTT-----------AAAAAACTTGCGA-TTTTTTCATCCCCAAGACCCCTT-----
TAGTTTCATTTTCTATTCCTATTTCCTATCCTGAAATAATGAATTGAGTTCGTACAGGCA
TTTTTGACGCTGCTATTGAAAAAGCCTTTTTGGCTATACTTTCTGCTACTCCGCTCATTT
CATAAAGTATTCTTCCTGGTTTAACAACAGCTACCCAATATTCAGGAGATCCCTTTCCCG
AACCCATGCGTGTTTCTGTGGGTCTTACAGTAACAGGTTTGTCGGGAAAAACACGTACCC
ATATTTTTCCACCGCGGCGCGCATTTCGTGTCATTGCCCGCCGCCCTGCTTCTATTTGTC
GAGCTGTAATCCAAGCGGGTTCAAGTGCTTGAAGAGCATATCTACCGAAAGAAATACGAT
TACCTCGATAAGATATTCCTTTCATCCTTCCTCTATGTTGCTTACGGAATCTGGTTCTTT
TGGGGTTCTAGTTGATGGTTGTTTCTCAATTCCATCTCTACTACAAAACCGGACATGAGA
ATTTCTTCTCATCCAGCTCCTCGCGAATGAAATTAT-AAAAAAA-----ATTATAAAAAT
ATACATAGAGTTGATGAATAGTCTACTGAATGCTGGAATCCTTTGAAATTTCATCTA---
------------ATTTATTTATTATTATTGGAAATTAGTATATTTTGTTTTTAGTTTTAG
TTAA----------AAAAC-----------------------------------------
------------------------------------------------------------
------------------------------------------------------TAAATA
------------------------------------------------------------
------------------------------------------------TCCCTCCTAATG
AATCATTAAGA-------TTCATTTTCAATAGCATCTTATGCATTCATAGGTTCCGTCGT
TCCCGTCACTTCTCAATTATTGGTTAGGTCTTAATTTTATAATGGAGCACTAATAAAAAT
TATTCTTAAATCAATCTTCTCAATCTTTTTTGACTCGAGGCTCGTGATTTTTTTTCTATA
AATATGAAGAAATTCATTTAATTATAGATTTTTTGGTAGTGATGCTTTATTACATTAGCT
TTTATATGAGATGACTCATAGACCTTACATATTGGTATTGAATTC--------TATATAT
-TATATTTTCTATCTTTCTCTCTCCTTTCCATTTATCTGCAAAATTGGAATTTTGCTTTT
CAATTCAAAATCCGATTCATTTTACTTTTTTTTATGTAAAAATAAGATTTGAATTGCTAC
AATGATATAACCAAT---------------------------------------------
------------------------------------------------------------
------------------------------------------------------------
------------------------------------------------------------
-----------------------------------AAAGAATGAAAGAGGTTGTCATTTT
TTGTTCTTT-------------------------------------------TCCTCGTT
TCCAAATGTCCAAATTTTTATACCTAATACTCCATAAATAGTTATAACTGTATAGGAACA
ATAATCAATTTTAGCTCCAATGGTTTGTAGAGGAACCCTACCTTCTCTAATCCATTCAAC
GCGTGCAATTTCTTTTCCGTCAAGACGCCCCGCAATTTGTATTTGAATTCCTTTTGTATC
CGCTTGTTTAGTTAATTCAATAGCTTTTTTCATTGCCTTGCGAAAGGGGACTCGATTCTT
TAATTGTCCGGCTATAAATTCTGCAAGAATAGTAGGGTGTTTGTACGGTTTTTTAATTCT
TTTAATCGAAATGTTCAGCTTTTGGTTCACACAATTAAGTTCTTTTTGTACATTTAGTTC
TAATTCTTCGAGTTTTTTACTTTTAGGTTTAGTTTCTATTAAAAATTTTGGGAATCCCAT
ATATATTATAACCTGAATTACATCAATTCGTTTTTGAATCGTTATACGTGAAATTCCTTC
AACACCAAAAGAAACTTTCATATCTTTTTGTACAAAATTCTTAATACAGTTTCTTATTTT
TTTATCTTCTTGTATACCTTCGGAATAATTTTTTGGTTGTGCAAACCAAATTGAATGGTG
ATCTTGGGTTGTACCAAGTCTGAAACCAAGTGGATTTATTTTTTGTCCCATAATCCCTCA
CTACTATACATATGATGAGATGTTATACCCGTGGATTTTTTTTCTTTATCTTTCTTTTAG
CGATTCTT-------TTAAGCATAGGGT-----ATATTCTTC---------ATAGA-TTT
TTCATA--AGGATATATCTATTAGTACAATAGTTATATGGCAAGTTGGTCTTTTTATTAG
AGAATTGCGACCTCGAGCCCGAGGTTTTAATCTTTTCATAGTAGCACCTTCGTTAACTTC
GGCTTTACTAATGACTAAACTTGCTTCGTTAAACCCCCTATTGTGACTAGCATTTGCTGC
GGCAGAATAAACTAATTTAAAAATAGGATAACATGTTCGATAAGGCATGAGCTCTAGTAT
CATAAGTGTTTCTTCGTAGGAACGTCCACGAATCTGATCAATAACTCTTCGTGCTTTGTG
GGCAGACATACATATATGTTGACCTAAAGCATATACATAAGGA------GATAATTTTTT
CCGTCTCTTCTTTATCATAAGATTCAC-----CTCAAAG------AACTAAAAAGTATTT
TATT----ATTAATGTAAAGAGAGAAGCATCTAGAATGTATATTTCTTTTTATTAACGAC
GAGATTTATTATCATTTTTTGTGTGTCCCCGGAAATATAGAGTAGGTGAAAATTCTCCCA
ATTTATGACCCACCATATGATCTATTATATAAATAGGTAAATGTTCCTTTCCATTATGGA
TAGCAATAGTATGGCCAACCATTGTGGGTATAATAGTAGATGCTCGGGACCACGTTACTA
TTATTTCTTTTTCTGCCTTTGTGTTAAGTTTATTTATTTTTCTTAATAAATGATTTGCTA
CAAAAGGGTTTTTTTTTAGTGAACGTGTCACAGTAAATTTCTCCTATTTTTTTTTTTTGA
AAAGACGAAGAAACAAAGTCTATTTTCTCTCCTATTTACTACGGCGACGAAGAATCAAAT
TATCACTATATTTATTCCTTTTTCTACTTCTTCTTCCAAGTGCAGGATAACCCCAGGGGG
TTGCGGGTTTTTTTCTACCAACAGGGGCCCTCCCTTCACCACCCCCATGGGGATGGTCTA
CAGGGTTCATAACTACTCCTCTTACTATAGGACGCTTACCTAGCCAACATTTAGATCCGG
CTCTACCCAAACTTTTCTGGTTCACCCCAGCATTCCCTACTTGTCCGACTGTTGCTGAGC
AGTTTTTGGATATTAAACGAATCTCCCCAGAAGGTAATTTTAATGTGGCCGATTTCCCCT
CTTTTGCAATCAGTTTCGCTACAGCACCTGCAGCTCTAGCTAATTGTCCACCCTTTCCAA
GTGTGATTTCTATGTTATGTATGGCCGTGCCTAAGGGCATATCGGTTGAAGTAGATTCTT
CTTTTTGATCAATCAAAACCTCTTCCCAAACCGTACAAGCTTCTTCCAAAGCATACGGCT
TTCTGGGTGTAGATGATGATATCTATACAGATGGATCTTATCTATCATACAATGAAGTAA
AGTACTACATGAGTGGATATATAGGAATCCAAATCTGCCGAATCACTCATGTTATGCTCT
TCTACATCCTAGGTCTTCCCGTTCCCTCATCTGGCTTATGTTCTTCATGTAGCATTCAGA
TCGAATGACTCTATGAAATTACGTCGATACTTCCACATATTAGGGGTAACGTAGGAGACA
TCTCTATTTTTCCCCCGGGGAATCTTTAGAATTACCACTGCTTAGCTTTCAATTCGTCTC
TGACCATCAAATGAAATGTGAATAACCCGTCCTCCTCTCTTTGAAACAAGGGGCGCTTCT
GGTTCTGTCGGTGCTTGAAACAATTTTGTCTTCTCCATATTACTATATCTCTAGAGTCAA
TAATTTTATATGAGGAACTACTGAACTCAATCACTTGCTGCCGTTACTCTTCAGTTTTCT
GTTGAGGTCTATCCTGTAGAGGTACTCAAATTGGATCAGTGATCGATTTCTAGGTTTCGT
CGTAAACCTAATTGGTTACTTCCAATTACGTAAATCAATAGTTCAAACCGCACTCAAAGG
TAGGGCATTTCCCATTTTTATAGGAACTTCTGTACCAGAAATAATGGTATCTCCAATTAT
AGCCCCTCTGGGATGTAAAATATATCTCTTCTCACCATCCCCATAGTGTATGAGACAAAT
GTATGCATTTCGATTAGGGTCGTATTCTATGGTTACGATTCTACCATATATGTCTTTTTC
ATTCCGTCGAAAATCGATTTTACGGTATAGACGCTTATGACCCCCCCCTCTATGCCTTGC
GGTAATGATTCCTCTAGCATTACGTCCTTTACCACAACGATGCTGTCCATAGATCAAATT
ATTTCGTGTATTGGATTTTACTTGACTGTCTACGGCTCCATTGCGTGTGCTCGGGGTAGA
AGTTTTGTATAAATATATCGCCATGCTATTAAGTATTTTGATTTAAGTTCTTTTCTTTCT
AAGAGGTGGAATAGAATAACCCGGTTGAAGCGTAATGATCATACGTTTGTAATGCATTGT
ATGTCCCATAATAGGTCTCATTCTTCTGCCCTTTCCCGGGAGTCGATGGCTATTCATAGC
TATTACCTTGACACCAAAGAAGAGTTCGACCCAATGCTTTATTTCTGTCCTAGTTGATCC
TAATTCGACATTAAAAGTATATTGATTTTTCCCCAATAACTGAATACTTTTGTCTGTAAA
TACTGCATATTTGATTCCATCCATAAATCTATTTTCTTCCCTATGAGTTCTAGTCTCAGT
AAGAATGCTAGTTCTTACTGTTCATATGTTATGATATGAATATACCACACCAATTCGTTA
TGTATGGATGATGAGATTCCATTGATACAGAGCCAATTCCAATAGACTTATTGGAGGGTC
CCATTGGCGTGCATCCAGTAGGAATTGAACCTACGAATTCGCCAATTATGAGTTGGGCGC
TTTAACCATTCAGCCATGGATGCTTAGCGGGGATCCTCGTACATGGTGAATAACCAAATT
CCAATTGAAATGAAATCTTTAGGATAAAACAATGCAATTTAGGAGGAATCAATGAAAGGA
CATCAATTCAAATCCTGGATTTTCGAATTGAGAGAGATATTGAGAGAGATCAAGAATTCT
CACTATTTCTTAGATTCATGGACCCAATTCAATTCAGTGGGATCTTTCATTCACATTTTT
TTCCATCAAGAGCGTTTTATAAAACTCTTGGACTCCCGAATTTGGAGTATCCTACTTTCA
CGCAATTCACAGGGTTCAACAAGGAATCAATATTTCACGATCAAGGGTGTAGTACTATTT
GTAGTAGTGGTCCTTATATATCGTATTAACAATCGAAAGATGGTCGAAAGAAAAAATCTC
TATTTGACAGGGCTTCTTCCTATACCTATGAATTCCATTGGACCCAGAAATGATACATTG
GAAGAATCCTTTGGGTCTTCCAATATCAATAGGTTGATTGTTTCGCTCCTGTATCTTCCA
AAAGGAAAAAAGATCTCTGAGAGCTGTTTCCTGGATCCGAAAGAGAGTACTTGGGTTCTT
CCAATAACTCAAAAGTTTATCATGTCTGAATCTAACTGGGGTTCGCGGTGGTGGAGGAAC
TGGATCGGAAAAAAGAAGGATTCTAGTTGTAAGATATCTAATGAAACCGTCGCTGGAATT
GAGATCTCATTCAAAGAGAAAGATATCAACTATCTGGAGTTTCTTTTTGTATATTATATG
AATGATCCGATCCGCAAGGACCACGATTGGGAATTGTTTGATCATCTTTCTCCGAGGAAG
GGGCGAAACATAATCAACTTGAATTCGGGACAGCTATTCGAAATCTTAGTGAAAGACTGG
ATTTGTTATCTCATGTTTGCTTTTCGTGAAAAAATACCAATTGAAGTGGAGGGGTTCTTC
AAACAACAAGGAGCTGGGTCAACTATTCAATCAAATGATATTGAGCATGTTTCCCATCTC
TTCTCGAGAAAGAAGTGGGCTATTTCTTTGCAAAATTGTGCTCAATTTCATATGTGGCAA
TTCCGCCAAGATCTCTTCGTTAGTTGGGGGAATAATCCGCACGAATCGGATTTTTTGAGG
AACATATCGAGAGAGAATTGGATTTGGTTAAACAATGTGTGGTTGGTAAACAAGGATCGG
TTTTTTAGCAAGGCACGAAATATATCGTCAAATATTCAATATGATTCCACAAGATCTAGT
TTCGTTCAAGGAAGGGATTCTAGCCAATTGAAGGGATCTTCTGATCAATCCAGAGATCAT
TTCGATTCCATTAGGAATGAGGATTCGGAATATCACACATTGATCAATCAAAGAGAGATT
CAACAACTAAAAGWAAAAGAAAGATCGATTCTTTGGGATCCTTCCTTTCGTCAAACGGAA
CGAACAGAGATAGAATCAGACCGATTCCCTAAAAGCCTTTCTGGATATTCCTCAATGTCC
CGGCTATTCGCGGAAGGTGAGAAGGAGATGAATAATCATCTGCTTCCGGAAGAAATTGAA
GAATTTCTTGGGAATCCTACAAGATCCATTCGTTCTTTTTTCTCTGACAGATGGTCAGAA
CCTCATCTGGGTTCGAATCCTACTGAGAGGTCCACTAGAGATCAGAAATTGTTGAAGAAA
GAACAAGATATTTCTTTTGTCCCTTCCAGGCGATCGGAAAATAAAGAAATAGTGAATATA
TTCAAGATAATTACGTATTTACAAAATACCGTCTCAATTCATCCTATTTCATCAGATCCG
GGATGTGATATGGTTCTGAAGGATGAACTGGATATGGACAGTTCCAATAAGATTTCTTTC
TTTMCAAAAAATCCATTTTTTGATTTATTTCATCTATTCCATGATCGGAACGGGGGGGGA
TACACGTTACACCACGATTTTGAATCAGAAAAGAGATTTCAAGAAATGGCGGATCTATTC
ACTCTATCAATAACCGAGCCGGATCTGGTGTATGATAAGGGATTTGCCTTTTTTATTGAT
TCCTACGGATTGGATCAAAAACAATTCTTGAATGAGGTATTCAACTCCAGGGATGAATCG
AAAAAGAAATCTTTATTGGTTCTACCTCCTATTTTTTATGAAGAGAATGAATCTTTTTAT
CGAAGGATCAGAAAAAGATGGGTCCGGATCTCCTGCGGGAATGATTTGGAAGATCAAAAA
CAAAAAATAGTGTGCTAGCAACAACATAATGGAGGCAGTCAACCAATATGGATTGATCCG
AAATCTGC---------AATATAGCACCTATGGGTACATAAGAAATGTATTGAATCAATT
CTTTTTAATGAATAGATCCGATCGCA------AATATGGAATTCAAAGGGATCAAATAGG
AAATGATACTCTGAATCATAGAACTATAATGAAATATACGATTAACCAACATTTATCGAA
TTTGAAACAGAGTCAGAAGAAATGGTTCGATCCTCTTATTTTTCTTTCTCGAACCGAGAG
ATCCATGAATTGGGATCCTAATGCATATAGATACAAATGGTCTAATGGGAGCAATAATTT
CCAGGAGCATTTGGAACATTTCATTTCTGAGCAGAAGAGCCTTTTTCAAGTAGTGTTCGA
TCGATTACGTATTAATCAATATTCGATTGATTGGTCTGAGGTTATCGACAAAAAAGATTT
GTCTAAGTCACTTCGTTTCTTTTTGTCCAAGTTACTTCTTTTTTTGTCCAAGTTTCTTCT
CTTTTTGTCTAACTCACTTCCTTTTTTCTTTGTGAGTTTCGGGAATATCCCCATTCATAG
GTCCGAGATCCATATCTATGAATTGAAAGGTCCGAATGATCAACTCTGTAATCAGCTGTT
AGAACCAATAGGTCTTCAAATCGTTCATTTGAAAAAATTGAAACCCTTCTTATTGGATGA
TCATGATACTTCCCAAAAATCGAAATTTTTGATCAATGGAGGAACAATATCACCATTTTT
GTTCAATAAGATACCAAAGTGGATGATTGACTCATTCCATACTAGAAATAATCGCAGGAA
ATCTTTTGATAACACGGATTCCTATTTCTCAATGATATCCCACGATCAAGACCATTGGCT
GAATCCCGTAAAACCATTTCATAGAAGTTCATTGATATCTTCTTTTTATAAAGCAAATCG
ACTTCGATTCTTGAATAATCTACATCACTTCTGCTTCTATTGTAACAAAAGATTCCCTTT
TTATGTGGAAAAGGCCCGTATCAAGAATTATGATTTTACGTATGGACAATTCCTCAATAT
CTTGTTCATTCGCAACAAAATATTCGCTTTGTCTTTGTGCGGCGGTAAAAAAAAACATGC
TTTTTTGGAGAGAGATACTATTTCACCAATCGAGTCACAGGTATCTAACATATTCATACC
TAATGATTTTCCACGAAGTGGTGACGAAAGGTATAACTTGTACAAATCTTTCCATTTTCC
AATTGGATCCGATCCATTCGTTCGTAGAGCTATTTATTCGATCGCAGACATTTCTGGAAC
ACCTTTAACAGAGGGACAAATAGTCAATTTTGAAAGAACTTATTGTCAACCTCTTTCGGA
TATGAATCTATCTGATTCAGAAGGGAAGAACTTGCATCAGTATCTCAATTTCAATTCAAA
CATGGGTTTGATTCACACTCCATGTTCTGAGAAAGATTTACCATCCGAAAAGAGGAAAAA
ACGGAGTCTTTGTCTAAAGAAATGCGTTGAAAAAGGGCAGATGTATAGAACTTTTCAACG
AGATAGTGCTTTTTCAACTCGCTCAAAATGGAATCTATTCCAAACATATATGCCATGGTT
CCTTACTTCGACAGGGTACAAATATCTAAATGTGATATTTTTAGATACCTTTTCAGACCT
ATTACCGATACTAAGTAGCAGTCAAAAATTTGTATCCATTTTTCATGATATTATGCATGG
ATTAGATAGATCATGGCGAATTCTTCAAAAAAAATTGTGGAAGACACAATGGAATCTGAT
AAGCGAGATTTCCAGTAAGTGTTTACATAATCTTCTTCTGTCCGAAGAAATGATTCATCG
AAATAATGAGTCACCATTGATATCGACACATCTGAGATCGCCAAACGTTCGGGAGTTCCT
CTATTCAATCCTTTTCCTTCTTCTTGTTGCTGGATATCTCGTTCGTACACATCTTCTCTT
TGTTTCCCGAGCCTCTAGTGAGTTACAGACAGAGTTCAAAAAGGTCAAATCTTTGATGAT
TCCAGCATACATGATTGAGTTGCGAAAACTTCTGGATAGGTATCCTACATCTGAACTGAA
TTCTTTCTGGTTAAAGAATCTCTTTCTAGTTGCTCTGGAACAATTAGGAGATTTTCTAGA
AGAAATACGGGGTTCTGCTTCTGGCGTCAACATGCTATGGGGTGGTGGTCCCGCTTATGG
GGTCAAATCAATACGTTCTAAGAAGAAATTTTTGAATATCAATCTCATCAATCTCATAAG
TATCATACCAAATCCCATCAATCGAATCACTTTTTCGAGAAATACGAGACATCTAAGTCA
TAGAAGTAAAGAGATTTATTCATTGATAAGAAAAAGAAAAAACGTGAACGGTGATTGGAT
TGATGATAAAATAGAATCCTTGGTCGCGAACAGTGATTCAATTGATGATAAAGAAAGAGA
ATTCTTGGTTCAGTTCTCCACCTTAACGACAGAAAAAAGGATTGATCAAATTCTATTGAG
TCTGACTCATAGTGATCATTTATCAAAGAATGACTCTGGTTATCAAATGATTGAAGAGCC
GGGAGCAATTTACTTACGATACTTAGTTGACATTCATAAAAAGTATCTAATGAATTATGA
GTTCAATACACCCTGTTTAGCCGAAAGACGGATATTCCTTGCTCATTATCAGACAATCAC
TTATTCACAAACCTCGTGTGGGGCGAATAGTTTTCATTTCCCATCTCATGGAAAACCCTT
TTCGCTCCGCTTAGCCCTACCCCCCTCTAGGGGTATTTTAGTGATAGGTTCTATAGGAAC
TGGACGATCCTATTTGGTCAAATACCTAGCGACAAACTCCTATGTTCCTTTCATTACAGT
ATTTCTTAACAAGTTCCTGGATAACAAGCCTAAGGGTTTTCTTATTGATGATAGTGACGA
TATTGATGTGAGTGACGATCTCGACCGTGACCTTGATACGGAGCTGGAGCTTCTAACTAG
GATGAATGCGCTAACTATGGATATGATGCCGGAAATAGACCGATTTTATATCACCCTTCA
ATTCGAATTAGCAAAAGCAATGTCTCCTTGCATAATATGGATTCCAAACATTCATGATCT
GGATGTGAATGAGTCGAATTACTTATCCCGTGGTCTATTAGTGAACTATCTCTCCAGGGA
TTGTGAAAGATGTTCCACTAGAGATATTCTTGTTATTGCTTCGACTCATATTCCCCAAAA
AGTGGATCCCGCTCTAATAGCTCCGAATAAATTAAATACATGCATTAAGATACGAAGGCT
TCTTATTCCACAACAACGAAAGCACTTTTTCACTCTTTCATATACTAGGGGATTTCACTT
GGAAAAAAAAATGTTCCATACTAATGGATTCGGGTCCATAACCATGGGTTCCAATGTACG
AGATCTTGTAGCACTTACCAATGAGGCCCTATCAATTAGTATTACACAGAAGAAATCAAT
TATAGACACTAATCTAATTAGATCTGCTCTTCATAGACAAACTTGGGATTTGCGATCCCA
GGTAAGATCGGTTCAGGATCATGGGATCCTTTTCTATCAGATAGGAAGGGCTGTTGCACA
AAATGTATTTCTAAGTAATTGCCCCATAGATCCTATATCTATCTATATGAAGAAGAAATC
ATGTAATGAAGGGGATTCTTATTTGTACAAATGGTACTTCGAACTTGGAACGAGCCTGAA
GAAATTGACGATACTTCTTTATCTTTTGAGTTGTTCTGCCGGATCGGTTGCTCAAGACCT
TTGGTCTCTACCCGGACCCGATGAAAAAAACGGGATCACTTATTATGGACTTGTTGAAAA
TGATTCTGATCTAGTTCACGGCCTATTAGAAGTAGAAGGCGCTCTGGTGGGATCCTCACG
GACAGAAAAAGATTGCAGTCGGTTTGATAATGATCGAGTGACATTGCTTCTTCGGCTCGA
ACCAAGGAATCCCTTAGATATGATGCAAAATGGATCTTGTTCTATCCTTGATCAGAGATT
TCTCTATGAAAAATACGAATCGGAGTTTGAAGAAGGGGAAGGAGAAGGAGTCCTCGATCC
ACAACAGATAGAGGAGGTTTTATTCAATCACATAGTTTGGGCTCCTAGAATATGGCGCCC
CTGGGGCTTTCTATTTGATTGTATCGAAAGGCCCAATGAATTGGGATTTCCCTATTGGGC
CAGGTCATTTCGGGACAAGCGGATCATTTATGATGAAGAGGATGAGCTTCAAGAGAATGA
TTCGGAGTTCTTGCAGAGTGGAACCATGCAGTACCAGATAGGAGATAGATCTTCCAAAGA
ACAAGGCTTTTTTCGAATAAGCCAATTCATTTGGGACCCTGCGGATCCACTCTTTTTCCT
ATTCAAAGATCCGCCCTTTGTCTCTGTGTTTTCACATCGAGAATTCTTTGCAGATGAAGA
GATGTCAAAGGGGCTTCTTACTTCCCAAACCAATCCTACTACATCTATATATAAACGCTG
GTTTATCAAGAATACGCAAGAAAAGCACTTCGAATTGTTGATTCATCGCCAGAAATGGCT
TAGAACCAATAGTTCATTATCTAATGGATTTTTCCGTTCTAATACTCTATCCGAGAGTTA
TCAGTATTTATCAAATCTGTTCCTATCTAACGGAACGCTATTGGATCAAATGACAACGGC
ATTGTTGAGAAAAAGATGGCTTTTCCCGGATGAAATTGGATTCATGTAATAGGAGAAAGG
TTTCCCATTCCTTAGCATGAAAGATATGTGGCCATGAAATAGGGATTAAGTGGAACAGAA
TTGATTGGGTGGTAAAGTCGTGGAAAGACCTCTTTCTTCCATATTTTGGACATGGAGGAA
TATGTTACTGCTGAAACATGGAAGAATTGAAATCTTAGATCAAAACACTATGTATGKAAA
TTTGTATCCATTGAGCCAAGAATTCTTGAACAACGAGCAACCAGAGCTATTACTCACTAC
ATCAAAAAATTTCCATTAATGAAAGATGTAAATCCATTGGAAAATCAAAAATACGTATGT
CGGATGAAATGATGGTTCTTGCTATCTGCTCCAATAACGAATCATTGGTTTAACTGAATA
ACTAACTGAATAACTAAATAAAATAGATAGAACCTTCTCTTCGTCTCAGGTCGATGGATC
TTCTCAATTGGAAGATCCCCTATATGGATAATACACATTCCAGTCGACCGGGCCTAATTC
TAATTGTTTTGTTCCGAAGCAAAGATATCCACGGGGCGGTTCGTCCTATTCAGATATTCA
CGACCAAGAAGTACCGGATTCTCTTTCGGATAGTCCCTGAAAGGAGAAGGAAGGATGGAA
TGCCAACAGACGCCTATTGTTGAATTCACCCGACCCGATAGTACCCA-TTTTTTTGGGGA
CCATCCAGTGCCAAAGTCACTGAATGGGTAAGTCGCCAATCCCTAAAACGGACTATGTAA
TGTACTTTATCTGTTGGGTGACGGGCGGGCATTTTATCAGAGGTTTCTATTGTATCAATC
TACTCTTGTGTAATTCCTGTTGAAGCATATACTCGGGGGTGGTTGCAGGGCGAACGATTT
CAAAGCGAACTCCCCATTCATTAGATAGAGAAGATCATCAAGATTTCGTGATCCACTGCC
GAACTTATTCCAATTCAATAAGAGATCTCTTATTGATATT-----GAAKACTCGAACCTC
CACGCTCTTTAGCACGAGATTTTGAGTCTCGCGTGTCTACCATTTCACCACCAAGGCATC
TTGAAAGTGAATCGTATTCCATGAATATGATATCTATCTAGTGTGATGTATGGAATATAT
GACAAAGGTGGAGTGTTGGAGTATTTCTATTGATCGTTCATGTCATATAGGCCCGAGTCG
GACATCCAATTGCTTCGATTTGAATTATCCGGAACATGCCTTATATAYA--TKMCTTATA
TATATTATATCAAAAAAATGGACAATCAAACCCATTTCTCGATTCAATAGACGCCCAAAG
AGGTGAATAGAATAGGGTCCCAAATAAGGAGAGATATATATGTAAAAAGCAGGTCCGATT
ACGCCTATTCCTAATCCTAAATGGAATGTAACGACGGAGGGGTCCATATGTAAACATAGT
ATCTATTTAGATACGCTCGAATGACCWKAGATACGCTCGAATGACCCCTTCTCATAATGA
GAATGTATATAAGCCTATTCCGGCCTGGTCCGGTATGGAATGAACTTATAATCCTGGAAT
CGACTCGATTATCAGATTATAAGTTCATAACCCTAGCCCATTCCCATTTTGGGCGGAACA
GATCTACTAATTCTTTGATTCCAGTTAGTAAGAGGGATCTTGAACTAAGAAATAGGTTCT
AGAAGCTAAAAAAGGGTATCTTGAGCAATTTCAATAATCGGGTTCATTGATATTCCTGGT
ATAGTAGATGCTATTACACATACAATCATACTCAATTCGATGGAATTGTTTGATCTTAAA
GGGGATCTTCTATAATTTCGCACGTGAGGGGTTATTTCTTGGTTTCGTCCAGTCATTAAT
AACTTGATTATTTTTAGATAATAGTAGATAGAAAGAACGCTCGTAAGGAGTCCTATTGAA
ACCAACAAATATAGGCCTGCCTGCCATCCACACCAGAATAAATGGAGTTTTCCGAAAAAA
CCTGCTAGTGGAGGAAGACCTCCTAGGGATAAGAGACATAGGGCTAAAGAGAGAGCCAAA
AAAGGATCTTTCGTGTATAATCCTGCATAATCTCGAATGTTATCAGTTCCGGTACGTAGA
CCAAATAATACAATGCAAGCAAAAGTTCCTAGATTCATGGAGATATAGAAGAAGATATAA
GTTATCATGCTTGCATATCCACCATTTGAGTCTCCAACAATTATTCCAATAATTACATAT
CCGATTTGACCTATGGACGAATATGCAAGCATACGTTTCATGCTTGTTTGAGTAATAGCA
ATGAGATTCCCCACTATCATGCTCAGAATAGCTAGGATTTCCAGAAGAAGATGCCATTCG
TTTGATGAGAAATAAAAAGGAATATCGAAAATTCGAGTGGCTGAAGCTGAAGCAGCTACT
TTCGAAGTAACAGAAAGAAAAGCAACGACTGGAGTGGGAGAGTCAGAGTCGAAAAGAGGA
TTCCTCACTTCTTTCTCTCATTCAAAACCGTGCATGAGACTTTCATCTCGCACGGCTCCT
AAGTGATAAAAGAAAGAAGAACTCATCTTCTTTCTTTTTTGATTACCTTCCTCGCGTATG
TATAAGACCGAATCTATTCGATTTCTAAAAAGGATGACTAATCCTTAACTTTTCGAGGAA
TCCTTCATCAGTGGTTGTAATTTCTCAATCTTTCTGACTCTTTCTGACTTGCTCCTACGG
AACCAAGAGGTCGAAAAGATTGAGAAATAGAACCATCTGATTTGATTCGTTCTCAATAGC
CATGAGATGATCATCTTAGGGTGATCCTTTTGTCGACGGATGCTCCTATTACACTTGTAG
TCTCTGAAGGATGAGAACCAACTATGTAGCATCTACATCGAGAATTGAAATATTGTATAC
GTCATTAGTCCGATCTTTTGTAGGAGCTACCCGTAATAACGAACTTGCAAAATGAATC-T
ATTTATCATAAAGAGATTCGTTGTTCCTGACGCTGCTTCACCTTAATTGTTATTTGAACA
AGTAAAAGTTATGTCTTGGTCCGAGTGCGGATAGCATTTCTCTTCTGCATGTCCATGGAG
TTTTGAAAAATCCAAGCATCTCAGAGATAGATAGAGAAGTAGGAATTTTTCGAACGAACC
GCACTCCTTCGTATACGTCAGGAGTCCATTGATGAAAAGGGGCTAGGGAAAGCTTGAACC
CAATTCCTACAGTGATGAATATAAGCGCAATTGAAATTCCTGGGGAGTTATACATTTGTG
TATTGATAAGACCATTCACTATTTCTTGAAGCTCGATCTCTCCCCCGGACGAACCATATA
GCCAAGAGAAACCATGAACCAGAATAGAAGAGCTTGCCCCACCCATGAGTAAATATTTCA
TAGTAGCCTCATTAGACCGTACATCTTTCTTGGTATATCCAGATAATAGGTAGGAGCATA
AACTGAAACATTCTGGAGCTACAAAGATAGTTATTAAATCGTTAGCACCGCATAAAAACA
TTCCTCCTAGAGTAGCTGTTAATACGAATAAGAGAAACTCTGTTATAGCCATTTCTGTAC
ATTCAATGTACTCTACGGATAGAGGAATACATAGAGTTGAACATAGTAAAATAAGAAATT
GAAATATTTCGTTGAAATTGTTCGTTTGGAAATTTCCCGAAAAGCTAATCATAGGTTCTT
CTCTCCATCGGAACAATAGTGCCGTTATACTCATTACTAAACTTGTTGAAGAAATGAAAT
ATAACCAAGGTATATCTTTTTGATCAGAAGTTGAATCGATCATCAGAAGAAGAATTAGGC
CAAAAATTAGGATACATTCTGGGAAAATAAAACTTCCATCGAAGAGAAGCAAATGAAAGG
CTTTCATAAAAATTCTCGTAGAATTGAGAATGAAGTTTTCATTCTGTACATGCCAGATCA
TGAATTAGTAACTGCATCCAATCTCCAAAAAATCCCAATTGTTTCGAACTTTCTC-----
-TTTTTTTTGGAATGGAATATTTACGGAATCCCCATAAAGAGGATCAAACCTTATTCCAA
GGTATTTACCTTTTTT-TAT-----TCTTAAGCAAGTCCCCGAGAGGGCTTAATTGATCC
ATGATTTATCTTTCATCTTTCATTTCCTTTTCGTTTGTTTCGAGAAATATAGCGATCAAT
TCCGATTCTTTCTTTTTCTATTGATTCTTTTCCGATCGAGATGTATGGCTCCATGAGTCT
ATATAGATCCTGTTCATGGATTAACGAAAATGCGCAAAAGCTCTATTTGCCTCTGCCATT
CTATGAGTCTCTTCCTTTTTGCGTATGGCATCGCCACTCCCTTTGGCAGCATCCACTAAT
TCGGAACTTAATTTGAAAGCCATATTTCGGCCCGGACGTTTTCGGGATGCCCCTAATAAC
CAACGAATGGCAAGTGCTTTTCCTTGTGTGGATCCTATTTCAATGGGAACTTGATGAGTC
GATCCGCCTACACGTCTTGCTTTTACTGCTATATCGGGAGTTGCTCCACGTATTGCTTGA
CGTAAAACAGATAGTGGATTTGTTTCTGTCTTTTGTTGAATCTTTTTCATGGCTCGATAG
ATAATTTGATAAGCCAATGATTTTTTTCCGTGTTTCAGAATACGGTTAACCAACATGTTA
ACTAATCGATTACGATAAATTGGATCGGATTTTGCAGTTTTTTCTTCTGCAGTACCTCGA
CGTGACATGAGCGTACAAGGGGTTCTCAAGAATCAGTTTTCCTTTTATAAGGGCTAATAA
AATCATTTATTTTGGCTTTTTGACCCCATATTGTAGGGTGGATCTCGAAAGATATGAAAG
ACCTCCCTCCAAGCCGTACATACGACTTTCATCGAATACGGCTTTCCACAGAATTCTATA
TGTATCTATGAGATCGAGTATGGAATTCTGTTTACTCACTTTAAATTGAGTATCCGTTTC
CCTCCTTTTCCTGCTAGGATTGGAAATCCTGTATTTTACATATCCATACGATGGAGTCCT
TGGGTTTCCGAAATAGTGTAAAAAGAAGTGCTTTGAATCATTGCTATTTGACTCGGACCT
GCTCTAAAAAAGTCGAGGCATTTCGAATTGTTTGTTGACACGGACAAAGTCAAGGAAAAC
CTCTGAAATTCTTCCAATATTGGACCTTGGACATATAAGAGTTCCGAATCGAATCTCTTT
AGTAAAGAAGATCTTTTGTCTCATGGTAGCCTGCTCCAGTCCCCTTATGAAACTTTCGTT
ATTGGGTTAGCCGTACACTTTACATGTTTCTAGCAATTCACATGGCATCATCAAATGATA
CAAGTCTTGGATAAGAATCTACAACGCACTAGAACGCCCTTGTTGACGATCCTTTACTCC
GACAGCATCTAGGGTTCCTCGAACAATGTGATATCTCACACCGGGTAAATCCTTAACCCT
TCCCCCTCTTACTAAGACTACAGAATGTTCTTGTAAATTATGGCCAATACCTGGTATATA
AGCAGTGATTTCAAATCCCGAGGTTAATCGTACTCTGGCAACTTTACGTAAGGCAGAGTT
TGGTTTTTTGGGGGTAATAGTGGAAAAGTTGACAGATAAGTCACCCTTACTGCCACTCTA
CAGAACCGTACATGAGATTTTCACCTCATACGGCTCCTCGTTCAATTCTTTCAAAGTCAT
TGGATCCCTTTCCTCGTTCGAGAAGCTCCTCCCTTCATCCACTCCGTCCCGAAGAGTAAC
TAGGACAAATTTAGTCACGT----------------------------------------
-----SKAGAAGATTCTTCTTTTTACCAAACATATGTGGATCCAATCACGATCTTATAAT
AAGAACAAGAGATCTTTCTCGATCAATCCCTTTGCCCCTCATTCTTCGAGAATCAGAAAG
ATTTTTTTCAAGTTTGAATTTGTTCATTTGGAATCTGGGCTCTTCTACTTCATTTTTATT
TATTTCTTTTTTATTCCCTTCCGTCATTCCTTAAGTCCCATAGGTTTGATCCTGTAGAAT
CTGACCCGTTTTCTCATTGAGCGAGGGGTACGAAATAAATCTGATTGATTTTTCGATCAA
AAGTACTATGTGAAATCTTCGGGTTTTTCCTCTTTCGCTAGCCCTATCCCATAGGTACAG
CTTTTGAATCAATAAAGAACCTTTTCTTCTATATCTGTATGAATCGATATTATTACATTC
CAATTCTTTCCCGACACCTCCCAAGGAAAATCCCGAATTGGATCCCAAATTGACGGGTTA
GTGTGAGCTTATCCATGCGGTTATGCACTCTTCGAATAGGAATCCATTTTCTGAAAGATC
CTGGCTTTCGTGCTTTGGTGGGTCTCCGAGATCCTTTCGACGACCTATGTTGTGTTGAAG
GGATATCTATATGATCCGATCGATTGCGTAAAGCACGCGGTAGCAACGGAACCGGCGAAA
GTATAAAGAAAAGACAGTTCTTTTCTATTCTATCTATTATATTAG------TATTTTCTA
TTAGTAATAGATTAGTATTAGTTAGTC-------------------TTCCGTGATGAACT
GTTGGCACCAGTCCTACATTTTGTCTCTGTGGACCGAGGGGAAAGGGGCTTAGCGAGAAG
AGGATTGTACCATGAGAGAAGCAAGGAGGTCAACCTCTTTCAACTATACAAGATGGATTC
TAGCAATGCAATGTAGTTGGATTCTCATGTCGATCCAAATGAATCATCCTTTCCACGGAG
GTAAATCTTTGCCTGCTAGGCACGAAGATAGCAAGTTACAAATTCTGTCTCGGTAGGATA
TATATGTATTTTATTTCTATTACTATGAAATTCATAAATGAAGTAGTTAATAAATGAACT
AGTTAATGGTGGGGTTACCATTATCCTTTTTGTAGTGACGAATCTTGTATGTGTTCCTAA
TAAAAGGAATTTGTCC------TGGGGTCTCAAAGGGGCGTGGAAACACATAAGAACTCT
TGAATGAAAAAGAGATGTAACTCCAGTTCCTTCGGAAAAAGTAAGATCTTTGGCGCAAGA
AGAAGGGGTTGATCCGTATCATCTTGACTTGGTTCTGATTTCTCTATTTTTTTAAGAATA
CCGAGTTGGGGTCTTCTCCTACCCGTATCGAATAGAACATGCTGAGCCAAATCTTCTTCA
TGTAAAACCTGCTTTATTTAGATCGGGAAAATCATACGTTTTTATGAAACCATGTGCTAT
GGCTCGAATCCGCAGTCAATCCTATTTCCGATAGGAGCAGTTGACAATTGAATCCAATTT
TTCCCATTATTTTCGTATCCGTAATGGTGCGAAAAGAAGGCCCGACTCCAAGTTGTTCAA
AAATAGTGGCGTTGAGTTTCTCGACCCTTTGCCTTAGGATTAGTCAGTTCTATTTCTCGA
TGAGGGCAAGGGAAGGGATATAACTCAGCGGTAGAGTGTCACCTTGACGTGGTGGAAGTC
ATCAGTTCGAGCCTGATTATCCCTAAACCCAATGTGAGTTTTTCTATTTTGATTTGCTCC
CCCGCCGTCGTGATCGAATGGATAAGAGGCTCGTGGGATTGACGTGAGGGGGTAGGGGTG
GCTATATTTCTTGGAGCGAACTCTAAGCGAATATGAAGCGCATGGATATAAGTTATGCCT
TGAAATGAAAGACAGTTCCGAATCAGCTTTGTCTACGAATAAGGAAGCTATAAGTAATGC
AACTAAGAATCTCATGGAGAGTTCGATCCTGGCTCAGGATGAACGCTGGCGGCATGCTTA
ACACATGCAAGTCGGACGGGAAGTGGTGTTTCCAGTGGCGGACGGGTGAGTAACGCGTAA
GAACCTGCCCTTGGGAGGGGAACAACAGCTGGAAACGGCTGCTAATACCCCGTAGGCTGA
GGAGCAAAAGGAGGAATCCGCCCGAGGAGGGGCTCGCGTCTGATTAGCTAGTTGGTGAGG
CAATAGCTTACCAAGGCGATGATCAGTAGCTGGTCCGAGAGGATGATCAGCCACACTGGG
ACTGAGACACGGCCCAGACTCCTACGGGAGGCAGCAGTGGGGAATTTTCCGCAATGGGCG
AAAGCCTGACGGAGCAATGCCGCGTGGAGGTAGAAGGCCTACGGGTCGTGAACTTCTTTT
CCCGGAGAAGAAGCAATGACGGTATCTGGGGAATAAGCATCGGCTAACTCTGTGCCAGCA
GCCGCGGTAATACAGAGGATGCAAGCGTTATCCGGAATGATTGGGCGTAAAGCGTCTGTA
GGTGGCTTTTTAAGTCCGCCGTCAAATCCCAGGGCTCAACCCTGGACAGGCGGTGGAAAC
TGCCAAGCTGGAGTACGGTAGGGGCAGAGGGAATTTCCGGTGGAGCGGTGAAATGCGTAG
AGATCGGAAAGAACACCAACGGCGAAAGCACTCTGCTGGGCCGACACTGACACTGAGAGA
CGAAAGCTAGGGGAGCGAATGGGATTAGATACCCCAGTAGTCCTAGCCGTAAACGATGGA
TACTGGGCGCTGTGCGTATCGACCCGTGCAGTGCTGTAGCTAACGCGTTAAGTATCCCGC
CTGGGGAGTACGTTCGCAAGAATGAAACTCAAAGGAATTGACGGGGGCCCGCACAAGCGG
TGGAGCATGTGGTTTAATTCGATGCAAAGCGAAGAACCTTACCAGGGCTTGACATGCCGC
GAATCCTCTTGAAAGAGAGGGGTGCCTTCGGGAACGCGGACACAGGTGGTGCATGGCTGT
CGTCAGCTCGTGCCGTAAGGTGTTGGGTTAAGTCCCGCAACGAGCGCAACCCTCGTGTTT
AGTTGCCACCGTTGAGTTTGGAACCCTGAACAGACTGCCGGTGATAAGCCGGAGGAAGGT
GAGGATGACGTCAAGTCATCATGCCCCTTATGCCCTGGGCGACACACGTGCTACAATGGC
CGGGACAAAGGGTCGCGATCCCGCGAGGGTGAGCTAACTCCAAAAACCCGTCCTCAGTTC
GGATTGCAGGCTGCAACTCGCCTGCATGAAGCCGGAATCGCTAGTAATCGCCGGTCAGCC
ATACGGCGGTGAATTCGTTCCCGGGCCTTGTACACACCGCCCGTCACACTATGGGAGCTG
GCCATGCCCGAAGTCGTTACCTTAACCGCAAGGAGGGGGATGCCGAAGGCAGGGCTAGTG
ACTGGAGTGAAGTCGTAACAAGGTAGCCGTACTGGAAGGTGCGGCTGGATCACCTCCTTT
TCAGGGAGAGGTAATGCTTGTTGGGTATTTTGGTTTGACACTGCTTCACACCCAAAAAGA
AGGGAGCTACGTATGAGTAAAACTTGTTGACGGAAGTCTTCTTTCGTTTCTCGACGGTGA
AGTAAGACCAAGCTCATGAGCTTATTATCCTAGGTCGGAACAAGTTGATAGGAT-CCCCC
TTTTTTCGCCCCCATGTCCCTCCCGCGTGGCGACATGGGGGCGAAAAAAAGGAAAGAGAG
GGATGGGGTTTCTCTCGCTTTTGGCATAGCGGGCCCCCGGCGAGAGGCCCGCACGACGGG
CTATTAGCTCAGTGGTAGAGCGCGCCCCTGATAATTGCGTCGTTGTGCCTGGGCTGTGAG
GGCTCTCAGCCACATGGATAGTTCAATGTGCTCATCAGCGCCTGACCCTGAGATGTGGAT
CATCCAAGGCACATTAGCATGGCGTACTTCTCCTGTTCGAACCGGGGTTTGAAACCAAAC
TTCTCCTCAGGAGGATAGATGGGGCGATTCGGGTGAGATCCAATGTAGATCCAACTTTCT
ATTCACTCGTGGGATCCGGGCGGTCCGGGGGGGACCACCCTGGCTCCTCTCTTCTCGAGA
ATCCATACATCCCTTATCAGTGTATGGACAGCTATCTCTCGAGCACAGGTTTAGGTTCGG
CCTCAATGGGAAAATAAAAAGGAGCACCTAACAACGTATCTTCACAGACCAAGAACTACG
AGATCGCCCCTTTCATTCTGGGGCGACGGAGGGATCGTACCATTCGAGCC-TTTTTTCTT
CATGCTTTTCCCGGAGGTCTGGAGAAAGCTGCAATGAATAGGATTTTCCTAACCCTCCCT
TCCCGAAAGGAAGAACGTGAAATTCTTTTTCCTTTCCGCAGGGACCAGGAGATTGGATCT
AGCCGTAAGAAGAATGCTTGGCTGATAAATAACTCACTTCTTGGTCTTCGACCCCCTCAG
TCACTACGAACGCCTCCGGCCAGTGCAATGGGATGTGTCTATTTATCTATCTCTTGGCTC
GAAATGGGAGCAGGTTTGAAAAAGGATCTTAGAGTGTCTAAGGTGGGGCCAGGAGGGTCT
CTTAACGCCTTCTTTTTTCTTCTCATCGGAGTTATTTCAAAAAGACTTGCCATGGTAAGG
AAGAAGGGGGGAACAAGCACACTTGGAGAGCGCAGTACAACGGAGAGTTGTATGCTGCGT
TCGGGAAGGATGAATCGCTCCCGAAAAGGAATCTATTGATTCTCTCCTAATTGGTTGGAC
CGTAGGTGCGATGATTTACTTCACGGGCGAGGTCTCTGGTTCAAGTCCAGGATGGCCCAG
CTGCGCCAAAGAAAAGAATAGAAGAAGCATCTGACTCCTTCATGCATGCTCCACTTGGCT
CGGGGGGATATAGCTCAGTTGGTAGAGCTCCGCTCTTGCAATTGGGTCGTTGCGATTACG
GGTTGGATATCTAATTGTCCAGGCGGTAATGATAGTATCTTGTACCTGAACCGGTGGCTC
ACTCTTTCTAAGTAATGGGGAAGAGGACCGAAACATGCCACTGAAAGACTCTACTGAGAC
AAAGATGGGCTGTCAAGAACGTAGAGGAGGTAGGATGGGCAGTTGGTCAGATCTAGTATG
GATCGTACATGGACGATTGTTGGAGTCGGCGGCTCTCCTAGGGTTCCCTCATCTGGGATC
CCTGGGGAAGAGGATCGAGTTGGCCCTTGCGAACAGCTTGATGCGCTATCCCCCTTCAAC
CCTTTAGCGAAATGCGGCAAAAGGAAGGAAAATCCATGGACCGACCCCATCGTCTCCACC
CCGTAGGAACTACGAGATCACCCCAAGGACGCCTTCGGCATCCAGGGGTCGCGGACCGAC
CATAGAACCCTGTTCAATAAGTGGAAGGCATTAGCTGTCCGCTCTCAGGTTGGGCAGTAA
GGGTCGGAGAAGGGCAATCACTCATTCTTAAAACCAGCATTCTTAAGACCAAAGAGTGGG
GCGGAAGGGGGGAAAGCTCTCCGTTCCTGGTTTTCCTGTAGTTGGATCCTCCGGAACCAC
AAGAATTCTTAGTTAGAATGGAATTCCAACTCAGCACCTTTTGAGATTTTGAGAAGAGTT
GCTCTTTGGAGAGCACAGTACGATGAAAGTTGTAAGCTGTGTTCGGGGGGGAGTTATTGT
TTACCGTTGGCCTCTATGGTAGAATCAGTCGGGGGGCCCGAGAGGCGGTGGTTTACCCTG
TGGCGGATGTCAGCGGTTCGAGTCCGCTTATCTCCAACTCGTGAACTTAGCCGGTACAAA
GCTATATGATAGCACCCAATTTTTCCGATTCGGTAGTTCGATCTATGATTTATCATTCAT
GGACGTTGATAAGATCCTTCTATTTAGCAGCACCTTAGGATGSCWTAAACTTAAAGTTAA
GGGCGAGGTTCAAACGAGGAAAGGCTTACGGTGGATACCTAGGCACCCAGAGACGAGGAA
GGGCGTAGTAAGCGACGAAATGCTTCGGGGAGTTGAAAATAAGCGTAGATCCGGAGATTC
CCGAATAGGTCAACCTTTCAAACTGCTGCTGAATCCATGGGCAGGCAAGAGACAACCTGG
CGAACTGAAACATCTTAGTAACCAGAGGAAAAGAAAGCAAAAGCGATTCCCGTAGTAGCG
GCGAGCGAAATGGGAGCAGCCTAAACCGTGAAAACGGGGTTGTGGGAGAGCAAGACAAGC
GTCGTGCTGCTAGGCGAAGCGGTGGAGTGCTGCACCCTAGATGGCGAGAGTCCAGTAGCC
GAAAGCATCATTAGCTTATGCTCTGACCCGAGTAGCATGGGGCACGTGGAATCCCGTGTG
AATCAGCAAGGACCACCTTGCAAGGCTAAATACTCCTGGGTGACCGATAGCGAAGTAGTA
CCGTGAGGGAAGGGTGAAAAGAACCCCCATCGGGGAGTGAAATAGAACATGAAACCGTAA
GCTCCCAAGCAGTGGGAGGAGCTCGGGGCTCTGACCGCGTGCCTGTTGAAGAATGAGCCG
GCGACTCATAGGCAGTGGCTTGGTTAAGGGAACCCACCGGAGCCGTAGCGAAAGCGAGTC
TTCATAGGGCAATTGTCACTGCTTATGGACCCGAACCTGGGTGATCTATCCATGACCAGG
ATGAAGCTTGGGTGAAACTAAGTGGAGGTCCGAACCGACTGATGTTGAAGAATCAGCGGA
TGAGTTGTGGTTAGGGGTGAAATGCCACTCGAACCCAGAGCTAGCTGGTTCTCCCCGAAA
TGCGTTGAGGCGCAGCAGTTGACTGGACATCTAGGGGTAAAGTACTGTTTCGGTGCGGGC
CGCGAGAGCGGTACCAAATCGAGGCAAACTCTGAATACTAGATATGACCTCAAAATAACA
GGGGTCAAGGTCGGCCAGTGAGACGATGGGGGATAAGCTTCATCGTCGAGAGGGAAACAG
CCCGGATCACCAGCTAAGGCCCCTAAATGACCGCTCAGTGATAAAGGAGGTAGGGGTGCA
GAGACAGCCAGGAGGTTTGCCTAGAAGCAGCCACCCTTGAAAGAGTGCGTAATAGCTCAC
TGATCGAGCGCTCTTGCGCCGAAGATGAACGGGGCTAAGCGATCTGCCGAAGCTGTGGGA
TGTAAAAATGCATCGGTAGGGGAGCGTTCCGCCTTAGAGGGAAGCACCCGCGCGAGCAGG
GGTGGACGAAGCGGAAGCGAAAATGTCGGCTTGAGTAACGCAAACATTGGTGAGAATCCA
ATGCCCCGAAAACCTAAGGGTTCCTCCGCAAGGTTCGTCCACGGAGGGTGAGTCAGGGCC
TAAGATCAGGCCGAAAGGCGTAGTCGATGGACAACAGGTGAATATTCCTGTACTACCCCT
TGTTGGTCCCGAGGGACGGAGGAGGCTAGGTTAGCCGAAAGATGGTTATCGGTTCAAGGA
CGCACGGTGTCCCTGCTTTTTCAGGGTAAGAAGGGGTAGAGAAAATGCCTCGAGCCGATG
TTCGAGTACCAGGCGCTACGGCGTTGAAGTAACCCATGCCATACTCCCAGGAAAAGCTCG
AACGACCTTCAACAAAAGGGTACCTGTACCCGAAACCGACACAGGTGGGTAGGTAGAGAA
TACCTAGGGGCGCGAGACAACTCTCTCTAAGGAACTCGGCAAAATAGCCCCGTAACTTCG
GGAGAAGGGGTGCCTCCTCACAAAGGGGGTCGCAGTGAACAGGCCCGGGCGACTGTTTAC
CAAAAACACAGGTCTCCGCAAAGTCGTAAGACCATGTATGGGGGCTGACGCCTGCCCAGT
GCCGGAAGGTCAAGGAAGTTGGTGACCTGATGACAGGGGAGCCGGCGACCGAAGCCCCGG
TGAACGGCGGCCGTAACTATAACGGTCCTAAGGTAGCGAAATTCCTTGTCGGGTAAGTTC
CGACCCGCACGAAAGGCGTAACGATCTGGGCACTGTCTCGGAGAGAGGCTCGGTGAAATA
GACATGTCTGTGAAGATGCGGACTACCTGCACCTGGACAGAAAGACCCTATGAAGCTTCA
CTGTTCCCTGGGATTGGCTTTGGGCCTTTCCTGCGCAGCTTAGGTGGAAGGCGAAGAAGG
CCCCCTTCCGGGGGGGTCCGAGCCATCAGTGAGATACCACTCTGGAAGAGCTAGAATTCT
AACCTTGTGTCAGGACCTACGGGCCAAGGGACAGTCTCAGGTAGACAGTTTCTATGGGGC
GTAGGCCTCCCAAAAGGTAACGGAGGCGTGCAAAGGTTTCCTCGGGCCGGACGGAGATTG
GCCCTCGAGTGCAAAGGCAGAAGGGAGCTTGACTGCAAGACCCACCCGTCGAGCAGGGAC
GAAAGTCGGCCTTAGTGATCCGACGGTGCCGAGTGGAAGGGCCGTCGCTCAACGGATAAA
AGTTACTCTAGGGATAACAGGCTGATCTTCCCCAAGAGCTCACATCGACGGGAAGGTTTG
GCACCTCGATGTCGGCTCTTCGCCACCTGGGGCTGTAGTATGTTCCAAGGGTTGGGCTGT
TCGCCCATTAAAGCGGTACGTGAGCTGGGTTCAGAACGTCGTGAGACAGTTCGGTCCATA
TCCGGTGTGGGCGTTAGAGCATTGAGAGGACCTTTCCCTAGTACGAGAGGACCGGGAAGG
ACGCACCTCTGGTGTACCAGTTATCGTGCCCACGGTAAACGCTGGGTAGCCAAGTGCGGA
GCGGATAACTGCTGAAAGCATCTAAGTAGTAAGCCCACCCCAAGATGAGTGCTCTCCTAT
TCCGACTTCCCCAGAGCCTCCGGTAGCACAGCCGAGACAGCGACGGGTTCTCTGCCCCTG
CGAGGATGGAGCGACAGAAGTTTTGAGAATTCAAGAGAAGGTCACGGCGAGACGAGCCGT
TTATCATTACGATAGGTGTCAAGTGGAAGTGCAGTGATGTATGCAGCTGAGGCATCCTAA
CAGACCGGTAGACTTGAACCTTGTTCCTACATGACCCGATCAATTCGATCAGGTACTCGC
CATCTATTTTTATTGTTCAACTCTTTGACAACATGAAAAAACCAAAAGCTCTGCCCTCCC
TCTCTATCGATCCAAGGGATGGAAGGGCGGAGGCCTTTGGTGTCCCCTCCAGTCAAGAAT
TGGGGCCTCACAATCACTATCCAATATGTTTTTCTCTCATGCCTTTCTTCGTTCATAGTT
CGATATTCTGGTGTCCTAGGCGTAGAGGAACCACACCAATCCATCCCGAACTTGGTGGTT
AAACTCTACTGCGGCGAAGATACTGTAGGGGAGGTCCTGCGGAAAAATAGCTCGACGCCA
GGATGATAAAAAGCTTAACACCCCTCATTCTTATTACTTTTTCAATATGAAAAAAAATGA
AAAGGTCG-----TCTTATTCAAAACCCCAATTATGAAATCTCTTCTCTCCCACTTCACA
CCTCGGAACGCACCGTTCTTATAGAGAGAGAGGCGCTTTCGCATCTTATTAACCCGAAAT
GGCTGGGGAGAGGAAAGGTTCCTTTTTTAGGGTACTCCCAGGAACGGATCCAGTGGAGAC
AGGGTGGGGCCTGTAGCTCAGAGGATTAGAGCACGTGGCTACGAACCACGGTGTCGGGGG
TTCGAATCCCTCCTCGCCCACAACCGGCCAAAAAGGGAAGGACCCCTCCCTCTGGAGGTA
GGAAAATCATGATCGGGATAGCGGATCCAAGGCTATGGAACTTGGGTGTAGGTCTTGTGT
CAAAATAGAATGGCATCACCTTTTCTTCTTTA------------------TATATATATA
TCGTTAATGCTCGAATCCGTCGGACCAAATCAG---------------------------
-----CCTCAGCGAGACTTGGGCAGAATAGCAGAGCAAGTATTAGTAGCATAGCAAAAAT
GTGTTCGTCGTCATTAATATGTTTGCTCGCGGTAATTGTGGCCTCTCGGCAGAATCGATG
ACTGCATCTTTGATGCACTTGCTAGTACATCTGAAAATTCTTAATTGGCTAGTTGTAAAT
AGCCCCAGACTATGGAACAAAGGATTATACCGGACTTACCTACACCGAG-----GACGGT
GATTCTCAAATATCGCAGAACAGAATGTGATATGATGAGATAGAATGCAATAGAAAGAAA
GCCACAGGGAAYSGGTTACCTAMTCTTAACGGTCAAAGCAAACCTTTTCATTCCGAATTA
AAGAATTCAGAATGAATCAAATCTCCCCAAGTAGGATTCGAACCTACGACCAGTCAGTTA
ACAGCCGACCGCTCTACCACTGAGCTACTGAGGAACAACGGGAGATTAGATCTCATAGAG
TTCAATTCCCGTTCTTAACCCATGACCGATATGAGCTCGAAGTTTCCTTCGTAACTCCCG
AAACTTTTTCGTAGTGTCTTCGTTCCATGCCTCATTTCATAGGGAACGCTCTATTGGCTC
TATTTCATTATATTCCATCCATATCCCAATTCCATGCATTTAATATCCCCTTTGGTGTCA
TTGACATAAGAGATGTCATTTCTAGTCTATCTGTTTCTATTTCTATATGCTATTTCTATA
TATATGGAAAGTTTCAAAATCATCATATAATAATCCAGAAATTGCAATAGAAAAGAAAAA
GGGGGGTTTGTGATATGATTTTGAAATCTTTTATACTAGGTAATCTAGTATCCTTATGCA
TGAAGATAATCAATTCGGTCCTTATGGTCGGACTCTATTATGGATTTCTGACCACATTCT
CCATGGGGCCCTCTTATCTCTTCCTTCTCCGAGCTCGGGTTAGAGAAGAAGGAGAAGAAG
GAACCGAGAAGAAGGTATCAGCAACAACAGGTTTTATTACGGGACAGCTCGTGATGTTCA
TATCGATCTATTATGCGCCTCTGCATCTAGCATTGGGTAGACCTCATACAATAACTGTCC
TAGCTCTACCGTATCTTTTGTTTCATTTCTTCTGGAACAATCACAAACACTTTTTTGATT
ATGGATCTACTACCAGAAATTCAATGCGTAATCTTAGCATTCAATGTGTATTCCTGAATA
ATCTCATTTTTCAATTATTCAACCATTTCATTTTACCAAGTTCAATGTTAGTCAGATTAG
TCAATATTTATATGTTTCGATGCAACAACACGATGTTATTTGTAACAAGTAGTTTTGTTG
GTTGGTTAATTGGTCACATTTTATTCATGAAATGGGTTGGATTGATATTAGTCTGGATAC
AGCAAAATCATTCTATTAAATCGAATGTACTTATTCGATCTAATAAGTACCTTGTATCAG
AATTGATACATTTTATGGCTCGAATCTTTAGTATTCTCTTATTTATTACCTGTGTCTACT
CTTTGGGCAGAATGCCGTCACCCATTTTGACTAAGAAACTTAAAGAAACCTCAGAAACGG
AAGAAAGGGGGGAA------GGAAGAAGAAATAGAAAAAACTTCCGAAACAAAAGAGATA
GACTATAAAAATAAACAATTTTTTGAAATTTTATAT------------------------
----------------AAAAAAGAAAAAAAGTCTTTTTGGTTTGAAAAACCTCTTGTAAT
TAGTCTTTTCGACTACAAACGGTGGAATCGTCCATTTCGATATATAAAAAATGATCAATT
TGAAAATATTGTACGACAGGAAATGGCACAATATTTTTTTTATACATGTCAAAGTGATGG
AAAAGAAATAATATCTTTTACATATCCACAGAGTTTGACAACTTTTTTAGAAATGATACA
AAGAAAAATGTCTCTATTTACAACAAAGGAACTCTCCTTTGATGAATTGTATAGTCATTG
GAATGGTAACAATGAAAAAAAAGGGAAAAATTTAACTAAAGAGTTTATAAATAGAGTCGA
AACACTAGATCCAAAACTTCTTGTTCCTAATACACTAAAAAAAAAGACTAGATTGTGTAA
TGATGAAACTAAAAAAGCCTACTTACTTAAAACTTATGATCCCTTATTAAATGGATCTCG
TCGAGGAAGAATGAAATTTCGTTTTTCATCATCAATCATAAATGAAACTTCGATCAAAAA
TTACATAGAAAGGATTTGGATAAATAAAATCCATTTTATCCTTCTGATTATCAATCATCC
AGAATTTGAATCAAAAAAAGATCCGTTTAATGTAAATAGAAAATTATTTTCAACAGAAAT
CGGTTATTTCTTGAACTTAATTAATGAATTTGCTAATAAATCAGCATCAAGTTTAAAAAT
TAAACCACTTTCCTTATTTCCAGATTACAAAGAAGAAAAAATGTATTCAGAAGATCAAAT
ACAATTTTTAAAATTTTTCTTTGAAGCAGTTATAATCTATCCCAACAATAAAACAATTAT
AAAAAAATCTCCTGAAATAAAAGAAATAAAGAAACAAGTGTCTCGTTCATCATATAAATT
ATTGAATGAGTGGGAACAACAAGAGAAAGAAAATGAAGAAAACCCGATAGAGGATCATGA
AATTCGTTCACGAAAAGCTAAACATGTATTAATTTTTACTGACAATCAACAAAACAATGA
TATTAATAATATTAACACGGATAAAACAAATTCTGATCAAATAGACGAAGTGTCTTTAAT
ACATTATTCACAACAATCCGACTTTCATCGTGATATAATAAAAGGATCTATCCGAGCGCA
AAGACGAAAAATCACTATTTTCGAACTGTTTCAAGCAAATGTGCATTCGCCCTTTTTTTT
TGATAGAATAGACAAATCCTTTTTATTTTCTTTAGATATTTCAGAGTTAATGAAAATAAT
ATTTTTAAATTCGATATGTAAAAACACAGAATTATCAATTTTGAATTATATAGAAAAAAC
AAAAAAAGAAAGTGAAAAAAGAGACGAAGACAAAAGAGAGGAAAACAAAAGAGAGGAAAA
AGTACGGATGGAAATTGCTGAAATTTGGGATAGTATTATATTTGCTCAAGCAATAAGAGG
TTCTCTTTTAGTAACCCAATCGATTCTTAGAAAATATATAATCTTACCCTCATTAATAAT
AGCTAAAAATATAATTCGTATACTTTTTTTTCAATTTCCCGAATGGTTCGAGGATTTCAG
GGATTGGAATAGAGAAATGCATGTTAAATGCACCTATAATGGAGTTCAATTATCAGAAAG
AGAATTTCCACAAAACTGGTTAACAGACGGTATTCAAATAAAGATCTTATTTCCTTTTCG
TCTAAAACCTTGGCATCGATCTAAATCTAAAAATTCTCATAT--ATAAAGATCGAATGAA
AAC---------GCAAGATGAGTTTTGTTTTTTAACAGTTTTTGGAATGGAAGTTGAACT
CCCTTTCAGCTCCCCCCGAAAGCGACTTTCACTTCTTAACCCCATATTGACAAAACTCAA
AAAAGAAATTAAAAAGTTGAAAAAGAATTGTTTTCTAGTTATAAAAATTTTAAAAAAAAG
GTTCTTTCTAAATTTTTCAAAAGAAATAAAAAACCAAGTCATCAAAAACATTCTATTTCT
AAAAAGAATAATAAATAAAATTTCAAACTTACAAAGAAATCTAATTCTATTATTTGGATT
TAGAGAAGTATATAGATTGAATGAAACTAAAAAAGATTCAATAATCAATAATCAAATGAT
TTTTCAATTTCCTACTCAATTTCAATCTA---------TGGACTGGACAAATTTTTCATT
GACAGAAAAAAAAATAAAAGATCTGACTGATACAACAAACACAATACTAAATCAAATCGA
AAACATTACAAAAGAAAGGACAAAAAGATTTATAACTTCAGAGATCAACATTAATTCTAA
GAAAATAAGCGAACATGCTAACAGATTAAAATTAAAGTCATCCGAAAATTTTTCAAATAT
ATTGAAAAGAAAAAATATTCAATTAGTCCATAAAGCACATTTTGTTTTTAGAATTTTGAT
TGAAAGAATATACATAGATATCTTTCTTGCTATCATTAATATCCCGAGGATTAATGCTCA
ATTTTTCCTTGAATCAACAAGAAAAATTATTAATAAATACATTTACTATGATATAAAAAA
AAAAAAAATAAAAGAAAAAAGAAATGAACATGCAATTCACTTTAT----------WWAAA
GTCACTTATTAATAATAATAACGGTTTTACTACCAATTCACAGCTTCTCTGTGATGTATC
CTCCTTGTCCCAAACATATGTATTTTACAAATTATCACAAATCCAAGTTCTTAACTTATA
TAGGTTAAGATCTGTCCTTCAAAATGAAGGAATACCCCTCTCTATTAAGAATGAAATAAA
AGAGTATTTTGCCACCCAAGGGCTATTTCATTCCCAATTAAAAGATAAAAGTTTTGAAAA
TCCTATAATGAATCAATGGAAAAACTGGTTAAAGAGTCATTACCAATATAAATATGATTT
ATCTCCAATTAGATGGTCGAGATTAATACCACAAAAAAGGCGAAATAAGATCAGTCAAGA
CCGTATGGTTCAAAATAAAGATCAAAAATTAAACAAAGGTTTTTTTTATGAAAAAAACCA
ATTAATTCATTACGAAAAGCAAAATGATCTTGAAGCAGATTCATTCGCAGACCAAAAAGA
AAATTTTAAAAAACACTATCGATATTATCTTTTATCATATAAATCTATTAATTATGAAGA
GAAAAAAGATTCATCTA-AA-CAAATTCCAAGTAAATAATAAACAAAAGATTTACAACAC
AGAGAAAAGTAAATTACTTGATATCTTGAAAGATATCCCTATCAATAATTATCTAACAGA
AAAAGTTATTGTCGATATAAATAAAAACTTAACTAGAAAATATTTTGATTGGAGAATTTT
ATACTTTTGTCCTAGAAATAGGGTCAATATTGACTCTTGGATCAATATCGGAACGAAAAA
AAAAAAAAATAAGAATAAAACTAGCTGTAATAGGTATCAAATAATTGATAAAATTGATAA
AAAAGGTCTTGTGTTTTTTATGATTCCCAAATATGAAAAAAAAGTACTTTCAACCAATCA
AAAG------TCTTTTGATTGGATAGGAATGAACGAAGAAATACTAAATCACCCCATAGT
TAGATTAGAACTTTGGCTTTTTCAAAAATTTGTAATACTTTACAACACCTACAAGATAAA
ACCATGGTCGATACCAATCAAATTACTTCTCTTAAATTCAAATGGAAATGAAACTACTTA
TAAAAATCACAAAATCAACGAAAAGAGTAAGAAAAACGGAAATCCTCTTATATCTCTATC
ATCGACCAAAAAACAATCTATTGAATTAGCGAATGGAAATCAAGAAAAAAACGAATCTAA
GAGTCAAGTGTATCTTGTATCAGTTCTCACAAATCAAGAAAAGGGTATTAAAAAAACTTA
TGCGGGATCAGTCATGAAAAAACGTAAAAAGAAAAACCAATTCAAAACTAATATGGAAGC
AGAACTCAATTTCTTCTTACAAAGGTATTTACGTTTTCAATTAAGATGGGATGATTCTTT
AAATCAAAAAATAATTAATAATATCAAAGTATATTGTCTTCTGCTTAGACTACCCAATCC
ACGAGAAATAAGTTTCTCCTTTATCGAAAGTAGAGAAATAAGTCTGGATATTCTAATGAC
CCAGAAGAATATAACTCTTACACAATTGATGAACCAAGGAATCCTGATTATTGAACCAGT
CCGTTTATCAGTAAAAAATGATGGACAATTTTTTATGTATCAAATCATAGGTATTTTGTT
GGTTCATAATAGTAACCAACAAATTAATCAAAGATATATAGAAAAAAACTATATTGATAA
AAAAAATTTTACCGCACCGATTGAAAGAGATCAAAATATAACTGGACATATAGATAAAAA
TCATTATGATTTACTTGTTCTTGAAAAGATTTTCGCTACTAAACATCGTAGAGAATTGAG
AATTTTAATGTTGTTCAATTCAAAAAAGAGAAATGCTATTCATATAAATACAAAAATTTT
CAATACTAATAACATAAAAGACTCTGGTCACATTCTGAAGAAAAGCAAAGATTTTGATAG
AGCTAAAAATAAACTAAATAAATTAAAGCTTTTTCTTTGGCCCAGTTATCGATTAGAGGA
TTTAGCTTGTATGAATCGCTATTGGTTTAATACCAATAATGCCAGTCGTTTTAGTATGTT
AAGGATACATATATATCCACCATTGAAAATATAGTAGGAGTACACCTTTCATATATCTCA
TAACATGTCTGATCTAGTAT--AAAAAAACCAACACATTGTTTAGTTTAGATTCCCTATT
CTATTCAGATACATAAAATTCAATAGCATATCAATTGTATCTAGAGATCAAAAATGTAAG
--------TT------GGTATGTAT------TTTTTTTTCTAACCAAATAAA--------
-------------------------AAAATTTGGATTGCTTAATGATCGATTTTATTTAA
CAAAATTTTGAATTCCTACCAAAAGAAAGATGATTTATTATGTATAACATAAGCTAAATT
ATTATT---ATTTATTACATTCTTTTT----ACTGATCAAT--------ATCTTAAAATA
AGATAAGAGAAGGGAGCTTTTTTTATGGTAAAAAATTCATTTATTTCAATTATTTCACAA
AAGCAAAAAGAAGAAAACACGGGATCCGTTGAATTTCAAATAAAAAGTTTCACTAATAAG
ATACGACGACTTACTTCACATTTGGAATTCCATAGAAAAGACTATTTATCTCAGAGAGGA
TTACGGAAAATTCTAGGAAAACGTCAACGACTCTTATCTTATTTGGCCAAACAAAATGGA
GTGCATTATAAAGAATTAATTAACCTGTTGGGTATTCGGAAGTCAAAAACTCGTTGATTT
GAAGAGTTATTTTTTGGAATTATTTGATTTATCAGATCTTGAATTTTGATGAATTTCTTT
TCGTTTTCAGTAATTCATAGAAGAATGAATAGAGGAAATCCCTATGAATGTACCAGCTAC
AAAAAAAGACCTTATGATAATTAATATGGGCCCTCACCACCCATCAATGCATGGTGTTCT
TCGACTCATCGTTACTTTAGACGGCGAAGATGTTATTGACTGCGAACCGATTTTAGGTTA
TTTACACAGAGGAATGGAAAAAATTGCGGAAAACCGAACAATTATACAATATTTGCCTTA
TGTAACACGTTGGGATTATTTAGCTACGATGTTCACAGAAGCAATAACAGTAAATGGGCC
AGAACTGTTGGGAAATATTCAAGTACCTAAAAGGGGCAGCTATATCCGAATAATTATGTT
GGAGTTAAGTCGTATAGCCTCTCATCTCTTATGGCTTGGCCCTTTTATGGCAGATATTGG
CGCACAGACTCCTTTCTTCTATATTTTTAGAGAAAGAGAATTAATATATGATTTATTCGA
AGCTGCAACTGGTATGAGAATGATGCATAATTTTTTTCGTATTGGCGGAGTAGCGGCCGA
TCTACCTCATGGCTGGATAGATAAATGTTTAGATTTTTGTGATTATTTTTTAATAGGAGT
TACTGAATATCAAAAGCTTATTAGACGAAATCCTATTTTTTTAGAACGAGTTGAGGGAGT
AGGTGTTGTTGGTTCGGAGGAAGCAATAAATTGGGGTTTATCAGGACCCATGCTACGAGC
TTCCGGAATACAATGGGATCTTCGTAAAGTTGATCATTATGAGTCTTATGACGAATTTGA
TTGGGAAGTTCAGTGGCAAAAAGAAGGAGATTCATTAGCTCGTTATTTAGTCCGAATTGG
TGAAATGACAGAATCCATAAAAATTCTTCAACAAGCTTTGGAAGGAATTCCTGGAGGACC
CTATGAAAATTTAGAAACCCGACGTTTTGGTAGAGAAAGGGATCCAGAATGGAAGGATTT
TGAATATCGATTCATTAGTAAAAAAACTTCTCCTACTTTTGAATTACCGAAACAAGAACT
TTATGTAAGAGTCGAAGCCCCAAAGGGGGAGTTGGGGATTTTTCTTATAGGAGATCAAAG
CGGGTTTCCTTGGAGATGGAAAATTCGACCGCCGGGTTTTATCAATTTGCAAATTCTTCC
TCAATTAGTTAAAAGAATGAAATTGGCTGATATTATGACAATACTAGGTAGTATAGATAT
CATTATGGGAGAAGTTGATCGTTGAAATGATAATTGATACAACAAAAGTACAAGTTATAG
ATTCTTTTTCCAGACTGGAATCATTAAACAGGGTTTATGGAATTATATGGATGCTTGTTC
CTACTTTGACTCTTGTATTTGGAATCACACTAGGCATACTCGTACTTGTGTGGTTAGAAA
GAGAAATATCTGCAGGACTACAACAACGTATTGGACCTGAATACGCCGGTCCTGGGGGAG
TTCTTCAAGCTCTAGTGGATGGAACAAAACTACTTTTCAAAGAAAATTTTTTTCCCTCTA
GAGGGGATAATTATTTATTCAGCATCGGACCGTCCATAGCAGTCATATCAACTCTATTAA
CCTATTCAGTGATTCCTTTTAGTTATCATCTTGTTTTAGCTAATCTAAATATCGGTGTTT
TTTTATGGATTGCTATTTCAAGTATTGCTCCGATTGGGCTTCTTATGTCAGGATATGGAT
CAAATAATAAATATTCCTTTTTAGGTGGTCTACGAGCTGCTGCTCAATCGATTAGTTATG
AAATACCATTAACTCTCTGTGTATTATCCATATCTCTACGTGCGATTCGTTAAAACATAA
ACTTTTCCATATTCTTTTTCCTTTT-----------TTTTAGGAAGAGGTTGATATGAAT
TGAATAGATTTTTTCATTATTGATTTATCATTTTGTTTGATAAACTAAATTAGATAGTTA
GATGAGTG-AAAAAAACTGCTGATAAATTTGTAGTACAAAATTGAGACTCATTTCCTATG
TGCAAGAGGAAACGAAAAATAAACAAAAG-AAACGAGATTATTTGCCCCAAGATTGGTTA
TC--------CTGGCTTGAAGCGGGCTCAAAAGATCAATCTTATTCCATTTTCACTACTA
TTTTTATGTATTACCAGAATGGTAATGAGTGATTGAGCAAAAATGA-GGGATGGTTAGGA
ACACCAAGATACACAAAGGATTAGTAATAGAGATTATTAAAATAGTT-------------
------------------------------------------------------------
---------------------------AAAGAATATTAATTGGGGCTTTAGGTTGGTAGA
ACTGATTAGGTAGTACTCCCCCAAATTCCGATTTAGAGTATGCTGCCGCCCATCGATTAA
AGAAATAACTATCAGGAACGAAAGAATCCTTTCCTTTTTAAGTTCACTTTTTCTTTTTTC
AT--------AAAGAAGAATAGGA--AAAAAATGAATCTAATTACAATAGA----AAAAA
AAGATCTTTTTTTTTCTTTCTTGCTTATAGTTATATTCATACAGATCAAATTT-------
------------------------------------------------------------
-----------------------TTAAGTTTTACATTATAAGGAGTATCTTATTTAAGGA
TTAAAAAAAAGTTATTACTCAAGAAAGAAAAACGTAAATTCTTAAAGGATAAGATTAATT
CAGAAGTGCTTTTTTAGCATTATAACAAAAAGAATTTTATTGGTCGAATTTT-GGTTTTG
GAAAGTTCACTAGATTTTGATCCTATCTATCCTACAAATAATAAATAGATCA--AAATAA
AATATAGATCAAAATAAATAATATGATCTGGTCCTTAGATTTATTTAACTACTTTAAGGA
GCCGTATGAGATGAAAATTTCATGTACGGTTCTGTAATAGCGATGGAAACTGTGATGTTA
TCATCGACTATGATTATCTAACAGTTCAAGTACAGTTGATATAATTGAAGCACAATCAAA
ATATGGTTTTTGGGGATGGAATTTGTGGCGTCAACCTATAGGGATTATCCTTTTTTTGAT
TTCTTCGCTAGCAGAATGTGAAAGACTACCTTTTGATTTACCAGAAGCAGAAGAAGAATT
GGTGGCAGGGTATCAAACCGAATACTCGGGTATCAAATTTGGTTTATTTTATGTTGCTTC
CTATCTAAACTTATTAGTTTCTTCATTATTTGTAACAGTTCTTTACTTGGGGGGTTGGAA
TATCTCTATTCCGTACATATTTGTTCCTGAATTTTTTAAAATAAATAACGTGGGTAAGTT
TTTTGGAACAATGATTGGTATCTTTATTACATTGGTTAAAACATATTTGTTCGTGTTCAT
TTCTATCACAACAAGATGGACTTTACCTAGATTAAGAATGGACCAATTATTAAATCTTGG
ATGGAAATATCTTTTACCTATTGCTCTCGGTAATCTATTATTAACAACCTCTTCTGAACT
CCTTTCATTATAAGTACTCTAAAGAAATATTTTTCTATATTCACAACTTGGCTGAAACAA
GAG-AAAAAACAAAAATCAAACTTTTTATAAATATTCACGATATGCTCCCCATGGTAACT
GGGTTCATGAATTATAGCCAACAAACCATTCGAGCTGCAAGGTACATCGGTCAAAGTTTT
ATGATTACCTTATCCCACGCAAATCGTTTACCGATAACTATTCAATATCCTTATGAAAAA
TTAATTACATCGGAACGTTTTCGCGGTCGAATTCATTTTGAATTTGATAAATGCATTGCT
TGTGAAGTATGTGTTCGTGTATGTCCTATAGACCTACCCGTTGTTGATTGGAAAGTCGAA
ACTGACATTCGAAAGAAAAGATTGTTTAATTACAGTATTGATTTTGGAATCTGTATATTT
TGTGGTAACTGTGTTGAGTATTGTCCAACAAATTGTTTATCAATGACTGAAGAATATGAG
CTTGCTACTTATGATCGTCACGAATTAAATTATAATCAAATTGCTTTAGGTCGTTTACCT
ATCTTAGTAATTGACGATTATACAATTCGAACAGTTTTAAATTTGCATCAAAAAAAGGGA
AATCCTTTTTGATTAAAGATTTATTAAAAAGTAATTTCCAATTATTAAATGTGGATTAGT
A--TTTTTTCATTTTACTTGAGCAATAACT------ACAACAAGTCCGTTCTTGCCAAGA
ATTGCATCGGGACTTAATTTGTAATAAAAATCTATTAATATTCGAAATTTCAATTTCGAG
TGTCAAATTTTCCTTTTCGAGAAAGACTGAAATTAGGCCAATAGTTGTACCTACTGTAAA
TTATACCCCTTGGAGTTTAATTCAATTAGGAACCAATTATAAAAAAGTTTTTACTGGTCG
GGTCAAGACGGTCATGAGAAAAAAATTCGATTTTTTTATCTATTATTTTTCGTACAATGG
ATTTGCTTGGGCCAATACATGATTTTCTTTTAGTCTTTCTGGGTTTAGGTCTTATATTAG
GAGGTCTAGGAGTAGTATTACTTACAAATCAAATTTATTCTGCCTTTTCGTTGGGATTAG
TTCTTGTTTGCGTATCTTTATTCTATCTTTTATCAAACTCTCCTTTTGTAGCTGCCGCAC
AACTCCTTATTTATGTGGGAGCTATAAATGTTTTAATTCTATTTGTTGTGATGTTTATGA
ATGCTCCAGAATATTCAAAAGATTTTAATCTTTGGAATGTTGGAGGTGGAATTACTCTGT
TAGTTTGTACAAGTCTTTTTGTTTCACTAATTACTATTGTTCTAAATACATCATGGTACG
GAATTATTTGGACTACAAGACCAAATCAAATTATAGAGCAAGAATTGATAAGTAATGGTC
AACAAATTGGAATTCATTTATCAACCGATTTTTTTCTTTCATTTGAATTTATTTCAATAA
TTCTTTTAGTTGCTTTGATAGGTGCAATTGTTGTGGCTCGTCAGTAAGAAATCTTTACAA
TTAAAAATCAAAATC------AAACTTTTGGCTATGCTATTACATCCATTTTCCTTTCAT
TCTTTTTCTATAT----------TAAARWTTWTTATKTWATAGA------------TTTT
TTGTTCTATACTTGTAATATTGTTATTTTAATCAATCCAATCTGGTGATATTGAATTATT
GTTCATGGTGAAATAAATCAAAATTTATAAGGAGTTACTCAATGATCCTTGAGCATCTAC
TTGTCTTGAGTGCCTATTTATTTTCTATCGGTATCTATGGATTGATCACCAGTCGAAATA
TGGTTAGAGCCCTTATGTGTCTTGAACTTATACTGAATGCAGTAAATATAAATTTTGTAA
CATTTTCTGATTTTTTTGATAGTCGTCAATTAAAAGGAAATATTTTCTCAATTTTTGTTA
TAGCTATTGCAGCTGCTGAAGCAGCTATTGGACTCGCTATTGTTTCGTCAATTTATCGTA
ACAGAAAATCAACTCGTATCAATCAATCAAATTTGTTGAATAAGTAGTATTCATCAGATA
AAATAGAATATTCATTAATTCAAATCAGCAGCTATAATATGTAAGGTATCTAATCATGTT
TAC--AAAAAAATGTAAAAAATAGAAATATCTTGGTTCTATCTCATTAGTTGATCAACAA
TTGAGTAACTATTTTCTAGTAAATCATTGAGTCATCTAGTACTTTAAATATATAATTCAA
ATTCTTTTAAAAACTTTCTAGATCGAGAATTCAAATTTATGATGTTCAAAAAAATTCTAG
ATACAATGTCACATTCAGTAAAGATTTATGATACATGTATAGGGTGTACTCAATGTGTAC
GAGCCTGCCCCACCGACGTATTAGAAATGATACCTTGGGACGGATGTAAAGCAAAACAAA
TAGCTTCTGCCCCAAGAACAGAAGACTGTGTCGGTTGTAAGAGATGTGAATCCGCCTGTC
CAACGGATTTCTTGAGTGTTCGAGTTTATTTATGGTATGAAACCACTCGAAGTATGGGTC
TAGCTTATTGATACTTTCC--AAAAAAACCACTTGAATTTATTTGATTTTTTCTTTACTG
ACAAAAACCCGTATTCGAAATTGTAACAAATATATTATATTTTCGATTACGGGTTCTTCT
GGTCCAAGTGTATCTTGTTTTTACCACGAATTCTTTTCCTTGGTTAACATTATTTGTAGT
TTTACCACTATCTGCGGGTTCTTTAATTTTTTTTTTCCCTCATCGAGGAAATAAGCTTAT
TAGATGGTATACTATATTTATATGTATATCCGAACTTCTTTTAATGACCTATGTATTCTC
TTTTTATTTCGAATTGGATGATCCATTAATTCAATTAACAGAGGATTATAAATGGATAAA
TTTCTTTGATTTTTACTGGAGATTGAGAATAGATGGACTTTCTCTAGGGCTGACTTTACT
GACAGGATTTATTACTACTTTAGCTATTTTAGCGGCTCGGCCAGTTACTCGTGATTCCCG
ATTATTCCATTTTCTGATGTTAGCAATGTATAGTGCTCAAATAGGTTTATTTTCTTCTCA
AGATCTTTTGCTTTTTTTCATCATGTGGGAGTTAGAATTAATTCCTGTTTATCTACTTCT
ATCGATATGGGGAGGAAAGAAACGTCTATATTCAGCTACAAAGTTTATTTTGTATACTGC
AGGCAGTTCTGTCTTTTTATTAATGGGAGCTTTAGGTATTGCGTTATATGGTTCCACTGA
ACCAAGATTTAATTTGGAAACCTCAGCAAATCAATCATATCCTATGCCTTTGGAAATACT
ATTTTATATTGGATTTCTTATTGCTTTTGCTGTCAAATCACCGATTATACCTTTCCATAC
ATGGTTACCTGATACCCATGGGGAAGCACATTATAGTACTTGTATGCTTCTAGCTGGAAT
CCTATTAAAAATGGGAGCGTATGGATTAGTTCGAATCAATATGCAATTATTACCGCACGC
TCATTCTAGATTTGCTCCCTGGTTGATAATAGTAGGCGCAATACAAATAATCTATGCAGC
TTCAACATCTCCTGGTCAACGAACCTTAAAAAAAAGAATAGCCTATTCTTCTGTATCTCA
TATGGGTTTTATAATTATAGGAATTTGCTCTCTAAACGATATGGGACTTAATGGAGCCAT
TTTACAAATATTATCACATGGGTTTATTGGCGCTGCCCTTTTTTTCTTGGCCGGAACAAG
TTATGATAGAATACGTCTCATTTATCTTGACGAAATGGGTGGAATGGCTAACCCAATGCC
AAAAATATTCATGACGTTCAGTATCTTATCACTAGCCTCCCTTGCATTACCAAGCATGAG
CGGTTTTTTTTCGGAATTGATAGTATTTCTTGGAATCATTACTAGTCAAAAATATCTTTT
AATGCAAAAAGTACTAATTACTTTTGGAATGGCAGTTGGAATAATATTAACTCCTATTTA
TTTATTATCTATGTTACGCCAAATATTCTATGGATACAAACTTCTTAATGGCACAAATTC
TTATTTTTTTGATTTTGGGCCACGAGAGCTATTTGTTTTAATTTCTATCCTTTTACCAAT
AATAGGTATTGGTATTTATCCGGATTTGGTTTTTTCATTGTCAGTCGACAAAGTTGAAGA
TATTCTATCTAATTATTTTTATAGGTAGTTTTTATAACTAAAAAAA--------------
----AATAATAATAA-----AACAAAATATCAAAACACA---------------------
------------------------------------------------------------
------------------------------------------------------------
------------------------------------------------------------
----------------------------ATCTTCGCCAGACCTTTTACTTCAATTCAATT
AGATGTTAATGTAAATGAACCATAACTATGTAACCCTACTCCTAATAAATTAACCCCAAA
ATAACATATCCAAATTATAATAAAGCCGATAGAAGCGACAATTGCGGAATTAAACCCTTC
CCGATTTTGCTTTGTTCGAATATGTAAATAAATCGCAAATATAGTCCAAGTAATAAATGC
CCAAGTTTCCTTTGGATCCCAATTCCAATATGATCCCCAAGCTTCATTAGCCCAGACTGC
GCCCGAAAGAATACCTATGGTTAAAAAGATAAACCCTATACTAATAATACGGTCACTCCA
ATGATCTAATTGTTGAATCAATTGAAATTTGTAATAATTTCTAGAAAAAAGAAAAGAAGT
ATGTTTTAAAACGTGCCTTCTTTCCATCATGTATTGGATTTTACCGAAAGAAAAGGAATC
ATTTACTAAATTATTCCTTTTAGTCAAAATTCTGATGAATTTTTGAAATGCAATTACTAA
AAGTGCTACTGATAATAAGGATCCACATAAAAGAGCGGCATAGCTCAATACCATCATACT
TACGTGCATCATTAACCACTGAGATTTAAGAACTGGTACTAAATTTTCGGATTGATACGT
GTCGGTTAAAAGACCCGAAGTAGCAAAGCCTTGGGCAAAAAAAGTACTTGGGATGATTAT
TGCACTTAAAAAATTTGTACGTTTTTTAAA------ATACGGAACCATATAAATAATGGA
AAAACTCCAGGAAAGAAAGATTAATGATTCATATAAGTTACTTAATGGTAAATGTCCCAA
ATAAATCCAACGAATGGCTAATAATCCTGTTATACAGAAAAATGCAGTTATCATGCCCTT
TTCTGACGAATCATATAGTCCTACGAATTCGTCGACTAATAAGGTTATTAAATGAATTGT
AATTCCAATGGAAACGACCGAAAAAGATATATGAGCTAATATATGTTCTAAAGTCAAAAA
TATCATAAAAATTCTTA-------------------------------------------
------------------------------------------CTTGAAATTGAAAAAATT
ATGCCGCCACTCGGACTCGAACCGAGATGCTTTAGCACTGCTTCCTAAGAGCAGCGTGTC
TACCAATTTCACCATAGCGGCTTGCTCAAAATAATAATAAACTATTTTT-TTCAATTGTT
GAGCTTGAAAAGG----------------------------ATAAAAAATAAATGAGTTC
CATTTACTATTAAA---------------------TTACATTCGTTTTTTATGGTATA--
------------------------------------------------------------
------------------------------------------------------------
------------------------------------------------------------
------------------------------------------------------------
------------------------------------------------------------
------------------------------------------------------------
------------------------------------------------------TGATTT
TTC---------------------------------------------------------
-------------AATTAGAAACATAT---------------------------------
---------------------------------ATTTTAGTAATTGAATCCCCTTTTTAA
CAAGAAATAAGAAACAATGAATAATAAACAAGAAAAAATGAATT-------TAATAAAAC
TCATACAATTTTTTTATGGAACATATACATCAATATTCATGGATCATACCTTTCTTTACG
CTTTCAGTCCCTATATTAATAGGAGGGGGGCTCCTCTTTTTTCCGACAGCAACAAAAAAA
CTTCGTCGTATGTGGACCTTCCCAAGTGTTTTATTGTTAAGTATAATTATGATTTTTTCG
ATTGATTTGTCTATTCAGCAAATAAATAGCTCTTTTATCTATCAATATGTATGGTCTTGG
ACCATCAATAATGATTTTTCTTTAGAGTTTGGATACTTAATGGACCCCCTTACTCTTATT
TTGTCAATATTAATTACTACTGTTGGAATTCTGGTTCTTATTTATAGTGACAATTATATG
TTTCATGATCAAAGCTATTTGAGATTTTTTGCTTATATGAGTTTTTTCAATACTTCAATG
TTGGGATTAGTTACTAGTTGTAATTTGATACAAATTTATATTTTTTGGGAATTGGTTGGA
ATGTGTTCTTATCTATTAATAGGTTTTTGGTTCACACGACCTATTGCATCGAATGCTTGT
CAAAAAGCCTTTGTAACTAATCGTGTAGGGGATTTTGGTTTATTATTAGGAATTTTAGGT
CTTTATTGGATAACGGGTAGTTTTGATTTTCGGGATTTGTTCGAAATATTCAAAAACTTT
CTTTTTAACAATGAAGTAAATTTGTTATTTCTTCCTTTATGTGGTTTCCTATTATTTTCT
GGTGCAATTGCGAAATCAGCTCAATTTCCTCTTCATGTATGGTTACCAGATGCCATGGAA
GGACCAACTCCTATTTCGGCCTTAATCCATGCTGCTACTATGGTAGCGGCGGGTATTTTT
CTTGTAGCCCGGCTTCTACCCCTTTTCGTACTCATACCTTTTATAATGAATCTAATAGTT
TTGATAGGTATAATAACAGTATTTTTAGGAGCGACTTTAGCACTTGCTCAAAAAGATATT
AAGAGGAGTTTAGCCTATTCTACAATGTCTCAATTGGGTTATACAATGGTAGCTCTAGGT
ATGGGGTCTTATCGAGCTGCTTTATTTCATTTGATTACGCATGCTTATTCAAAAGCATTA
TTATTTTTAGGATCGGGGTCCATTATTCATTCAATGGAAGCTATTATTGGTTATTCCCCG
GGTAAGAGTCAAAATATGATTCTTATGGGTGGTTTAACAAAACATGTTCCTATTACAAAA
ATTTCTTTTTTATTAGGAACTCTCTCTCTTTGTGGTATTCCACCCCTTGCCTGTTTTTGG
TCCAAAGATGAAATTCTTAATGATATTTGGTTCTATTCACCCAGTTTCGCAATAATAGCT
TGGTCCACTGTAGGATTGACAGCCTTTTATATGTTTCGAATCTATTTACTTACTTTTGAA
GGACATTTCAATCTTTATTTTCAAAATTACAGTGGTAAACAAAATAGCTCATTTTATGAA
ATATGTATATGGGGTAAAAAGGTATCAAAAATAGTAAAAAAACAATTT------TGTTTA
GTAAGTATATTAACAATAAATGAGGAAAGGGTTTCCTTTTTTCGGAAGAAGACATATCAA
ATTCAAGGTAATACAAGAAATATAACACATCCTTTTATTATTATTAAACCCCTCGATAAA
AAAAGTACTTTCTCCTATCCTCACGAATCGGATAATACTATGTTATTCCCTATACTTGTT
TTAGTACTATTTACTTTGTTTATTGGAACTATAGGAATTCCTTTCAATCAATTCAATCAG
GAAGGGATAGATTTGGCTATATTATCAAAATTGTTAACCCCTTCTTTGAATCAAAATAAA
AAAAATTTGATAGATGTTTATGAATTTGTAACAAACGCAATTTTTTCAGTTAATATAACT
TATTTGGGAATATTTCTAGCAGCTTCTTTATATAAACCTGTTTATTCATCATTACAAAAT
TTTAACTTTCTTAATTCACTTACTAAAGAAGGTCCTAAAAAAATTCTTTGGGACAAATTA
CTAAATGGCATATATGATTGGTCCTATAATCGTGCTTACATAGATTATTTTTATGCAATA
TTTTTTACTAGGAGTATAAGAAAATTAATTCAATTAACTGAGTTTTTTGATAGACGAATA
ATTGATGGACTTACTAATGGAATTGGAATTACAAGCTTCTTTGTAGGAGAAAGTATAAAA
TATATTGGAGGAGGTCGTATTTCTTCTTATCTCTTGTTCTATTCATTTTACAAACTAATT
TTCAAACCAAAAAGACTTTTTTTCTTTTTTTTGC----------------TT-------T
TCTTGATT---ATCATATAAAATTTCAAAAAATTGTTTATTTTTATAGTCTATCTCTTTT
GTTTCGGAAGTTTTTTCTATTTCTACATCTGTTTCTTCCTCACTTTCTTCCGTTTCTGAG
GTTTCTTTAAGTTTC----------TGGGTGACGGCATTCTGCCCAAAGAGTAGACACAG
GTAATAAATAAGAGAATACTAAAGATTCGAGCCATAAAATGTATCAATTCTGATACAAGG
TACTTATTAGATCGAATAAGTACATTCGATTTAATAGAATGATTTTGCTGTATCCAGACT
AATATCAATCCAACCCATTTCATGAATAAAATGTGACCAATTAACCAACCAACAAAACTA
CTTGTTACAAATAACATCGTGTTGTTGCATCGAAACATATAAATATTGACTAATCTGACT
AACATTGAACTTGGTAAAATGAAATGGTTGAATAATTGAAAAATGAGATTATTCAGGAAT
ACACATTGAATGCTAAGATTACGCATTGAATTTCTGGTAGTAGATCCATAATCAAAAAAG
TGTTTGTGATTGTTCCAGAAGAAATGAAACAAAAGATACGGTAGAGCTAGGACAGTTATT
GTATGAGGTCTACCCAATGCTAGATGCAGAGGCGCATAATAGATCGATATGAACATCACG
AGCTGTCCCGTAATAAAACCTGTTGTTGCTGATA--------------CCTTCTTCTCCT
TCTTCTCTAACCCGAGCTCGGAGAAGGAAGAGATAAGAGGGCCCCATGGAGAATGTGGTC
AGAAATCCATAATAGAGTCCGACCATAAGGACCGAATTGATTATCTTCATGCATAAGGAT
ACTAGATTACCTAGTATAAAAGATTTCAAAATCATATCACAAACCCCCCTTTTTCTTTTC
TATTGCAATTTCTGGATTATTATATGATGATTTTGAAACTTTCCATATATATAGAAATAG
CATATAGAAATAGAAACAGATAGACTAGAAATGACATCTCTTATGTCAATGACACCAAAG
GGGATATTAAATGCATGGAATTGGGATATGGATGGAATATAATGAAATAGAGCCAATAGA
GCGTTCCCTATGAAATGAGGCATGGAACGAAGACACTACGAAAAAGTTTCGGGAGTTACG
AAGGAAACTTCGAGCTCATATCGGTCATGGGTTAAGAACGGGAATTGAACTCTATGAGAT
CTAATCTCCCGTTGTTCCTCAGTAGCTCAGTGGTAGAGCGGTCGGCTGTTAACTGACTGG
TCGTAGGTTCGAATCCTACTTGGGGAGATTTGATTCATTCTGAATTCTTTAATTCGGAAT
GAAAAGGTTTGCTTTGACCGTTAAGATYCSTTAAG--ATTCCCTGTGGCTTTCTTTCTAT
TGCATTCTATCTCATCATATCACATTCTGTTCTGCGATATTTGAGAATCACCGTC-----
CTCGGTGTAGGTAAGTCCGGTATAATCCTTTGTTCCATAGTCTGGGGCTATTTACAACTA
GCCAATTAAGAATTTTCAGATGTACTAGCAAGTGCATCAAAGATGCAGTCATCGATTCTG
CCGAGAGGCCACAATTACCGCGAGCAAACATATTAATGACGACGAACACATTTTTGCTAT
GCTACTAATACTTGCTCTGCTATTCTGCCCAAGTCTCGCTGAGGAAGAGTTACGGGGCGT
AAAACAAAAAAATATGCTGATTTGGTCCGACGGATTCGAGCATTAACGATATATAT----
--------------ATATAAAGAAGAAAAGGTGAGGCCATTCTATTTTGACACAAGACCT
ACACCCAAGTTCCATAGCCTTGGATCCGCTATCCCGATCATGATTTTCCTACCTCCAGAG
GGAGGGGTCCTTCCCTTTTTGGCCGGTTGTGGGCGAGGAGGGATTCGAACCCCCGACACC
GTGGTTCGTAGCCACGTGCTCTAATCCTCTGAGCTACAGGCCCCACCCTGTCTCCACTGG
ATCCGTTCCTGGGAGTACCCTAAAAAAGGAACCTTTCCTCTCCCCAGCCATTTCGGGTTA
ATAAGATGCGAAAGCGCCTCTCTCTCTATAAGAACGGTGCGTTCCGAGGTGTGAAGTGGG
AGAGAAGAGATTTCATAATTGGGGTTTTG-----AATAAGACGACCTTTTCATTTTTTTT
CATATTGAAAAAGTAATAAGAATGAGGGGTGTTAAGCTTTTTATCATCCTGGCGTCGAGC
TATTTTTCCGCAGGACCTCCCCTACAGTATCTTCGCCGCAGTAGAGTTTAACCACCAAGT
TCGGGATGGATTGGTGTGGTTCCTCTACGCCTAGGACACCAGAATATCGAACTATGAACG
AAGAAAGGCATGAGAGAAAAACATATTGGATAGTGATTGTGAGGCCCCAATTCTTGACTG
GAGGGGACACCAAAGGCCTCCGCCCTTCCATCCCTTGGATCGATAGAGAGGGAGGGCAGA
GCTTTTGGTTTTTTCATGTTGTCAAAGAGTTGAACAATAAAAATAGATGGCGAGTACCTG
ATCGAATTGATCGGGTCATGTAGGAACAAGGTTCAAGTCTACCGGTCTGTTAGGATGCCT
CAGCTGCATACATCACTGCACTTCCACTTGACACCTATCGTAATGATAAACGGCTCGTCT
CGCCGTGACCTTCTCTTGAATTCTCAAAACTTCTGTCGCTCCATCCTCGCAGGGGCAGAG
AACCCGTCGCTGTCTCGGCTGTGCTACCGGAGGCTCTGGGGAAGTCGGAATAGGAGAGCA
CTCATCTTGGGGTGGGCTTACTACTTAGATGCTTTCAGCAGTTATCCGCTCCGCACTTGG
CTACCCAGCGTTTACCGTGGGCACGATAACTGGTACACCAGAGGTGCGTCCTTCCCGGTC
CTCTCGTACTAGGGAAAGGTCCTCTCAATGCTCTAACGCCCACACCGGATATGGACCGAA
CTGTCTCACGACGTTCTGAACCCAGCTCACGTACCGCTTTAATGGGCGAACAGCCCAACC
CTTGGAACATACTACAGCCCCAGGTGGCGAAGAGCCGACATCGAGGTGCCAAACCTTCCC
GTCGATGTGAGCTCTTGGGGAAGATCAGCCTGTTATCCCTAGAGTAACTTTTATCCGTTG
AGCGACGGCCCTTCCACTCGGCACCGTCGGATCACTAAGGCCGACTTTCGTCCCTGCTCG
ACGGGTGGGTCTTGCAGTCAAGCTCCCTTCTGCCTTTGCACTCGAGGGCCAATCTCCGTC
CGGCCCGAGGAAACCTTTGCACGCCTCCGTTACCTTTTGGGAGGCCTACGCCCCATAGAA
ACTGTCTACCTGAGACTGTCCCTTGGCCCGTAGGTCCTGACACAAGGTTAGAATTCTAGC
TCTTCCAGAGTGGTATCTCACTGATGGCTCGGACCCCCCCGGAAGGGGGCCTTCTTCGCC
TTCCACCTAAGCTGCGCAGGAAAGGCCCAAAGCCAATCCCAGGGAACAGTGAAGCTTCAT
AGGGTCTTTCTGTCCAGGTGCAGGTAGTCCGCATCTTCACAGACATGTCTATTTCACCGA
GCCTCTCTCCGAGACAGTGCCCAGATCGTTACGCCTTTCGTGCGGGTCGGAACTTACCCG
ACAAGGAATTTCGCTACCTTAGGACCGTTATAGTTACGGCCGCCGTTCACCGGGGCTTCG
GTCGCCGGCTCCCCTGTCATCAGGTCACCAACTTCCTTGACCTTCCGGCACTGGGCAGGC
GTCAGCCCCCATACATGGTCTTACGACTTTGCGGAGACCTGTGTTTTTGGTAAACAGTCG
CCCGGGCCTGTTCACTGCGACCCCCTTTGTGAGGAGGCACCCCTTCTCCCGAAGTTACGG
GGCTATTTTGCCGAGTTCCTTAGAGAGAGTTGTCTCGCGCCCCTAGGTATTCTCTACCTA
CCCACCTGTGTCGGTTTCGGGTACAGGTACCCTTTTGTTGAAGGTCGTTCGAGCTTTTCC
TGGGAGTATGGCATGGGTTACTTCAACGCCGTAGCGCCTGGTACTCGAACATCGGCTCGA
GGCATTTTCTCTACCCCTTCTTACCCTGAAAAAGCAGGGACACCGTGCGTCCTTGAACCG
ATAACCATCTTTCGGCTAACCTAGCCTCCTCCGTCCCTCGGGACCAACAAGGGGTAGTAC
AGGAATATTCACCTGTTGTCCATCGACTACGCCTTTCGGCCTGATCTTAGGCCCTGACTC
ACCCTCCGTGGACGAACCTTGCGGAGGAACCCTTAGGTTTTCGGGGCATTGGATTCTCAC
CAATGTTTGCGTTACTCAAGCCGACATTTTCGCTTCCGCTTCGTCCACCCCTGCTCGCGC
GGGTGCTTCCCTCTAAGGCGGAACGCTCCCCTACCGATGCATTTTTACATCCCACAGCTT
CGGCAGATCGCTTAGCCCCGTTCATCTTCGGCGCAAGAGCGCTCGATCAGTGAGCTATTA
CGCACTCTTTCAAGGGTGGCTGCTTCTAGGCAAACCTCCTGGCTGTCTCTGCACCCCTAC
CTCCTTTATCACTGAGCGGTCATTTAGGGGCCTTAGCTGGTGATCCGGGCTGTTTCCCTC
TCGACGATGAAGCTTATCCCCCATCGTCTCACTGGCCGACCTTGACCCCTGTTATTTTGA
GGTCATATCTAGTATTCAGAGTTTGCCTCGATTTGGTACCGCTCTCGCGGCCCGCACCGA
AACAGTACTTTACCCCTAGATGTCCAGTCAACTGCTGCGCCTCAACGCATTTCGGGGAGA
ACCAGCTAGCTCTGGGTTCGAGTGGCATTTCACCCCTAACCACAACTCATCCGCTGATTC
TTCAACATCAGTCGGTTCGGACCTCCACTTAGTTTCACCCAAGCTTCATCCTGGTCATGG
ATAGATCACCCAGGTTCGGGTCCATAAGCAGTGACAATTGCCCTATGAAGACTCGCTTTC
GCTACGGCTCCGGTGGGTTCCCTTAACCAAGCCACTGCCTATGAGTCGCCGGCTCATTCT
TCAACAGGCACGCGGTCAGAGCCCCGAGCTCCTCCCACTGCTTGGGAGCTTACGGTTTCA
TGTTCTATTTCACTCCCCGATGGGGGTTCTTTTCACCCTTCCCTCACGGTACTACTTCGC
TATCGGTCACCCAGGAGTATTTAGCCTTGCAAGGTGGTCCTTGCTGATTCACACGGGATT
CCACGTGCCCCATGCTACTCGGGTCAGAGCATAAGCTAATGATGCTTTCGGCTACTGGAC
TCTCGCCATCTAGGGTGCAGCACTCCACCGCTTCGCCTAGCAGCACGACGCTTGTCTTGC
TCTCCCACAACCCCGTTTTCACGGTTTAGGCTGCTCCCATTTCGCTCGCCGCTACTACGG
GAATCGCTTTTGCTTTCTTTTCCTCTGGTTACTAAGATGTTTCAGTTCGCCAGGTTGTCT
CTTGCCTGCCCATGGATTCAGCAGCAGTTTGAAAGGTTGACCTATTCGGGAATCTCCGGA
TCTACGCTTATTTTCAACTCCCCGAAGCATTTCGTCGCTTACTACGCCCTTCCTCGTCTC
TGGGTGCCTAGGTATCCACCGTAAGCCTTTCCTCGTTTGAACCTYRMCTTTAAGTTTAAG
GCTATGCCATCCTAAGGTGCTGCTAAATAGAAGGATCTTATCAACGTCCATGAATGATAA
ATCATAGATCGAACTACCGAATCGGAAAAATTGGGTGCTATCATATAGCTTTGTACCGGC
TAAGTTCACGAGTTGGAGATAAGCGGACTCGAACCGCTGACATCCGCCACAGGGTAAACC
ACCGCCTCTCGGGCCCCCCGACTGATTCTACCATAGAGGCCAACGGTAAACAATAACTCC
CCCCCGAACACAGCTTACAACTTTCATCGTACTGTGCTCTCCAAAGAGCAACTCTTCTCA
AAATCTCAAAAGGTGCTGAGTTGGAATTCCATTCTAACTAAGAATTCTTGTGGTTCCGGA
GGATCCAACTACAGGAAAACCAGGAACGGAGAGCTTTCCCCCCTTCCGCCCCACTCTTTG
GTCTTAAGAATGCTGGTTTTAAGAATGAGTGATTGCCCTTCTCCGACCCTTACTGCCCAA
CCTGAGAGCGGACAGCTAATGCCTTCCACTTATTGAACAGGGTTCTATGGTCGGTCCGCG
ACCCCTGGATGCCGAAGGCGTCCTTGGGGTGATCTCGTAGTTCCTACGGGGTGGAGACGA
TGGGGTCGGTCCATGGATTTTCCTTCCTTTTGCCGCATTTCGCTAAAGGGTTGAAGGGGG
ATAGCGCATCAAGCTGTTCGCAAGGGCCAACTCGATCCTCTTCCCCAGGGATCCCAGATG
AGGGAACCCTAGGAGAGCCGCCGACTCCAACAATCGTCCATGTACGATCCATACTAGATC
TGACCAACTGCCCATCCTACCTCCTCTACGTTCTTGACAGCCCATCTTTGTCTCAGTAGA
GTCTTTCAGTGGCATGTTTCGGTCCTCTTCCCCATTACTTAGAAAGAGTGAGCCACCGGT
TCAGGTACAAGATACTATCATTACCGCCTGGACAATTAGATATCCAACCCGTAATCGCAA
CGACCCAATTGCAAGAGCGGAGCTCTACCAACTGAGCTATATCCCCCCGAGCCAAGTGGA
GCATGCATGAAGGAGTCAGATGCTTCTTCTATTCTTTTCTTTGGCGCAGCTGGGCCATCC
TGGACTTGAACCAGAGACCTCGCCCGTGAAGTAAATCATCGCACCTACGGTCCAACCAAT
TAGGAGAGAATCAATAGATTCCTTTTCGGGAGCGATTCATCCTTCCCGAACGCAGCATAC
AACTCTCCGTTGTACTGCGCTCTCCAAGTGTGCTTGTTCCCCCCTTCTTCCTTACCATGG
CAAGTCTTTTTGAAATAACTCCGATGAGAAGAAAAAAGAAGGCGTTAAGAGACCCTCCTG
GCCCCACCTTAGACACTCTAAGATCCTTTTTCAAACCTGCTCCCATTTCGAGCCAAGAGA
TAGATAAATAGACACATCCCATTGCACTGGCCGGAGGCGTTCGTAGTGACTGAGGGGGTC
GAAGACCAAGAAGTGAGTTATTTATCAGCCAAGCATTCTTCTTACGGCTAGATCCAATCT
CCTGGTCCCTGCGGAAAGGAAAAAGAATTTCACGTTCTTCCTTTCGGGAAGGGAGGGTTA
GGAAAATCCTATTCATTGCAGCTTTCTCCAGACCTCCGGGAAAAGCATG-AAGAAAAAAG
GCTCGAATGGTACGATCCCTCCGTCGCCCCAGAATGAAAGGGGCGATCTCGTAGTTCTTG
GTCTGTGAAGATACGTTGTTAGGTGCTCCTTTTTATTTTCCCATTGAGGCCGAACCTAAA
CCTGTGCTCGAGAGATAGCTGTCCATACACTGATAAGGGATGTATGGATTCTCGAGAAGA
GAGGAGCCAGGGTGGTCCCCCCCGGACCGCCCGGATCCCACGAGTGAATAGAAAGTTGGA
TCTACATTGGATCTCACCCGAATCGCCCCATCTATCCTCCTGAGGAGAAGTTTGGTTTCA
AACCCCGGTTCGAACAGGAGAAGTACGCCATGCTAATGTGCCTTGGATGATCCACATCTC
AGGGTCAGGCGCTGATGAGCACATTGAACTATCCATGTGGCTGAGAGCCCTCACAGCCCA
GGCACAACGACGCAATTATCAGGGGCGCGCTCTACCACTGAGCTAATAGCCCGTCGTGCG
GGCCTCTCGCCGGGGGCCCGCTATGCCAAAAGCGAGAGAAACCCCATCCCTCTCTTTCCT
TTTTTTCGCCCCCATGTCGCCACGCGGGAGGGACATGGGGGC-GAAAAAAGGGGGATCCT
ATCAACTTGTTCCGACCTAGGATAATAAGCTCATGAGCTTGGTCTTACTTCACCGTCGAG
AAACGAAAGAAGACTTCCGTCAACAAGTTTTACTCATACGTAGCTCCCTTCTTTTTGGGT
GTGAAGCAGTGTCAAACCAAAATACCCAACAAGCATTACCTCTCCCTGAAAAGGAGGTGA
TCCAGCCGCACCTTCCAGTACGGCTACCTTGTTACGACTTCACTCCAGTCACTAGCCCTG
CCTTCGGCATCCCCCTCCTTGCGGTTAAGGTAACGACTTCGGGCATGGCCAGCTCCCATA
GTGTGACGGGCGGTGTGTACAAGGCCCGGGAACGAATTCACCGCCGTATGGCTGACCGGC
GATTACTAGCGATTCCGGCTTCATGCAGGCGAGTTGCAGCCTGCAATCCGAACTGAGGAC
GGGTTTTTGGAGTTAGCTCACCCTCGCGGGATCGCGACCCTTTGTCCCGGCCATTGTAGC
ACGTGTGTCGCCCAGGGCATAAGGGGCATGATGACTTGACGTCATCCTCACCTTCCTCCG
GCTTATCACCGGCAGTCTGTTCAGGGTTCCAAACTCAACGGTGGCAACTAAACACGAGGG
TTGCGCTCGTTGCGGGACTTAACCCAACACCTTACGGCACGAGCTGACGACAGCCATGCA
CCACCTGTGTCCGCGTTCCCGAAGGCACCCCTCTCTTTCAAGAGGATTCGCGGCATGTCA
AGCCCTGGTAAGGTTCTTCGCTTTGCATCGAATTAAACCACATGCTCCACCGCTTGTGCG
GGCCCCCGTCAATTCCTTTGAGTTTCATTCTTGCGAACGTACTCCCCAGGCGGGATACTT
AACGCGTTAGCTACAGCACTGCACGGGTCGATACGCACAGCGCCCAGTATCCATCGTTTA
CGGCTAGGACTACTGGGGTATCTAATCCCATTCGCTCCCCTAGCTTTCGTCTCTCAGTGT
CAGTGTCGGCCCAGCAGAGTGCTTTCGCCGTTGGTGTTCTTTCCGATCTCTACGCATTTC
ACCGCTCCACCGGAAATTCCCTCTGCCCCTACCGTACTCCAGCTTGGCAGTTTCCACCGC
CTGTCCAGGGTTGAGCCCTGGGATTTGACGGCGGACTTAAAAAGCCACCTACAGACGCTT
TACGCCCAATCATTCCGGATAACGCTTGCATCCTCTGTATTACCGCGGCTGCTGGCACAG
AGTTAGCCGATGCTTATTCCCCAGATACCGTCATTGCTTCTTCTCCGGGAAAAGAAGTTC
ACGACCCGTAGGCCTTCTACCTCCACGCGGCATTGCTCCGTCAGGCTTTCGCCCATTGCG
GAAAATTCCCCACTGCTGCCTCCCGTAGGAGTCTGGGCCGTGTCTCAGTCCCAGTGTGGC
TGATCATCCTCTCGGACCAGCTACTGATCATCGCCTTGGTAAGCTATTGCCTCACCAACT
AGCTAATCAGACGCGAGCCCCTCCTCGGGCGGATTCCTCCTTTTGCTCCTCAGCCTACGG
GGTATTAGCAGCCGTTTCCAGCTGTTGTTCCCCTCCCAAGGGCAGGTTCTTACGCGTTAC
TCACCCGTCCGCCACTGGAAACACCACTTCCCGTCCGACTTGCATGTGTTAAGCATGCCG
CCAGCGTTCATCCTGAGCCAGGATCGAACTCTCCATGAGATTCTTAGTTGCATTACTTAT
AGCTTCCTTATTCGTAGACAAAGCTGATTCGGAACTGTCTTTCATTTCAAGGCATAACTT
ATATCCATGCGCTTCATATTCGCTTAGAGTTCGCTCCAAGAAATATAGCCACCCCTACCC
CCTCACGTCAATCCCACGAGCCTCTTATCCATTCGATCACGACGGCGGGGGAGCAAATCA
AAATAGAAAAACTCACATTGGGTTTAGGGATAATCAGGCTCGAACTGATGACTTCCACCA
CGTCAAGGTGACACTCTACCGCTGAGTTATATCCCTTCCCTTGCCCTCATCGAGAAATAG
AACTGACTAATCCTAAGGCAAAGGGTCGAGAAACTCAACGCCACTATTTTTGAACAACTT
GGAGTCGGGCCTTCTTTTCGCACCATTACGGATACGAAAATAATGGGAAAAATTGGATTC
AATTGTCAACTGCTCCTATCGGAAATAGGATTGACTGCGGATTCGAGCCATAGCACATGG
TTTCATAAAAACGTATGATTTTCCCGATCTAAATAAAGCAGGTTTTACATGAAGAAGATT
TGGCTCAGCATGTTCTATTCGATACGGGTAGGAGAAGACCCCAACTCGGTATTCTTAAAA
AAATAGAGAAATCAGAACCAAGTCAAGATGATACGGATCAACCCCTTCTTCTTGCGCCAA
AGATCTTACTTTTTCCGAAGGAACTGGAGTTACATCTCTTTTTCATTCAAGAGTTCTTAT
GTGTTTCCACGCCCCTTT------------------------------------------
--------------CTACAAAAAGGATAATGGTAACCCCACCATTAACTAGTTCATTTAT
TAACTACTTCATTTATGAATTTCATAGTAATAGAAATAAAATACATATATATCCTACCGA
GACAGAATTTGTAACTTGCTATCTTCGTGCCTAGCAGGCAAAGATTTACCTCCGTGGAAA
GGATGATTCATTTGGATCGACATGAGAATCCAACTACATTGCATTGCTAGAATCCATCTT
GTATAGTTGAAAGAGGTTGACCTCCTTGCTTCTCTCATGGTACAATCCTCTTCTCGCTAA
GCCCCTTTCCCCTCGGTCCACAGAGACAAAATGTAGGACTGGTGCCAACAGTTCATCACG
GAAGGACTCACTGAGCCAGGATCGCTAACTAATACTAATCTATTACTAATAGAAAATACT
AAT------ATAATAGATAGAATAGAAAAGAACTGTCTTTTCTTTATACTTTCGCCGGTT
CCGTTGCTACCGCGTGCTTTACGCAATCGATCGGATCATATAGATATCCCTTCAACACAA
CATAGGTCGTCGAAAGGATCTCGGAGACCCACCAAAGCACGAAAGCCAGGATCTTTCAGA
AAATGGATTCCTATTCGAAGAGTGCATAACCGCATGGATAAGCTCACACTAACCCGTCAA
TTTGGGATCCAATTCGGGATTTTCCTTGGGAGGTGTCGGGAAAGAATTGGAATGTAATAA
TATCGATTCATACAGATATAGAAGAAAAG-------------------------------
-GTTAGGGCTAGCGAAAGAGGAAAAACCCGAAGATTTCACATAGTACTTTTGATCGAAAA
ATCAATCAGATTTATTTCGTACCCCTCGCTCAATGAGAAAACGGGTCAGATTCTACAGGA
TCAAACCTATGGGACTTAAGGAATGACGGAAGGGAATAAAAAAGAAATAAATAAAAATGA
AGTAGAAGAGCCCAGATTCCAAATGAACAAATTCAAACTTGAAAAAAATCTTTCTGATTC
TCGAAGAATGAGGGGCAAAGGGATTGATCGAGAAAGATCTCTTGTTCTTATTATAA----
--GATTGGATCCACATATGTTTGGTAAAAAGAAGAATCTTCTCCTTTGAGAATAATCAAA
AAAGGAAAGTGTTCAATTGGAACATGAAAACGTGACTAAATTTGTCCTAGTTACTCTTCG
GGACGGAGTGGATGAAGGGAGGAGCTTCTCGAACGAGGAAAGGGATCCAATGACTTTGAA
AGAATTGAACGAGGAGCCGTATGAGGTGAAAATCTCATGTACGGTTCTGTAGAGTGG---
---------------------------
>10_Blas_gemm_combined 101007 bp
-------------------------------------GAAAAGAACTGTCTTTTCTTTAT
ACTTTCGCCGGTTCCGTTGCTACCGCGTGCTTTACGCAATCGATCGGATCATATAGA---
------------------------------------------------------------
-------------------------------------------CGCATGGATAAGCTCAC
ACTAACCCGTCAATTTGGGATCCAATTCAGGATTTTCCTTGGGAGGTGTCGGGAAGGAAT
TGGAATGTAATAATATCGATTCATACAGATATG---------------------------
-------------GGATAGGGCTAGCGAAAGAGGAAAAAACCGAAGATTTCACATAGTAC
TTTTGATCGAAAAATCAATCTGATTTATTTCGTACCCTTC--------------------
------TACAGGATCAAACCTATGGGACTTAAGGAATGACGGAAGGGAATAAAAAAGAAA
TAAATAAAAATGAAGTAGAAGAGCCCAGATTCCAAATGAACAAATTCAAACTGG------
----------------------------GCAAAGGGATTGATCGAGAAAGATCTCTTGTT
CTTATTATAAGATCGTGATTGGATCCACATATGTTTGGTAAAAAGAAGAATCTTCTCCTT
--------------------------------------TGAGAACGTGACTAAATTTGTC
CTAGTTACTCTTCGGGACGGAGTGGATGAAGGGAGGAGCTTCTCG-ACGAGGAAAGGGAT
CCAATGACTTCGAAAGAATTGAACGARGAGCCGTATGAGGTGAAAATCTCATGTACGGTT
CTGTAGAGTGGCAGTAAGGGTGACTTATCTGTCAACTTTTCCACTATTACCCCCAAAAAA
CCAAACTCTGCCTTACGTAAAGTTGCCAGAGTAYGATTAACCTCGGGATTTGAAATCACT
GCTTATATACTTAGTATTGGCCATAATTTACAAGAACATTCTGTAGTSTTAGTAAGAGGG
GGAAGGGTTAAGGATTTACCCGGTGTGAGATATCACATTGTTCGAGGAACCCTAGATGCT
GTCGGAGTAAAGGATCGTCAACAAGGGCGTTCTAGTGCGTTGTAGATTCTTATCCAAGAC
TTGTATCATTTGATGATGCCATGTGAATCGCTAGAAACATGTAAAGTGTACGGCTAACCC
AATAACGAAAGTTTCGTAAGGGGACTGGAGCGGGCTACCATGAGACAAAAGAT-------
------------------------------------------------------------
-------------------------------------------TGCCTCGACTTTTTTAG
AGCAGGTCCGAGTCAAATAGCAATGAT---------------------------------
------------------------------------------------------------
AGGGAAACGGATACTCAATTTAAAGTGAGTAAACAGAATTCCATACTCGATCTCATAGAT
ACATATAGA---------------------------------------------------
------------------------------------------------------------
------------------------------------------------TACGCTCATGTC
ACGTCGAGGTACTGCAGAAGAAAAAACTGCAAAATCCGATCCAATTTATCGTAATCGATT
AGTTAACATGTTGGTTAACCGTATTCTGAAACACGGAAAAAAATCATTGGCTTATCAAAT
TATCTATCGAGCCATGAAAAAGATTCAACAAAAGACAGAAACAAATCCACTATCTGTTTT
ACGTCAAGCAATACGTGGAGCAACTCCCGATATAGCAGTAAAAGCAAGACGTGTAGGCGG
ATCGACTCATCAAGTTCCCATTGAAATAGGATCCACACAAGGAAAAGCACTTGCCATTCG
TTGGTTATTAGGGGCATCCCGAAAACGTCCGGGCCGAAATATGGCTTTCAAATTAAGTTC
CGAATTAGTGGATGCTGCCAAAGGGAGTGGCGATGCCATACGCAAAAAGGAAGAGACTCA
TAGAATGGCAGAGGCAAATAGAGCTTTTGCGCATTTTCGTTAATCCATGAACAGGATCTA
TATAGACTCATGGAGCCATACATCTCGATCGGAAAAGAATCAATAGAAAAAGAAAGAATC
GGAATTGATCGCTATATTTCTCGAAACAAACGAAAAGGAAACGAAAGATGAAACATAAAT
CATGGATCAATTAAGCCCTCTCGGGGACTTGCTTAAG-----AATAAAAAAAGGGTAAAT
ACCATGGAATAAGGTTTGATCCTATTTATGGGGATTCCGTAAATATTCCATTCC----AA
AAAAAAAGAGAAAGTTCGAAACAATTGGGATTT---------------------------
------------------------------------------------------------
--------------------------------------TTTCAGAATGTATCCTAATTTT
TGGCCTAATTCTTCTTCTGATGATCGATTCAACTTCTAATCAAAAAGATATACCTTGGTT
ATATTTCATCTCTTCAACAAGTTTARTAATGAGTATAATGGCCCTATTGTTYCGATGGAG
AGAAGAACCTATGATTAGCTTTTSGRGAAATTTCCAAACGAACAATTTCMACGAAATATT
TCAATTTCTTATTTTACTATGTTCAACTCTATGTATTCCT--------------------
------------------------------------------------------------
----TTTTTATGCGGTGCTAACGATTTAATAACTATCTTTGTAGCTCCAGAATGTTTCAG
TTTATGCTCCTACYTATTATCTGGATATACCAAGAAAGATGTACGGTCTAATGAGGCTAC
TATGAAATATTTACTCATGGGTGGGGCAAGC-----------------------------
------------------------------------------------------------
------------------------------------------------------------
--------------------CTCCTTTTCATCAATGGACTCCTGACGTATACGAAGGAGT
GCGGTTCGTTCGAAAAATTCCTACTTCTCT------------------------------
------------------------------------------------------------
------------------------------------------------------------
-------------------------------------------------------TAATG
ACGTATACAATATTTAAATTCTCGATGTAGATGCTACATAGTTGGTTCTCATCCTTCAGA
GACTACGAGTGTAATAGGAGCATCCGTCGACAAAAGGATCACCCTAAGATGATCATCTCA
TGGCTATTGAGAACGAATCAAATCAGATGGTTCTATTTCTCAATCTTTTCGACCTCTTGG
TTCCGTAGGAGCAAGTCAGAAAGATTGAGAAAAATTGGTCATTCACAACCACTGATGAAG
GGTTCCT-----------------------------------------------------
------------------------------------------------------------
------------------------------------------------------------
------------------------------------------------------------
----------------------------------------TTCCTTTTTATTTCTCATCA
AACGAATGGCATCTTCTTCTGGAAATCCTAGCTATTCTGAGCATGA----GGGGAATCTC
ATTGCTATTACTCAAACAAGCATGAAACGTATGCTTGCAT--------------------
------------------------------------------------------------
------------------------------------------------------------
-----------------------CATTCGAGATTATGCAGGATTATACACGAAAGATCCT
TTTTTGGCTCTCTCTTTAGCCCTATGTCTCTTATCCCTAGGAGGTCTTCCTCCACTAGCA
GGTTTTTTCGGAAAACTCCATTTATTCTGGTGTGGATGGCAGGCAGGCCTATAT------
----------GACTCCTTACGAGCGTTCTTTCTATCTACTATTATCTAAAAATAATCAAG
TTATTAATGACTGGACGAAACCAAGAAATAACCCCTCACGTGCGAAATTATAGAAGATCC
C--TTAAGATCAAACAAT------------------------------------------
------------------------------------------------------------
--------------------------CCCTCTTACTAACTGGAATCAAAGAATTAGTAGA
TCTATTCCGCCCAAAATGGAAATAGGCTAGGGTTATGAACTTATAATCTGATAATCGAGT
CGATTCTAGGTTTATAAGTTCATTCCATACCGGACCAGACCGGAATAGGCTTATATACAT
TCT---------------------------------------------------------
------------------------------------------------------------
------------------------------------------------------------
------------------------------------------------------------
---------------------------------------------------------ATG
TCCGACTCGGGCCTATATGACATGAACGATCAATAGAAATACTCCAACAT---------G
TCATATATTCCATACATCACACTAGATAGATATCATATTCATGGAATACGATTCACTTTC
AAGATGCCTTGGTGGTGAAATGGTAGACACGCGAGACTCAAAATCTCGTGCTAAAGAGCG
TGGAGGTTCGAGTCCTCTTCAAGGCATAATA-----------------------------
------------------------------------------------------------
-------------------------------TATATGCTTCAACAGGAATTACACAAGAG
TAGATTGATACAATAGAAACC---------------------------------------
-----------------------------------------AGTGACTTTGGCACTGGAT
GGTCCCAAAAAAAAATGGGTACTATCGGGTCGGGTGAATTCAATAATAGGCGTCTGTTGG
CATTCCATCCTTCCTTCTCCTTTCAGGGACT-----------------------------
------------------------------------------------------------
------------------------------------------------------------
------------------------------------------------------------
------------------------------------------------------------
------------------------------------------------------------
-----------------------------------------------------------T
ACCATCCATACATAGTGTTTTGATCTAAGATTTCAATTCTTCCATGTTTCAGCAGTAACA
TATTCTTCCATGTCCAAAATATGGAAGAAAG-----------------------------
---------CCACTTAATCCCTATTTCATGGCCACATATCTTTCAGGCTAAGGAATGGGA
AACCTTTCTCCTATTACATGAATCCAATTTCATCCGGGAAAAGCCATCTTTTTCTCAACA
ATGCCTTTGTCAT---------------------------GAACAGATTTGATAAATACT
GATAACTCTCGGATAGAGTATTAGAACGGAAAAATCCATTAGATAATGAACTATTGGTTC
TAAGCCATTTCTGGCGATGAATCAACAATTCGAAGTGCTTTTCTTGCGTATT--------
------GTTTATATATAGATGTAGGAGGATTGGTTTGGGAAGTAAGAAGCCCCTTTGACA
TCTCTTCATCTGCAAAGAATTCTCGATGTGAAAACACAGAGACAAAGGGCGGATCTTTGA
ATAGGAAAAAGAGTGGATCCGCAGGGTCCCAAATGAATTGGCTTATTCGAAAAAAGCCTT
GTTCTTTGGAAGATCTATCTCCTATCTGGTACTGCATGGTTCCACTCTGCAAGAACTCCG
AATCATTCTCTTGAAGCTCATCC-------------------------------------
------------------------------------------------------------
------------------------------------------------------------
------------------------------------------------------------
------------------------------------------------------------
------------------------------------------------------------
------------------------------------------------------------
------------------------------------------------------------
-------------------------------ACTCAAAAGATAAAGAAGTATCGTCAATT
TCTTCATGCTCGTTCCAAGTTCGAAGTACCATTTGTACAAATAAGAATCCCCTT------
------------------------------------------------------------
------------------------------------------------------------
------------------------------------------------------------
-----------------------------------------TTGGTAAGTGCTACAAGAT
CTCGTACATTGGAACCCATGGTTATGGACCCGAATCCATTAGTA----------------
------------------------------------------------------------
------------------------------------------------------------
------------------------------------------------------------
---------AGAGATAGTTCACTAATAGACCAAGGGATAAGTAATTCGACTCATTCACAT
CCAGATCATGAATGTTTGGAATCCATATTATGCAAGGAGACATTGCTTTTGCTAATTCGA
ATTGAAGGGTGATATAAAATCGGTCTATTTCCGGCATCATATCTATAG------------
------------------------------------------------------------
------------------------------------------------------------
------------------------------------------------------------
-------------------------------------GGGGGATAGGGCTAAGCGGAGCG
AAAAGGGTTTTCCATGAGATAGGAAATGAAAACTATTCGCCCCACACGAGGTTTGTGAAT
AAGTGATTGTCTGATAATGAGCAAGGAATATCCGTCTTTCGGCTAAACAGGGTGTATTGA
ACTCATAATTCATTAGATACTTTTTATGAATGTCAACTAAGTATCGTAAGTAAATTGCTC
CCGGCTCTTCAATCATTTGATAACCAGAGTCATTCTTTGATAAATGATCACTATGAGTCA
GACTCAATAGAATTTGATCAATCCTTTTTTCTGTCGTTAAGGTGGAGAACTGAACCAAGA
ATTCTCTTTCTTTATCATCAATTGAATCACTGTTCGCGACCAAGGATTCTATTTTATCAT
CAATCCAATCACCGTTCACGTTTTTTCTTTTTCTTATCAATGAATAAATCTCTTTACTTG
TATGACTTAGATGTCTCGTATTTCTCGAAAAAGTGATTCGATTGATGG------------
------------------------------------------------------------
------------------------------------------------------------
---------------------------------------------TCTTTAACCAGAAAG
AATTCAGTTCAGATGTAGGATACCTATCCAGAAGTTTTCGCAACTCAATCATGTATGATG
GAATCATCAAATATTTTACCTTTTCGAACTCTGTCTGTAACTCACTAGAGG---------
------------------------------------------------------------
------------------------------------------------GTGACTCATTAT
TTCGATGAATCATTTCTTCGGACAGAAGAAGATTATGTAAACACTTACTCGAAATCTCGC
TTATCAGATTCCATTGTGGAAGACACAATTTWTTCTGAAGAATTCGCCATGATATATCTA
ATCCATGCATAATA----------------------------------------------
------------------------------------------------------------
------------------------------------------------------------
-------------------CATCTGCCCTTTTTCAACGCATTTCTTTAGACAAAGACTCC
GTTTTTTCCTCTTTTCGGATGGTAAATCTTTCTCAGAACATGGAGTGTGAATCAAACCCA
TGTTTGAATTGAAATTGAGATACTGATG--------------------------------
------------------------------------------------------TTAGAG
GTGTTCCAGAAATGTCTGCGATCGAATAAATAGCTCTACGAACGAATGGATCGGATCGAA
TTGGAAAATGGAAAGATTTGTACAAGTTATACCTTTCGTCACCACTTCGTGGAAAATCAT
TAGGTATGAA--------------------------------------------------
-------------------------------------GAATATCTTGTTGCGAATGAACA
AGATATTGAAGAATTGTCCATACGTAAAATCATAATTCTTGA------------------
------------------------------------------------------------
------------------------ATATCAATGAACTTCTATGAAATGGTTTTACGGGAT
TCAGCCAATTGTCTTGATCGTGGGATATCATTGAGAAATAAGAATCCGTGTTATCAAAAG
ATTTCCTGCGATTATT-----TATGGAATGAGTCAATCATCCACTTTGGTATCTTATTGA
ACAAAAATGGTGATATTGTTCCTCCATTGATCAAAAATTTCGATTTTTGGGAAGTATCAT
GATCATCCAATAAGAAGGGTTTCATTGTATTTGGATGAAT---TTGTTTCACTAATTGTT
TTGGCTGTGGGACTTGTATCGTATAGCACTTGACAGCTTTGGAGC---------------
---------------ATAGTCAACAATGGTTTCAAGGTCATACTCCAACCTCTTAGATCT
TGCATCTGGTGATATTCCAACATTTAGTCGGGAAAGGAAGAGGCTGCCTCGAGTTGCTAC
TGTTTCCGGTGTTTTGTCTGAGCTGGATGATGAAACCTGCAATAGTGTTGGCTCTGATGC
TCCTTCATCGGTATCTCAAGAACGGATTATCATTGTGGGTAACCAACTTCCCCTTCGGTC
CCATCGTAATCCAGATGGCAGCGGAGAGTGGTGCTTTTTCTGGGATGAGGACTCACTTCT
TTTACAACTTAAAGATGGCCTAGGAGATGATGTTGAAGTCATTTATGTTGGTTGTCTAAA
AGAAGAGGTCGACCCTGATGAGCAGGATGACGTGGCACAAATGTTGCTCGAGACTTTCAA
ATGTGTTCCTGCATTTATCCCTCCTGACCTCTTCACTAAGTTCTATCATGGTTTCTGCAA
GCAGTATCTCTGGCCTTTATTTCACTACATGCTTCCTCTATCACCCGATCTTGGTGGCCG
CTTTGACAGGTCCCTTTGGCAGGCATATGTTTCTGTGAACAAAATATTTGCTGACAAAGT
AAAGGAAGTGATCAGCCCAGATGATGATTACGTGTGGGTTCATGACTACCATCTCATGGT
TTTGCCAACTTTCTTGAGGAAAAGGTTCAATAGGGTGAAACTGGGGTTCTTCCTCCACAG
TCCGTTTCCCTCATCCGAGATATATCGGACTCTTCCTGTAAGAGACGAGCTTCTGAGAGC
GCTTCTCAACTCTGACCTTATTGGCTTTCATACATTTGA----------CTATGCAAGGC
ACTTCCTCTCTTGTT--GTAGTCGAATGCT--TGGTCTTTCTTATCAATCTAAGAGAGGC
T--------CTCGAGTATGGTCGTACTGTCAGCATTAGATACTTCCTGTAGGGAT-----
---TCATATAGGGCAGCTTCAATC----TGATGAATCTTCCAGAG---RGTATCAAAGAT
CCTCATTTTTTCCACTCGAGCTTACAAATAAATACAGTAAGTCGTCCCTAAACCCGTGTA
ATTTACTAGTTGATTCAATTTTGGTTGGGTTAGGTTGGAGC--TTTTTTTTAACCCTTAT
GGCTTTGACTCCAAAAA-------------------------------------------
------TAACTTTTTGATTG-------GAAAGGAGGAAAATTCATATGTAATTGACCTAC
GAAAAGTAA------------------------------------------TGATTGAAT
TTATTGAAATGCGCTTTTTTGTTTCAGCTTTATGCTCGGCCCTGAATGATTCCTGTCAGC
AGAATGCTTTTTGTTTTTCGATAAATCAAGCAACCGCAAGCGGTTAGTTACAAACAACAA
AGAA--------------------------------------------------------
------------------------------------------------------------
------------TCGAACTGTTTCAAAGACCCAACATGCATTTTTTGTTTTTTGCATTGA
GCTCTTTCA---------------------------------------------------
------------------------------------------------------------
--GTGTTTCAAAGAAGGGTTATTCTGACGTAGGTCTGCTTTTGGCTTAGATCAACCTAAG
TTAAATGGAGTCTCCATCACCCCGCTTCTGCTTAAAGAATCAAATATGAAACTTCATACA
CCTTAAAGTTCATAG-----------------------------GGAAATCCTTATACTC
AGCCTAGCATTGAATAGACTGGATATTTACCTTATCAATATCTTAAATCAATAATGGGTT
CTTTTGAGTGCTGAAAAGAGCACTTAAATTAAACCGAATCTTTTGTCAGGCTATTGTTCT
CTTGTTCTCTAAAAGTCATGGAGTAAGACATCAACTTCTCAATAAGTCTTTTAATTATAT
GATATACTTCTTTG---AAAAAAA-----------------------CTCTACCTAACTG
AGCTATAGCCCTTGTATTTGTGATACACATTTTATCATGTCGATAATTTCTTGTCAAGAT
GAATATTACAAGGGCTAACATCCTATTTCTT-----------------------------
------------------------------------------------------------
------------------------------------------------------------
------------------------------------------------------------
---------------------AT-------------------------------------
----------------------------------------------------TTTCTAGT
CAATTGGCAG-AAAAAAATAGGTGTATAAACGAAACCTCTGTTTATACAGAAGTTATTTT
GATTATTCGGACACACCA---ACTAGTTATAGTTACGAAATCAGATTGATAGCCTCTACT
CGTGCCTTAGC-------------------------------------------------
------------------------------------------------------------
------------------------------------------------------------
------------------------------------------------------------
------------------------------------------------------------
------------------------------------------------------------
------------------------------------------------------------
-----TCAATGTTACCTACCAAATAAAAGGCCTGTTCGGGAAGACT--------------
------------------------------------------------------------
----------------------AAAAGGTTGTGATAAGAAACGCTCAATTTTTCGTGCTY
TTGCTACAGTTAAGCG-----------------------ATCCAAGGATAGCTATAATGT
CCTGAAGTTCTTTGTAACGTTGTAAAGTTTGCTTAACTCTTTGCGCAGTTTCATAATGTT
CCTCA-------------------------------------------------------
------------------------------------------------------------
------------------------------------------------------------
------------------------------TTCTTTCTTGTAAAGAACCCATTTCGGTAC
TAAGGGTAGGTTGATAACCAACAGCAGAAGGCATTCTACCCAATAAGGCGGATACTTCCG
ATCCCGCTTGGACGAAACGGAAGATATTGTCGATAAATAGAAGCACGTCTTGTTCATTAA
CATCTCGGAAGTATTCCGCCATAGTTAGGGCAGTCAAACCAACTCTCATACGAGCTCCCG
GTGGTTCATTCATCTGACCATAGACTAGAGCCACTTTTGATTCTGCAATATTTTCTTCAT
TAATTACTCCAGATTCTTTCATTTCCATGTAAAGATCATTTCCTTCACGAGTACGTTCTC
CTACTCCGCCAAATACGGATACACCCCCGTGGGCTTTCGCTATGTTGTTGATTAATTCCA
TAATTAGTACTGTTTTCCCCACTCCAGCCCCCCCGAATAGT-----------------GC
GATAAGGGGCTAAAAGATCTACTACTTTAATTCCGGTTTCAAAAATAGATAATTTTGTAT
CTAACTGTATAAAGGCAGGCGCAGATC---------------------------------
------------------------------------------------------------
------------------------------------------------------------
----AGCACTCATAGCTACAGCGCGAACTCGATTATTTCCTAATAATTGCTGTACTTCAC
AAGTCACATTAATTTGTTGACCGGCAGTATCTCGACCCTTAACTACCAGCGCGTTGTAAA
TATTAGGCATCTTGCCCAGGGGAAAGG---------------------------------
------------------------------------------------------------
------------------------------------------------------------
------------------------------------------------------------
------------------------------------------------------------
-----------------------------CATTT--------------------------
------------------------------------------------------------
------------------------------------------------------------
------------------------------------------------------------
------------------------------------------------------------
--------------------------------------TTTATTATTTAGATATTTTGAT
TAAAAAAAGTTAAGGATTTAGAAACTTGAAAAACAAGCGTTGCGCCATACATATGAAAGA
GTATAAAATAA----------------------------ATCTAATATCTAWYAACGAAA
TTATGATTAGTTGATAATATTGGTTAATAACTTTGTGAAAGATTCCTGTGAAAGGGTTCA
TTCACTCCTAATTCATGTCGAGTAGACCTTGTTGCTGTGAGAATTCTTAATTCATGAGTT
GTAGGGAGGGACTTATGT------------------------------------------
------------------------------------------------------------
------------------------------------------------------------
------------------------------------------------------------
------------------------------------------------------------
------------------------------------------------------------
------------------------------------------------------------
---------------------CTTATTCTAAAACTTTCCAAGGCCCACCCCATGGTATCC
AAGTTGAGAGAGATAAATTGAACAAGTATGGTCGTCCCCTATTGGGCTG-----------
-------------------------------TAGAGCTGTTTATGAATGTCTCCGCGGTG
GACTTGATTTTACCAAAGATGATGAGAATGTGAACTCCCAACCGTTTATGCGTTGGAGAG
ACCGTTTCCTATTTTGTGCCGAAGCAATTTATAAAGCACAGGCGGAAACGGGTGAAATCA
AAGGACATTATTTGAATGCTACTGCGGGTACATGCGAAGAAATGATGAAAAGGGCTGTAT
TTGCCAGAGAATTGGGAGTTCCTATAGTAATGCATGACTACTTAACAGGAGGATTCACTG
CAAATACTAGCTTGGCTCATTATTGCCGAGATAATGGTTTACTTCTTCACATCCACCGCG
CAATG-------------------------------------------------------
------------------------------------------------------------
------------------------------------------------------------
------------------------------------------------------------
------------------TTCACGTTTGGCATATGCCTGCTCTGACCGAGATCTTTGGAG
ATGATTCCGTACTACAATTTGGTGGAGGAACTTTAGGGCACCCTTGGGGAAATGCAC---
---------------------------------GTGTACAAGCTCGTAATGAGGGACGTG
ATCTTGCTCGTGAAGGTAATGAAATTATACGCGAGGCTAGCAAATGGAGTCCTGAACTAG
CTGCTGCTTGTGAAGTATGGAAGGAGATTAAATTTGAATTTGCGGCAATGG---------
------------------------------------------------------------
------------------------------------------------------------
------------------------------------------------------------
---------A--------------------------------------------------
------------------------------------------------------------
------------------------------------------------------------
------------------------------------------------------------
-----------T------------------------------------------------
------------------------------------------------------------
------------------------------------------------------------
------------------------------------------------------------
------------------------------------------------------------
---------A-----------------TTAATAATCTTAGTGTTTGGATCTATATGCTTA
TTC------GAGAGGAAATATTCAAATGA-TTTTTTTTTCATCGAATGACTATTCWTCTA
TTTATTTTGATATAAATAGCGGCAAGAAAGCTCTATGGAAAAATGGTGGTTCAATTYGAT
ACTATCCAACAGGAAGGTAGAATACAAGTGTAGGCTAAATAAATCAATG-----------
------------------------------------------------------------
-----------------------------------------------------GTAATGT
TGATCATTTAGTCGGCGTTAGGGACATTCGGAATTTCAGTGCGGATGAAACTTTTTTCGT
TAGGGATAGT--------------------------------------------------
------------------------------------------------------------
------------------------TGACGATGAACACTATGATCATTATATGTATGATAC
TAAATATAGTTGGAATAATTACATCAATAGTTGCATTGACAGTTATCTTGATTCTCAAAT
CTGTATTGATGGTTCTATTTTAAGTGCTAGTGACAATTACACCGAAAGTTACAT------
-----------------------------------------------GTCTAAGAAGAAA
AACGAATGGCAGCGATTTAACTAGAAAAGAAAGTTCTAATGATCTCGATGTCACTCAAAA
ATACAGATATTTGTGGATTCAATGCGAAATTTGTTATGCATTAAATTATAAAAAATTTTT
TAAGTCAAGAATGAATATTTGTGAACAAT-------------------------------
------------------------------------------------------------
------------------------------------------------------------
--------------GATTAACCGAGGCTGTTCAAACAGGCACAGGTCAACTAAACGGAAT
TCC---------------------------------------------------------
------------------------------------------------------------
----TGTGCTTCCGGAGGAGCTCGCATGCAAGAGGGAAGTTTGAGCTTGATGCAAATGGC
TAAAATTTCTTCCGCTTTAT----------------------------------------
----ACATCTCCTACGACTGGTGGGGTGACAGCTAGTTTTGGTATGTTGGGAGATATCAT
TATTGCTGAACCCAATGCTTACATTGCGTTTGCGGGTAAAAGAGTAATTGAACAAACATT
AAATAAGACAGTACC---------------------------------------------
------------------------------------------------------------
----------------------------------------------------GCTTAACT
TAGTTAATTCTAAATTKGTTTAATTAKAAATTAGTTAACTAATTATTTGAGTTCGGCCGA
ACAAGTATTTATCGA------AGGAAA---------------------------------
--------------------------------------------------TATT------
------------------------------------------------------------
------------------------------------------------------------
------------------------------------------------------------
---TAAA-------------------------ATCCCTATTGTTCGATCGGATTACAAGG
CA-TTTTTCGGAAATTTATGAGCGGAAGAAGTTCTT------------------------
------------------------------------------------------------
------------------------------------------------------------
------------------------------------------------------------
------------------------------------------------------------
--------------------------------------TATGACAATTCTCAACAACTTA
CCCTCTATTTTTGTGCCTTTAGTGGGCTTAGTATTTCCGGCAATTGCAATGGCTTCTTTA
TTTCTTCATGTTCAAAAAAACAAGATTTTGTAGATCCGATGGGAG---------------
------------------------------------------------------------
------------------------------------------------------------
------------------------------------------------------------
------------------------------------------------------------
------------------------------------------------------------
----------------------------GATAAAAGTTACTTTGGAAACAAAAAAAGTAA
AATTCATTTGGGCTAGTCTCCCACTTCTAATAAAATGCAACTGGATCTAGTATGAGTTGG
CGATCAGAACGTATATGGATAGAACTTATAGCGGGATCTCGAAAAACAAGTAATTTTTTC
TGGGCCTTTATACTTTTTTTAGGTTCCTTGGGTTTTTTATTGGTTGGAATTTCCAGTTA-
------------------------------------------------------------
-----------------TCGCATTGCCGGTCTATTTATTAGCTCTTATTTGTGGTGCACA
ATTTCATGGAATGTAGGTAGTGGCTATGATCGATTTGATAGAATAGAAGGAATAGTGTGT
ATTTTTCGTTG-------------------------------------------------
------------------------------------------------------------
------------------------------------------------------------
---GAAATTGAGCAAAAAGCGGCTGAATTGGCCTATTTCTTGCGTGTACCAATTGAAGTA
TTTTGATTAGATACAGATAGATCATATCTTGTAAATTATCTCC---------CTTTTTTT
GGCAATCGACCTTTCTTTTTATCTGTGCTCG----------TTGGACCATTTCGAAGGAT
AACTTTTCTGTTTTATTTGGCTTTTGCCGCTCATTTTTGATCATCACAATATTCTTTCAG
AAATCTATCTCACTTATTCCTGTGGAATATGGGCAATTGGCCTATTTTTTTTT-------
------------------------------------------------------------
------------------------------------------------------------
------------------------------------------TTTTCGAATTCT------
-----------------------------------------AAGGACTAGCTTCATAGGG
TCGAA-GGGTCTGAAGCCTTGTAATAGAACTTATGCTTGATAGAAATATTCGATCATATA
GAGTCGACGAATGGGATCGGTTCATTAAAAATTCACAGACAACAAAATGAAAAAAAAAAC
ATTTATTCC---------------------------------------------------
-TTTAATAAAAGTCTGGAATCTTGGCTTATTAATTGGTGGAATACTAATAAATATGAAAC
TTTTTTAAATGATATTCAAG----------------------------------------
-----------------------------------------------AAAAGTTTCCTAT
TTCAGTCCACAAAGAAACGATCCAATTGCTCAAGATGCACAATGAGCAGCGTATCCATAC
GATTTTGCACTTCTCGACAAATAGAATCTCTTTCGTTATTCTAAGTGTTTATTCTATTCT
AGGTAATGAAGAACTTATTATTCTTAATTCTTGGGTT-----------------------
------------------------------------------------------------
------------------------------------------------ATTTGCTCATAA
TGATCAAATTATATCTGGTCTTGTTTCCACTTTTCCAGTCATTATTGATACCATTTTTAA
ATATTGGATTTTCCGTTATTTAAATCGTGTATCTCCGTCACTAGTAGTGATTT-------
------------------------------------------------------------
------------------------------------------------------------
-------------------------------------------------TAGCAGCATCG
TGGATAGGGAACTATACTAGTAACCTACCTAATTTTATT---------------------
------------------------------------------------------------
------------------------------------------------------------
------------------------------------------------------------
------------------------------------------------------------
--------------------------------------------------GTTCTTGCTA
ATGGCAAAAAAGGAACTTTAAATGTAGGAGCTGTCCTTATTTTACCCGAGGGGTTTGAAT
TAGCCCCTTCCGATCGTATTTCRCCAGAGATGAAAGAAAAGATAGGTAATCTGTCTTTTC
AGACT-------------------------------------------------------
------------------------------------------------------------
------------------------------------------------------------
--------------------------------------------------------ATTC
TACGAAAAGAAAAGGGGGGGTACGAAATAACCATAACAGATCCGTCAGAGGGACGTCAAG
TGATTGATATTATACCTCCAGGACCAGAACTTCTTGTTTCAGAAGGTGAATCCATCAAAC
TTGATCAACCATTAACGAGTAATCCTAATGTGGGTGGATTTGGTCAGGGGGA--------
------------------------------------------------------------
------------------------------------------------------------
-----------ATCTACGGATTTATCATCAGCAAGTTCTTAAAAAGAACACAATTTTTGT
TGGCAATTATGT------------------------------------------------
------------AATTACTTGYATCGCATTTCTACTCATACTATGGATATTGGTAAAAAG
CCTATTTTACTTTATCCCCTCTTTTGGTCTTTTTTAATCTAAACGGAAACGGTCTGATTC
TCTT----------------------------ACTTTTCTATTCGCATAGAATCAAATTC
GACTAAATACTAATTCCTAGTCTTCGACACAAGAAACTTCTTTTCTTGTGTCGAAATAAT
AATGATTCTTGATCCCATTTGTCAAAGATT------------------------------
------------------------------------------------------------
------------------------------------------------------------
---------------AAACTTTT-------------------TGAGATACTAAAAAAAAA
ATAGAGWAAGGTTCTATTAGTATAGAAAAAT-----------------------------
------------------------------------------------------------
------------------------------------------------------------
------------------------------------------------------------
--------------------------CAACGGGACCCCTGCCC-TTTTTTCTCTCTTTCT
TTTG----ATTTGAGGGGGTTCGTTGAGCTCTTACGCTTTCATGTCTACACTGCAGTTTA
TCCGATTATTACAGGGACGAACCCAATCCGGAATATGAACCATAAAAGAAAATGCCTATT
AAACCAATCACAGGAATACCAGTTACAGTACCTATTATCCAAAGAGGAATCMTTCCAGTA
GTATCGGCCATTTCTATCACTTTCCTCCAAATTTAATCAAGTGGTCATGCTAGAGACCTG
AACAGTCATAGATAATTAT-----------------------------------------
------------------------------------------------------------
----------------------------------------------CGATTCAATTCAAC
ATTTTGTTCATTCGGGTTTGATTGTGTCATAGCTCTATAATTAATTCGAATTAGGTTTAT
CGTTGGATGAACTGCATTGCTGATATTGACCCCAAAAAAGAA------------------
------------------------------------------------------------
------------GATCTACTAAATTCATCGAGTTGTTCCAAAGGATCAAAACGGCCAGTT
ATTAATGGAATTCCTTGTCGGCTCTCTGTAAAATATTCATT-------------------
---------------------------------------------------GAAGGTATA
GTAATGCTATGAATGACCCAATATCGAATACTGGTAATAATATCAGCAAACGAACGTTCT
CCTGTGCTTCCAGACATGCTGAGCTCCATATATTCTTGTACAGTCAAAGGGGGATCCTTT
TTGTAAACGAT-------------------------------------------------
------------------------------------------------------------
------------------------------------------------------------
------------------------------------------------------------
------------------------------------------------------------
------------------------------------------------------------
--------------------------------------------------GTAGATCAAA
AAAGGCCTTCTTGACATTTGACTACA-----AACAGGGATTTCCATTTYNTTTNNAATAT
TCATTTTCTATTTTATTTCTCTAGAATTGTCCAACGAATCTCTTGATTCGGAATCACGTG
AGGATAGGTGAATGTTTTAGATGATGAATGGATTGCTTTTTCTACTTATACCACTCTATT
TTTGTTAGTGCCATCTATAGTCTATAATATATAATAATTATGATTGATAAATAATTGATA
AATTAAAAACTTTCAATTGAACGTATTCAT------------------------------
------------------------------------------------------------
-AGGTTTATTTAGTTCTTTCATGCCTACTATAACTAGTTATTTCGGTTTTCTACTAGTGG
CTTTAACTATAACCTCAGTTTTATTTATTGGTCTGAGTAGGATACGACTTATTTGAAATG
AATTGAATGAACAATTCATAAAAAGAGATTTTTCTTCAAGATTCCAT-------------
--------------------------------CAATATGAATTAATATTTAAGGATAGAT
ATTACCTCTCTTTTCCCTTTAAATAAAAATTGAAATGATTGAAGTTTTTCTATTTGGAAT
CGTCTTAGGTCTAATTCCTATTACTTTGGCTGGATTATTCGTAACTGCATATTTACAATA
CAGACGTGGTGATCAGTTGGACTTTTGATTAATTAATATCGTGCCTTTTTTGA-------
------------------------------------------------------------
-----------------ATTCACGCCCTGTAGGATTTGAACCTACGACATTAGGTTTTGG
AGACCTACGTTCTACCGAACTGAACTAAGAGCGCTTTTTTTTATGACAAAGAATATAAGA
CTGTAAGGAAAAAGATTCTTTTTTTAACTCCAATACATCTTGAATGCCTATATTATCCTA
TTCTATATTATGATATAGAATAGGATAAAAATGAAAGATTAGGTATGTCCAGTTTTAATT
GATCTCAATTGATCCCACATTGTTGCTTAGAGACAAAGTAATAGGTAGGGATGACAGGAT
TTGAACCCGTGACATTTTGTACCCAAAACAAACGCGCTACCAAGCTGCGCTACATCCCTT
TCAATTGGTCTACAATGTCATTGTAGAGAATCCATAT-------------------TAGT
ATTT---------------------------------------------------TAATA
CTAAACATAGGAAA----------------------------AAAGTATAGGCGGAAGCG
GACTATTTTGTTCTTCTTAAGAAAAGGAAGATCTTATCTATCAAATCGTTGTACATTTCT
ATTTGAATTAGGGATTCCTCCCGCATACAAAACGA-------------------------
------------------------------------------------------------
------------------------------------------------------------
------------------------------------------------------------
------------------------------------------------------------
------------------------------------------------------------
------------------------------------------------------------
------------------------------------------------------------
---------------------------CAGTATCATACAAAATGATTAAATGAAATGCTG
TCTTGCAATTCTAATCTAAACTTCTAA---------------------------------
------------------T-----------------------------------------
------------------------------------------------------------
------------------------------------------------------------
-------------------------------------------TAAGAAATCAACAGGCA
TTTCCAGATATATTACTCAAAAGAATCGACACAATACGCCTATCCGATTGCAATTGAGAA
AATTTTGTCCCTATTGTTACAAACATATGATTCACGGGGAAATAAAAAAWTAAGTGGAAC
CGACTACC----------------------------------------------------
------------------------------------------------------------
------------------------------------------------------------
------------------------------------------------------------
------------------------------------------------------------
--------------------------------------------TAGATTGACTTTAAAA
CAACAACGATTAATTACTATTGCTATAAAACAAGCTCGTATTTTATCTTCGTTACCTTTT
CTTAGTAATGAAAAACTATTTGAAAAAAGTGAGTTCGTCGCTAAAA--------------
------------------------------------------------------------
------------------------------------------------------------
------------------------------------------------------------
------------------------------------------------------------
------------------------------------------------------------
----------------------------------------TAAAGACAATTCCTATTTAA
TATAGCTATTTGCGCCAGTATTTTACGATTA--------------------TAGATTTTT
TATTAATCTACTATAACTATAGAATGCCTTATTCTCACGAATTACTGCATTTATCCGAGT
AATCCACAAACGA------------------------------------GCCGAAAGCAA
AGCTCTTATTTTTTGTTGAATAATAGTTCGAGTAAGTCTTGAATGAGCTCCGCGAAAGCT
TGATGCGAATAAACGAATTTTTGTTCTACGCCTTCGAGCTATATATCCT-----------
------------------------------------------------------------
-------------------------------------------------------TTCCA
AGGGCTTTTGCTACTATAACCTTCCCAACCACAATTTTTTTTCTTTTTTTTTTCTAGGCG
ACAATGCCTAGAAAAAAAATTGTATTGATACTAAGTATTAAAT-----------------
-------------------AA---------------------------------------
------------------------------------------------------------
-------------------------------------ATTATTAACTTGTACAGTTCACA
CTCTWTGGCTCTACCCATGAATT-TCTAGTAATAGGTCTTTCACAA--------------
------------------------------------------------------------
------------------------------------------AGATTTTCCATGCTTAAG
GTATAATCATTTACTACCAATAGGGAATTCTTTATCATTTTAAATGAAAAATTGAGGTGA
TTGAATTTCCACCAATAGAAAACATAAATTTAATACACAATAACAATAGAA-GTATATGA
TAGATCTTTTTTTTAGATAGTGAAGGGGTTTTTTCTATCCTATCCTTC-TGTACTG----
------------------------------------------------------------
-----------AGTACATGTTCCTCGCCGCTGAGGACATCCCCCAAGAGCGGGGGATTTG
GTGACATTTCTGATTGGCTGTCTTGTGTTTCTAATAAGTTGTTTAATAGTTGGCATATTG
AATTGTA------------------------------------A----------------
-----------------------TAGAAGATTATTAGAATATTAAACCCGAGTAATAAAA
TCTCAAATTGTTTGTGCAATTTGCGTGAAATTACTGTTATTTTTTATGAAACTGCTACAA
GATCAACAATTCCATGAGCTTGGGCTTCTGTTGCTGACATAAAAACATCCCTTTCCATGT
CTTCGGATACGACCCACAAGGGTTTGCCCGTTCTTAGTGCATAAACTCGTGTGAGGATTT
CGCGCAGTTTCAGTAGTTCTTCTGCTTC---------------------------ATAAA
AACCAGCAATAGGTTGATGGATCATTACCCTGATGAGATAAGATAATAAAAGATTATTCT
ATCCCGAATCCTAAGGCGACGAGAAGAGATAAAGAATAATAA-AAAAAAGCTAGAATTGA
ACAACCGTACAGGCA-----TGCGGATTGCATACGGCTTCAGACTGGAATTTAC------
-------------------T------------------TGATCCAATAACCGCCCTTCCC
TTGGGAGTAGTTAAAAAATACTACGGTGGCTCCGTTGCTTTATTTCATCGGTGATTTAGC
AATCT-------------------------------------------------------
------------------------------------------------------------
---------------------------------------CTTTCGATACAGAATCGAATA
TTAAATTACAAAAAATAAGAAAAAAATTTCTTATATCGAACTCGAAATGCCATGCTATTA
TTACTTAATATTCATTCATATTTCATATGGCGAAGGCATAGTTTT---------------
------------------------------------------------------------
------------------------------------------------------------
------------------------------------------------------------
------------------------------------------------------------
----GTTGATTTGAGATCTC----------------------------------------
---------------------------------------ACCGTACATGCATCTTTTGCT
GCATACGGTTCAACAAAAATCGCG-AAAAAAACAATCAATGTGTAGCTTACAGTTCTCCT
GTTTTTGATAGTAAGTACTTTCTAACTTATCTTCTAATGAAGAG------CTTCCAT-TT
TTTTTTTTCAAGAAAGAGGGGTTTTGACCTGTTTACCTATATGTTTACC--TATATAAAA
ATCATTAAATTAAACTTATCAAACTAACTTCTCATTGATGTATTCTTTCATCGAGATCTA
ATTCAAATCACGATGGCATTTTCTTGTTCG------------------------------
------------------------------------------------------------
------------------------------------------------------------
------------------------------------------------------------
------------------T-----------------------------------------
------------------------------------------------------------
------------------------TAACCATAAATTATTCTAATTGWTAATATTAATCTG
------------------------------------------------------------
----------------------------------------------------------CC
CAATATATCTCACAAGTCGCACTATACGTCAATCCAAATTGAATCGTCTTCCCCAGGATT
TCGAAAAGGCACTTTTGGAACACCAATAGGCATTAAATGAAAGCAAAAAATAAGTACTAT
ATTTCACTTTGATGTGAAAGCG-------------------------------GTCGTT-
------------------------------------------------------------
-------------------------------------------------------CATAG
AAAACGGGGTCAATCCCCCATTGCGTATTGGTGCTTATCGGGTATAGAATAGATCTGCTT
CTCCGTGTTTCTACAAACAGAATTGTTACATTTTT----ATTAAAAGAATAGAAAAAATA
ATAATCCTTTCTCAGAGATAAT--------------------------------------
------------------------------------------------------------
------------------------------------------------------------
------------------------------------------------------------
------------------------------------------------------------
------TACCCTTCATGACTCGTTTAGGAATAACCAATTCATGGGGTGGTTGGAGTATCA
CAGGAGGAACTATAACAAATCCGGGTATTTGGAGTTATGAAGGTGTGGCTGGGGCGCATA
TTGTCTTTTCGGGCTTGTGC------------------CATTGGGTATATTGGGATCTAG
AAATCTTTTGTGATGAACGTACAGGAAAACCCTC--------------------------
------------------------------------------------------------
------------------------------------------------------------
-------------------------------------------------------CTCTC
ATCATATTGCAGCGGGGACGTTGGGCATATTAGCGGGCCTATTTCATCTTAGTGTCCGTC
CGCCTCAACGTCTATACAA-----------------------------------------
------------------------------------------------------------
------------------------------------------------------------
-------------------AGTTGGTGCTGGGCTAGCCGAAAATCAAAGTTTATCCGAAG
CTTGGTCTAAAATTCCTGAAAAATTGGCTTTTTATGATTACATCGGTAATAATCCGGCAA
AAGGCGGATTGTTCAGAGCAGGGGCAATGGACAACGGGGATGGAATAGCTGTTGGGTGGT
TAGGTCAT------------------------CGTGAACTTTTTGTACGTCGTATGCCTA
CTTTTTTTGAAACATTTCCAGTTGTTTTGGTAGACGGAGACGGAATTGTTAGGGCCGATG
TTCCTTTTCGAAGGGCAGAATCGAAGTATAGTGTCGAACAAGTAGGTGTAACTGTTGAGT
TTTATGGTGGCGAACTTAATGGAGTTAG--ATAGTGACCCTGCTACTGTGAAAAAATATG
CCAGACGTGCTCAATTGGGTGAAATTTTTGAATTAGATCGTTCTACTTTGAAATCTGATG
GTGTTTTTCGTAGTAGTCCAAGGGGTTGGTTTACTTTTGGACATGCTTCATTTGCTCTTC
TCTTCTTCTTTGGACACATTTGGCATGGTGCTCGTACCTTGTTCAGAGATGTTTTTGCCG
GCATTGATCCAGATTTAGA-----------------------------------------
------------------------------------------------------------
----------------------------------------------GCTCCTTTTTTATC
CGTGGAGCGATCCCTAATAAACAGATATGGAAGTTATAATTGTAAACCACGATCGAATCT
ATGGAAGCATTGGTTTATACATTCCTCTTAGTCTCGACTCTAGGAATAATTTT-------
------------------------------------------------------------
------------------------------------------------------------
------------------------------------------------------------
------------------------------------------------------------
------------------------------------------------------------
------------------------------------------------------------
TTGAGAGTAGTTCTAGATCTGGTCCAAGACGAACTATTGTAAAGGAT-------------
------------------------------------------------------------
------------------------------------------------------------
------------------------------------------------------------
--------------------CTGAGA-TTTTTTTTAGTCCAT-----TCTATTTTGGTAG
TTCGATCGTGGAATTTCT--TTCTTTCTGTATTTTTAGAA--------------------
------------------------------------------------------------
------------------------------------------------------------
------------------------------------------------------------
------------------------------------------------------------
------------------------------------------------------------
------------------------------------------------------------
------------------------------------------------------------
------------------------------------------------------------
----------------------------------------------GAATATAGAAGATT
CAAGAGGCYTGTAAAGATCAACACTAAGAGATCAAAGAGCTAACTTGAAATTTTGGCATT
ATAACCACAAGAAAGAGTTGCCGGATTGGTGTTTTTTCGTATCATAATCTTCAGCGAAGA
TTGTTGAATCATAGAATTAAGAAGTTTTTATTACACATATCTGTTTCAACTAATATTTTG
GTGTTTCTGTT-------------------------------------------------
------------------------------------------------------------
------------------------------------------------------------
------------------------------------------------------------
---------------GACCGTTACTGAGGCTTTTGCTTCTGTTCAATACATAATGACTGA
AGCTAACTTTGGTT----------------------------------------------
------------------------------------------------------------
------------------------------------------------------------
---------------------------------GGCAGTCAAAATTGTAACAGGTGTGCC
GGAAGCTATTCCTGTAATAG----------------------------------------
------------------------------------------------------------
------------------------------------------------------------
------------------------------------------------------------
------------------------------------------------------------
------------------------------------------------------------
------------------------------------------------------------
------------------------------------------------------------
------------------------------------------------------------
------------------------------------------------------------
------------------------------------------------------------
----------------------------------------------------GAAATGCA
GCCATTTCCTCTGCATCGACTCGATTTACGATACTATCGGAGTGAAACAAGGGATCTACA
GAATGCCAGAGGCTAAACTATATTAG----------------------------------
------------------------------------------------------------
-------------------------------------T----------------------
------------------------------------------------------------
------------------------------------------------------------
------------------------------------------------------------
----------------------------------------------------------AA
CAAAAAAACCTGACTTGAATGATCCTGTATTAAGAGCTAAATTGGCTAAAGGAATGGGTC
ATAATTATTACGGAGAACCCGCATGGCCCAACGAT-------------------------
------------------------------------------------------------
--------------TTTGCAACTCCTTTGGAAATATTACCTGAATGGTATTTCTTTCCCG
TATTTCAAATACTTCGTACAGTACCAAATAAGTTATTGGGTGTTCTTTTAATGATTTCAG
TACCTG------------------------------------------------------
------------------------------------------------------------
------------------------------------------------------------
---------------------------TCTAGGGAATAGTCACTTCAAAGTGAATTCTCC
CTAGATAAAMMNTCTATTCAATGTT-AAAAAAAAGGCGCAAAAAAATCCATTGAATTTAA
AATGGATTCTTTGCTAAAT------CGAAATGCTTTTCTCTTTCTAGAATGTCTAATATA
TGTTTTACATCGTCTATGCGAAAATGTTCAATTTGAATAAGATCTTTTTGGCTCTTATTC
AAAAGGTCCAATAATGTATGTATATTGGAC------------------------------
------------------------------------------------------------
------------------------------------------------------------
------------------------------------------------------------
------------------------------------------------------------
------------------------------------------------------------
------------ATGAATACAGCATCTATAGGATAACTTTCATCTTGAAAATTTTTTGGC
GGTTTTAGACGATAGCCGCGACTCCTCTCGATTTGTAATTCAATACGCAAATCAATAGGT
TCGGTTAGCTTAGCTATATACT--------------------------------------
--------------------------GCCTTTGACACAAATAGACGCGTTACGAGTCCCA
TACAAATTACTTCTCAATACAATTTCTTTTAAA---------------------------
---------------------------------------------------TTTGCACAT
GTGATACATGTTCCTTC--TTTCTCCAAGCAAAGCTCTTCGCATCGCAATGCCTATCGTG
TCGGCTTGACCTTTCATAAGTGGAGACAGAATAAAACGTCCATAATAAAGA---------
------------------------------------------------------------
------------------------------------------------------------
------------------------------------------------------------
------------------------------------------------------------
------------------------------------------------------------
----------------------------------------------CAGCAAATGGGGTC
CCTCTTCTTGTGCCTCTGAWCCCACAAGTGCCAGCGGAGGAMCAAGAGATTACTCGACCC
CGGACATCTGTAACGGTCACAATAGTATTGTTGAAACTTGCTTGAA--------------
------------------------------------------------------------
------------------------------------------------------------
------------------------------------------------------------
--------------------------------------------GGATTGGAGCAAATTA
CTATAATTCGCCCCCGTCTCCGTATCAGTCGACATTTTTCACAAATTTTACGAACAGAAG
CCCTTACCATT-------------------------------------------------
-----------TGAC---------------------------------------------
------------------------------------------------------------
-----------------------------------------------------------G
GTAATATATGTAGAAAACCACGTCGGGTCTTTCCCGAAACATAACCTAAAAATGGGTCTT
TATTATCTAAATGAATTTGGGAACATACCATTAAAAAGTGATTCAGTAATTTAACCTTCC
CGAATCCTCTTTTGT---------------------------------------------
------------------------------------------------------------
------------------------------------------------------------
------------------------------------------------------------
------------------------------------------------------GTCGAC
TGATCCGTTTTAAATTTAGACTTGTTTTATATGGTCTTTTTCTATTCCTTCTATGCCGTA
GAGTTAAAACCAAAAAATTTTTGTTGCCTTCCCGGTG-----------------------
------------------------------------------------------------
------------------------------------------------------------
------------------------------------------------------------
--------------------TT------------------------------TC------
--------------CAATCTATTAATTAATTTGAATTCAATCCAGTTTATTCAAATATTA
TAACTATATCACAGTCTCATCTTAAATGTTA-----------------------------
------------------------------------------------------------
------------------------------------------------------------
---------------------------------ACCGTTGTCGCGTTTGAGTTCTTTACA
GGTACGTACAATTACAGCTCTGACCACTTCGGATCTTTCTAGAGGTGAATTTGGTACTGC
TTCTTTGATCACAGCAACAATAACGTCACCGATATGAGCATATCGGCGATTACTAGTCCC
CAGGATTCGAATG-----------------------------------------------
------------------------------------------------------------
------------------------------------------------------------
--------------------------------------------TGAGTTCGTATAGGCA
TTTTTGACGCTGCTATTGAAATAGCCTTTCTGGCTATACTTTCTGCTACTCCGCTCATTT
CATAAAGTATTCTTCCTGGTTTAACAACAGCTACCCAATATTCGGGAGATCCTTTC----
-------------------------TACGGTAWCAGGTTTGTCGGGAAAAATACGTACCC
ATATTTTTCCACCGCGGCGCGCATTTCGTGTCATTGCCCGACGCCCTGCTTCTATTTGTC
GAGATGTAATCCAAGCGGGTTCA-------------------------------------
------------ATATTCCTTTCATCCTTCCTCTATGTTGTTTACGAAATCTGGTTCTTT
TGGGGTTATAGTTGATGGTTGTTTCTCAATTCCATCTCTACTACAAAACCGGACATGAGA
GTTTCTTCTCATCCAGCTCCTCGCGAATGAAATTAT---------ATAT-----------
------------------------------------------------------------
------------------------------------------------------------
------------------------------------------------------------
------------------------------------------------------------
-------------------------------------AT---------------------
------------------------------------------------------------
----------------------------------------------------C-------
----------------------------ATA-----------------------------
-----------------------------------------------------------T
CTTTCTTG---------------------------------------T------------
------------------------------------------------------------
------------------------------------------------------------
------------------------------------------------------------
------------------------------------------------------------
--------------------------------TTTTATTTGGATCTAAATAATGTGAAGC
GATGAGTTGGTTATTCGTTCTATACTTATTAGTTCATAATTAGGGGTCAGTCCATTGTTT
TTAATCCTT---------------------------------------------------
------------------------------------------------------------
------------------------------------------------------------
------------------------------------------------------------
------------------------------------------------------------
------------------------------------------------------------
------------------------------------------------------------
------------------AATAGCTTTTTTCATTGCTTTGCGAAAGGGGACTCTATT---
------------------------------------------------------------
---------------------------------ATTAAGTTCTTTTTGTACATTTAGCTC
TAATTCTTCGAGTTTTTTATTTTTAGGTTTAGCTTCTATTAATAATTTTGGAAATCCCAT
ATATATTATAACCTGAATCACATCAATTCGTTTTTGAATCTTTATACGTGAAATTCCCTC
AACACCAAAAGAAACTTTCATATCTTTTTGTACATAATTCTTGATACAGTTTCTTATTTT
TTGATCTTCTTGTAGACCCTCGGAAKAATTTTTTGGT-----------------------
------------------------------------------------------------
-------------------------------TGATTTTTTTTTTTTTTTTTTTTTTTTTT
--------------------------------------------------------ATTC
TTCATATAAGGATATATCTTTCAGTACAATAGTTATATGACAAGTCGGTCTTTTTATTAG
AGAATTGCGCCCTCGAGCTCGAGGTTTTAATCTTTTCACAGTAGCACCCTCGTTGACTTC
GGCTTTACTAATGACTAAACTCGCTTCGTTGAAGCCCATATTGTGACTAGCATTTGCCGC
TGCAGAATAAACTAATTTAAAAATGGGAAAACATGCTCGATAAGGCATGAGCTCTAGTAT
CATAAGTGTTTCCTCGTAGGAACGCCCACGAATCTGATCAATTACTCTTCGCGCTTTGTG
GGCAGACATACATATATGT-----------------------------------------
-----------------------------------------------------------T
--------------------------------------GATATTTGCTTTTATTAACGAC
GAGATTTATTATCATTTTTTGCATGTCCCCGGAAATTTAGAGTAGGTGAAAATTCTCCCA
ATTTATGACCCACCATACGATCTATTATATAAATAGGTAAATGTTCCTTTCCATTATGGA
TAGCAATAGTATGGCCAATCATTGTGGGTATAATGGTAGATGCCCGGGACCACGTTACTA
TTATTTCTTTTTCTGCCTTTGTGTTAAGTTTATTTATTTTTCTTAATAAATGATTTGCTA
CAAAAGGGTTTTTTTTTAGTGAACGTGTCACAGTAAATTTCTCCTATTTTTTTTTTTTGA
AAAGACGAAGAAACAAATTCTATTTTCTCTCCTATTTACTACGGCGACGAAGAATCAAAT
TCTCACTATATTTATTCCTTTTTCTACTTCTTCTTCCAAGTGCAGGATAACCCCAAGGGG
TTGCGGGTTTTTTTCTACCAATTGGGGCCCTCCCTTCACCACCCCCATGGGGATGGTCTA
CAGGGTTCATAACTACTCCTCTTA-------ACGCTTACCTAGCCAACATTTAGATCCGG
CTCTACCCAAACTTTTCTGGTTCACCCCAGCATTCCCTACTT------------------
-----TTGGATATTAAACGAACCTCCCCAGAAGGTAATTTTAATGTGGCCGATTTCCCCT
CTTTTGCAATCAGTTTCGCTACAGCACCTGCAGCTCTAGCTAATTGTCCACCCTTTCCAA
GTGTGATTTCTATGTTATGTATGGCCGTGCCTAAGGGCATATCGGTTGAAGTAGATTCTT
CTTTTTGATCAATCAAAACCTCTT-----ACCGTACAAGCTTCTTCCAAAGCATACGGCT
TTCTGGGTGTAGATGATGATATCTATACAGATGGATCTTATCTATCATACAATGAAGTAA
AGTACTACATGAGTGGATATATAGGAATCCAAATCTGCCGAATCACTCATGTTATGCTCT
TCTACATCCTAGGTCTTCCCGTTCCCTCATCTGGCTTATGTTCTTCATGTAGCATTCAGA
TCGAATGACTCTATGAAATTACGTCGATACTTCCACATATTAGGGGTAACGTAG------
-------------------------------------CTGCTTAGCTTTCAATTCGTCTC
TGACCATCAAATGAAATGTGAATAACCCGTCCTCCTCTYTTTGAAACAAGGGGCGCTTCT
GGTTCTGTCGGTGCTTGAAACAATTTTGTCTTCTCCATATTA------------------
------------------------------------------------------------
---------------GTAGAGGTACTCAAATTGGATCAGTGATCGATTTCTAGGTTTCGT
CGTAAACCTAATTGGTT-------------------------------------------
------------------------------------------------------------
----------GGATGTAAAATATATCTCTTCTCACCATCCCCATAGTGTATGAGACAAAT
GTATGCATTTCGATTAGGGTCGTATTCTATGGTTACGATTCTACCATATATTTCTTTTTC
ATTCCGTCGAAAATCGATTTTACGGTATAGACGCTTATGACCTCCCCCTCTATGCCTTGC
GGTAATGATTCCTCTAGCATTACGTCCTTTACCACAACGATGCTGTCCATAGATCAAATT
ATTTCGTGTATTGGATTTTACTTGACTGTCTACGGCTCCATTGCGTGTGCTCGGGGTAGA
AGTTTTGTATAAATATATCGCCATGCTATTAAGTATTTTGATTTAAGTTCTTTTCTTTCT
AAGAGGTGGAATAGAATAACCCGGTTGAAGCGTAATGATCATACGTTTGTAATGCATTGT
ATGTCCCATAATAGGTCTCATTCTTCTACCCTTTCCCGGGAGT--------------AGC
TATTACCTTGACACCAAAGAAGAGTTCGACCCAATGCTTTATTTCTGTCCTAGTTGATCC
TAATTCGACATTAAAAGTATATTGATTTTTCCCCAATAACTGAATACTTTTGTCTGTAAA
TACTGCATATTTGATTCCATCCATAAATCTATTTTCTTCCCTATGAGTTCTAGTCTCAGT
AAGAATGCTAGTTCTTACTGTTCATATGTTATGATATGAATATACCACACCAATTCGTTA
TG-----------------------TACAGAGCCAATTCCAATAGACTTATTGGAGGGTC
CCATTGGCGTGCATCCAGTAGGAATTGAACCTACGAATTCGCCAATTATGAGTTGGGCGC
TTTAACCATTCAGCCATGGATGCTTAGCGGGGATCCTCGTACATGG--------------
-----------------------------------------------------------A
CATCAATTCAAATCCTGGATTTTCGAATTGAGAGAGATATTGAGAGAGATCAAGAATTCT
CACTATTTCTTAGATTCATGGACCCAATTCAATTCAGTGGGATCTTTCATTCACATTTTT
TTCCATCAAGAGCGTTTTATAAAACTCTTGGACTCCCGAATTTGGAGTATCCTACTTTCA
CGCAATTCACAGGGTTCAACAAGGAATCGATATTTCACGATCAAGGGTGTAGTACTATTT
GTAGTAGTGGTCC-----------------------------------------------
------------------------------------------------------------
-----------------------TATCAATAGGTTGATTGTTTCGCTCCTGTATCTTCCA
AAAGGAAAAAAGATCTCTGAGAGCTGTTTCCTGGATCCGAAAGAGAGTACTTGGGTTCTT
CCAATAACTAAAAAGTGTATCATGTCTGAATCTAA-------------------------
--------------------------TTGTAAGATATCTAATGAAACCGTCGCTGGAATT
GAGATCTCATTCAAAGAGAAAGATATCAAATATCTGGAGTTTCTTTTTGTATATTATATG
AATGATCCGATCCGCAAGGACCACGATTGGGAATTGTTTGATCATCTTTCT---------
---------------------------GGACAGCTATTCGAAATCTTAGTGAAAGACTGG
ATTTGTTATCTCATGTTTGCTTTTCGTGAAAAAATACCAATTGAAGTGGAGGGGTTCTTC
AAACAACAAGGAGCTGGGTCAACTATTCAATCAAATGATA--------------------
---------------------------------AATTGTGCTCAATTTCATATGTGGCAA
TTCCGCCAAGATCTCTTCGTTAGTTGGGGGAATAATCCGCACGAATCGGATTTTTTGAGG
AACATATCGAGAGAGAATTGGATTTGGTTAGACAATGTGTGGTTGGTAAACAAGGATCGG
TTTTTTAGCAAGGCACGGAATCTATCGTCAAATATTCAATATGATTCCACAAGATCTAGT
TTCGTTCAAGGAAGGGATTCTAGCCAATTGAAGGGATCTTCTGATCAATCCAGAGATCAT
TTCGATTCCATTAGGAATGAGGATTCGGAATATCAC------------------------
------------------------------------------------------------
------------------------------------------------------------
--------------AGGTGAGAAGGAGATGAATAATCATCTGCTTCCGGAAGAAATTGAA
GAATTTCTTGGGAATCCTACAAGATCCATTCGTTCTTTTTTCTCTGACAGATGGTCAGAA
CCTCATCTGGGTTCGAATCCTACTGAGAGGTCCACTAGAGATCAGAAATTGTTGAAGAAA
GAACAAGATATTTCTTTTGTCCCTTCCAGGCGATCGGAAAATAAAGAAA-----------
------------------------------------------------------------
------------------------------------------------------------
------------------------------------------------------------
--CACGTTACACCACGATTTTGAATCAGAAAAGAGATTTCAAGAAATGGCGGATCTATTC
ACTCTATCAATAACCGAGCCGGATCTGGTGTATGATAAGGGATTTGCCTTTTTTATTGAT
TCCTACGGATTGGATCAAAAACAATTCTTGAATGAGGTATTCAACTCCAGGGATGAATCG
AAAAAGAAATCTTTAT--------------------------------------------
------------------------------------------------------------
---------------------------------------CAACCAATATGGATTGATCCG
AAATCTGATTCAAATCCAATATAGCACCTATGGGTACATAAGAAATGTATTGAATCAATT
CTTTTTAATGAATAGATCCGATCGCAACTTCGAATATGGAATTCAAAGGGATCAAATAGG
AAATGATACTCTGAATCATAGAACTATAATGAAATATACGATTAACCAACATTTATCGAA
TTTGAAACAGAGTCAGAAGAAATGGTTCGATCCTCTTATTTTTCTTTCTCGAACCGAGAG
ATCCATGAATTGGGATCCTAATGCATATAGATACAAATGGTCTAATGGGAGCAATAATTT
CCAGGAGCATTTGGAACATTTC---------------------ATTCAAGTAGTGTTCGA
TCGATTACGTATTAATCAATATTCGATTGATTGGTCTGAGGTTATCGACAAAAAAGATTT
GTCTAAGTCACTTCGTTTCTTTTTGTCCAAGTTACTTCTTTTTTTGTCCAAGTTTCTTCT
CTTTTTGTCTAACTCACTTCCTTTTT----------------------------------
-------------------------AAAGGTCCGAATGATCAACTCTGTAATCAGCTGTT
AGAACCAATAGGTCTTCAAATCGTTCATTTGAAAAAATTGAAACCCTTCTTATTGGATGA
TCATGATACTTCCCAAAAATAGAAATTTTTGATCAATGGAGGAACAATATCACCATTTTT
GTTCAATAAGATACCAAAGTGGATGATTGAC-----------------------------
------------------TTCTTATTTCTCAATGATATCCCACGATCAAGACAATTGGCT
GAATCCCGTAAAACCATTTCATAGAAGTTCATTGATATCTTCTTTTTATAAAGCAAATCG
ACTTCGATTCTTGAATAATCTATATCACTTCTGCTTCTATTGTAACAAAAGATTCCCTTT
TTATGTGGAAAAGGCCCGTATCAAGAATTATGATTTTACGTATGGACAATTCTTCAA---
-----------------------------------------------------A------
------------------------------------------------------------
----------------------------------------------TCTTTCCATTTTCC
AATTCGATCCGATCCATTCGTTCGTAGAGCTATTTATTCGATCGCAGACATTTCTGGAAC
ACCTCTAACAGAGGGACAAATAGTCAATTTTGAAAGAACTTATTGTCAACCTCTTTCGGA
TATGAATCTATCTGATTCAGAAGGGAAGAACTTGCATCAGTATCTCAATTTCAATTCAAA
CATGGGTTTGATTCACACTCCATGTTCTGAGAAAGATTTACCATCCGAAAAGAGGAAAAA
ACGGAGTCTTTGTCTAAAGAAATGCGTTGAAAAAGGGCAGATGTATAGAACCTTTCAACG
AGATAGTGCTTTTTCAACTCTCT-------------------------------------
------------------------------------------------------------
------------------------------------------------------------
------------------------------------------------------------
-----------------------------------------------AAATGATTCATCG
AAATAATGAGTCACCATTGATATCGACACATCTGAGATCGCCAAACGTTCGGGAGTTCCT
CTATTCAATCCTTTTCCTTCTTCTTGTTGCTGGATATCTCGTTCGTACACATCTTCTCTT
TGTTTCCCGAGCCTCTAGTGAGTTACAGACAGAGTTCGAAAAGGTCAAATCTTTGA----
-----------------------------------------------------AATTGAA
TTCTTTCTGGTTAAAGAATCTCTTTCTAGTTGCTCTGGAACAATTAGGAGATTTTCTAGA
AGAAATACGGGGTTCTGCTTCTGGCGTCAACATGCTATGGGGTGGTGGTCCCGCTTATGG
GGTCAAATCAATACGTTCTAAGAAGAATTTTTTGAATATCAATCT---------------
------------------------------------------------------------
------------------------------------------------------------
------------------------------------------------------------
------------------------------------------------------------
---------------TCATTTATCAAAGAATGACTCTGGTTATCAAATGATTGAAGAGCC
GGGAGCAATTTACTTACGATACTTAGTTGACATTCATAAAAAGTATCTAATGAATTATGA
GTTCAAT-----------------------GATATTCCTTGCTCATT--CAGACAATCAC
TTATTCACAAACCTCGTGTGGGGCGAATAGTTTTCATTTCCCATCTCATGGAAAACCCTT
TTCGCTCCGCTTAGCCCTATCCCCCTCTAGGGGTATTTTAGTGATAGGTTCTATAGGAAC
T-----------------------------------------------------------
------------------------------------------------------------
------------------------------------------------------------
------------------------------------------------------------
-----AATTAGCAAAAGCAATGTCTCCTTGCATAATATGGATTCCAAACATTCATGATCT
GGATGTGAATGAGTCGAATTACTTATCCCTTGGTCTATTAGTGAWCTATCTCTCCAGGGA
TTGTGAAAGATGTTCCACTAGAGATATTCTTGTTATTGCTTCGACTCATATTCCCCAAAA
AGTGGA-------------------------------------------------AGGCT
TCTTATTCCACAACAACGAAAGCACTTTTTCACTCTTTCATATACTAGGGGATTTCACTT
GGAAAAAAAAATGTTCCATACTAATGGATTCGGGTCCATAACCATGGGTTCC--------
------------------------------------------------------------
---------TAATATAATTAGATCTGCTCTTCATAGACAAACTTGGGATTTGCGATCCCA
GGTAAGATCGGTTCAGGATCATGGGATCCTTTTCTATCAGATAGGAAGGGCTGTTGCACA
AAATGTATTTCTAAGTAATTGCCCCATAGATCC---------------------------
------------GGATTCTTATTTGTACAAATGGTACTTCGAACTTGGAAYGAGCATGAA
GAAATTRACGATACTTCTTTATYTTTTGAGTTGTTCTGCCGGATCGGTTGCTCAAGACCT
TTGGTCTCTACCCGGACCCGATGAAAAAAATGGGATCACTTATTATGGACTTGTTGAAAA
TGAT--------------------------------------------------------
------------------------------------------------------------
------------CTTAGATATGATGCAAAATGGATCTTGTTCTATCCTTGATCAGAGATT
TCTCTATGAAAAATACGAATCGGAGTTTGAAGAAGGGGAAGGAGAAGGAGTCCTCGATCC
ACAACAGATAGAGGAGGTTTTATTCAATCACATAGTTTGGGCTCCTAGAATATGGCGCCC
CTGGRGCTTTCTATTTGATTGTATYGAAAGGYCCAATGAATTGGGATTTYCCTATTGGGT
GAGGTCATTTTGGGACAAGCGGATCATTTATGATGAAGAGGATGAGCTTCAAGAGAATCA
T-----------------------------------------------------------
---------------------CCAATTCA-TTGGGACCCTGCGGATCCACTCTTTTTCCT
ATTCAAAGATCCGCCCTTTGTCTCTGTGTTTTCACATCGAKAATTCTTTGCAGATGAAGA
GATGTCAAAGGGGCTTCTTACTTCCCAAACCAATCCTCCTACATCTATATATAAACGCTG
GTTTATCAAGAATACGCAAGAAAAGCACTTCGAATTGTTGATTCATCGCCAGAAATGGCT
TAGAACCAATAGTTCATTATCTAATGGATTTTTCCGTT----------------------
------------------------------------------------------------
------------------------------------------------------------
-------------------AAAGATATGTGGCCATGAAATAGGGATTAAGTGGAACAGAA
TTGACTGGGTGGTAAAGTCGTGGAAACACCTCTTTCTTCCATATTTTGGACATGGAAGAA
TATGTTACTGCTGAAACT-------------------------------ATGTATGGATG
GTATGAACTGCCTAAACAAGAATTCTTGAACAGCGAGCAACCAGAGCTATCA--------
------AAATATCAAAAAGGGGCAGAGGTAAATCCATTGGAAAATAAAAAATACGTATGT
CGGATGAAATGGTGGTTGTTGCTATCTGCTCCAATAACGAATCATTGGTTTAACTGAATA
ACTAAATGAATAACTAAATAAAATAGATAGAAC---------------------------
------------------------------------------------------------
------------------------------------------------------------
GGACTA-------------------------------TGTAA------------------
-----------------------------------------------ACTTTATCTG---
-------------------------------------------------------TGTAA
TGTACTTTATCTGTTGGGTGACGGGCGGGCATTTTATCAGAGGTTTCTATTGTATCAATC
TACTCTTGTGTAATTCCTGTTGAAGCATATACTCGGGGGTGGTTGCAGGGCGAACGATTT
CAAAGCGGACT----------------GAGAAGATCACCAAGATTTCGTGATCCGCTGCC
GAACTTATTCCAATTCAATGAGCATTCTCAATATTATGCCTTGAAGAGGACTC-------
------------------------------------------------------------
------------------------------------------------------------
------------------------------------------------------------
---------------------------------------TCGAT----------------
--------------------------------------TCGATTCAATAGACGCCCAAAG
AGGTGAATAGAATAGGGTCCCAA------AGAGATATATATGTAAAAAGCAGTTCCGATT
ACGCCTATTCCTAATCCTAAATGGAATG-----ACGGAGGGATC----------------
------------------------------------------------------------
---------------------------GTCCGGTATGGAATGAACTTATAATCCTGGAAT
CGACTCGATTATCAGATTATAAGTTCATAACCCTAGCCCATTTCCATTTTGGGCGGAACA
GATCTACTAATTCTTTGATTCCAGTTAGTAAGAGGGATCTTGAACTAAGAAATAGGTTCT
AGAAGCTAAAAA------------------------------------------------
-----AGATGCTATTACACATACAATCATACTCAATTCGATGGAATTGTTTGATCTTAAA
-------------------------------TTATTTCTTGGTTTCGTCCAGTCATTAAT
AACTTGATTATTTTTAGATAATAGTAGATAGAAAGA------------------------
---------------------TGCCATCCACACCAGAATAAATGGAGTTTTCCGAAAAAA
CCTGCTAG----------------------------------------------------
------------------------------------------------------------
------------------------------------------------------------
------------------------------------------------------------
------------------------------------------------------------
--------------------------------TAGGATTTCCAGAAGAAGATGCCATTCG
TTTGATGAGAAATAAAAAGGAATATCGAAAATTCGAGTGGCTGAAGCTGAAGCAGCTACT
TTCGAAGTAACAGAAAGAAAAGCAACGACTGGAGTGGGAGAGTC----------------
------------------------------------------------------------
-------------------------TCTTCTTTCTTTTTTGATTACCTTCCTCGCGTATG
TATAAGACCGAATCCATTCGATTTCTAAAAAGGATGACTAATCCTTAACTTTTCGAGGAA
TCCTTGATCAGTGGTTGTGAATGACCAATTTTTCTCAATCTTTCTGACTTGCTCCTACGG
AACCAAGAGGTC-------------AATAGAACCATCTGATTTGATTCGTTCTCAATAGC
CATGAGATGATCATCTTAGGGTGATCCTTTTGTCGACGGATGCTCCTATTACACTCGTAG
TCTCTGAAGGATGAGAACCAACTATGTAGCATCTACATCGAGAATTTAAATATTGTATAC
GTCATTAGTCCGATCTTTTGTAGGAGCTACCCGTAATAACGAACTTGCAAAATGAATT--
--TTATCATAAAAAGATTCGTTGTTCCTGACGCTGCTTCACCTTAATTRTTATTTGAACA
AGTAAAAGTTATGTCTTGGTCCGAGTGCGGATAGCATTTCTCTTCTGCATGTCCATGGAG
TTTTGAAAAATCCAAGCATCTCAGAGATAGATAGAGAAGTWGGAATTTTTCGAACGAACC
GCACTCCTTCGTATACGTCAGGAGTCCATTGATGAAAAGGGGCTAGGGAAA---------
-------------------TATAAGCGCAATTGAAATTCCTGGGGAGTTATACATTTGTG
TATTGATAAGACCATTCACTATTTCTTGAAGCTCGATCTCTCCCCCGGACGAACCATATA
GCCAAGAGAAACCATGAACCAGAATAGAAGAGCTTGCCCCACCCATGAGTAAATATTTCA
TAGTAGCCTCATTAGACCGTACATCTTTCTTGGTATATCCAGATAATAGGTAGGAGCATA
AACTGAAACATTCTGGAGCTACAAAGATAGTTATTAAATCGTTAGCACCGCATAAAAACA
TTCCTCCTAGAGTAGCTGTTAATACGAATAAGAGAAACTCTGTTATAGCCATTTCTGTAC
ATTCAATGTA--------------------------------------------------
------------------------------------------------------------
------------------------------------------------------------
------AAGGTATATCTTTTTGATCAGAAGTTGAATCGATCATCAGAAGAAGAATTAGGC
CAAAAATTAGGATACATTCTGGGAAAATAAAACTTCCATCGAAGAGAAGCAAATGAAAGG
CTTTCATAAAAATTCTCGTAGAATCGAGAATGAA--------------------------
--------------------------------------------------TTCTC----T
TTTTTTTTTGGAATGGAATATTTACGGAATCCCCATAAATAGGATCAAACCTTATTCCAT
GGTATTTACCCTTTTTTTAT-----TCTTAAGCAAGTCCCCGAGAGGGCTTAATTGATCC
ATGATTTATGTTTCATCTTTCGTTTCCTTTTCGTTTGTTTCGAGAAATATAGCGATCAAT
TCCGATTCCTTCTTTTTCTATTGATTCTTTTCCGATCGAGATGTATGGCTCCATGAGTCT
ATATAGATCCTGTTCATGGATTAACGAAAATGCGCAAAAG--------------------
-----------------------------ATCGCCACTCCCTTTGGCAGCATCCACTAAT
TCGGAACTTAATTTGAAAGCCATATTTCGGCCCGGACGTTTTCGGGATGCCCCTAATAAC
CAACGAATGGCAAGTGCTTTTCCTTGTGTGGATCCTATTTCAATGGGAACTTGATGAGTC
GATCCGCCTACACGTCTTGCTTTTACTGC------------TACTCCACGTATTGCTTGA
CGTAAAACAGATAGTGGATTTGTTTCTGTCTTTTGTTGAATCTTTTTCATGGCTCGATAG
ATAATTTGATAAGCCAATGATTTTTTTCCGTGTTTCAGAATACGGTTAACCAACATGTTA
ACTAATCGATTACGATAAATTGGATCGGATTTTGCAGTTTTTTCTTCTGCAGTACCTCGA
CGTGACATGAGCGTACAAGGGGTTCTCAAGAATCAGTTTTCCTKTTATAAGGGCTAATAA
AATCATTTATTTTGGCTTTTTGACCCCATATTGTAGGGTGGATCTCGAAAGATATGAAAG
ACCTCCCTCCAAGCCGTACAT---------------------------------------
--------TGAGATCGAGTATGGAATTCTGTTTACTCACTTTAAATTGAGTATCCGTTTC
CCTCCTTTTCCTGCTAGGATTGGAAATCCTGTATTTTACATATCCATACGATGGAGTCCT
TGGGTTTCCGAAATAGTGTAAAAAGAAGTGCTTTGAATCATTGCTATTTGACTCGGACCT
GCTCTAAAAAAGTCGAGGCATTTCGAATTGTTTGTTGACACGGACAAAGT----------
------------------------------------------------------------
------------------TCTCATGGTAGCCCGCTCCAGTCCCCTTACGAAACTTTCGTT
ATTGGGTTAGCCGTACACTTTACATGTTTCTAGCGATTCACAT-----------------
----------ATAAGAATCTACAACGCACTAGAACGCCCTTGTTGACGATCCTTTACTCC
GACAGCATCTAGGGTTCC------------------------------------------
------------------------------------------------------------
--------------------AGGTTAATCGTACTCTGGCAACTTTACGTAAGGCAGAGTT
TGGTTTTTTGGGGGTAATAGTGGAAAAGTTGACAGATAAGTCACCCTTACTGCCACTCTA
CAGAACCGTACATGAGATTTTCACCTCATACGGCTCCTCGTTCAATTCTTTCGAAGTCAT
TGG---------------------------------------------------------
------------------------------------------------------------
------------------------------------------------------------
------------------------------------------------------------
------------------------------------------------------------
------------------------------------------------------------
------------------------------------------------------------
------------------------------------------------------------
------------------------------------------------------------
------------------------------------------------------------
---------------------------------------GAATCCATTTTCTGAAAGATC
CTGGCTTTCGTGCTTTGGTGGGTCTCCGAGATCCTTTCGACGACCTATGTTGTGTTGAAG
GGATATCTATATGATCCGATCGAT------------------------------------
------------------------------------------------------------
------------------------------------------------------------
------------------------------------------------------------
------------------------------------------------------------
------------------------------------------------------------
------------------------------------------------------------
------------------------------------------------------------
-------------------------------------------------TGTGTTCCTAA
GAAAAGGAATTTGTCCATTTTTTGGGGTCTCAAAGGGGCGTGGAAACACATAAGAACTCT
TGAATGGAAAAGAGATGTAACTCCAGTTCCTTCGGAAATAGTAAGATCTTTGGCGCAAGA
AGAAGGGGTTGATACGTATCATCTTGA---------------------------------
------------------------------------------------------------
------------------------------------------------------------
-------ATCCGTAGTCAATCCTATTTCCGATAGGAGCAGTTGACAATTGAATCCAATTT
TTCCCATTATTTTCGTATCCGTAATGGTGCGAAAAGAAGGCCCGACTCCAAGTTGTTCAA
AAATAGTGGCGTTGAGTTTCTCGACCCTTTGCCTTAGGATTAGTCAGTTCTATTTCTCGA
TGG---------------------------------------------------------
------------------------------------------------------------
------------------------------------------------------------
------------GGAGCGAACTCTAAGCGAATATGAAGCGCATGGATACAAGTTATGCCT
TGAAATGAAAGACAGTTCCGAATCAGCTTT------------------------------
------------------------------------------------------------
------------------------------------------------------------
------------------------------------------------------------
------------------------------------------------------------
------------------------------------------------------------
------------------------------------------------------------
------------------------------------------------------------
------------------------------------------------------------
------------------------------------------------------------
------------------------------------------------------------
-----------------------------------------------GTGAAATGCGTAG
AGATCGGAAAGAACACCAACGGCGAAAGCACTCTGCTGGGCCGACACTGACACTGAGAGA
CGAAAGCTAGGGGAGCGAATGGGATTAGATACCCCAGTAGTC------------------
------------------------------------------------------------
--------------------------------------TGACGGGGGCCCGCACAAGCGG
TGGRGCATGTGGTTTAATTCGATGCAAAGCGAAGAACCTTACCAGGGCTTGACATGCCGC
GAATCCTCTTGAAAGAGAGGGGTGCCTTCGGGAACGCGGACACAGGTGGTGCATGGCTGT
CGTCAGCTCGTGCCGTAAGGTGTTGGGTTAAG----------------------------
------------------------------------------------------------
------------------------------------------------------------
-------------------------------------------------GTCCTCAGTTC
GGATTGCAGGCTGCAACTCGCCTGCATGAAGCCGGAATCGCTAGTAATCGCCGGTCAGCC
ATACGGCGGTGAATTCGTTCCCGGGCCTTGTACACACCGCCCGTCACACTATGGGAGCTG
GCCAT-------------------------------------------------------
------------------------------------------------------------
-----------TAATGCTTGTTGGGTATTTTGGTTTGACACTGCTTCACACCCAAAAAGA
AGGGAGCTACGTATGAGTTAAACTTGTCGACGGAAGTCTTCTTTCGTTTCTCGACGGTGA
AGTAAGACCAAGCTCATGAGCTTA------------------------------------
------------------------------------------------------------
------------------------------------------------------------
------------------------------------------------------------
------------------------------------------------------------
------------------------------------------------------------
------------------------------------------------------------
------------------------------------------------------------
------------------------------------------------------------
------------------------------------------------------------
------------------------------------------------------------
------------------------------------------------------------
------------------------------------------------------------
------------------------------------------------------------
------------------------------------------------------------
--------AGCAGGTTTGAAAAAGGATCTTAGAGTGTCTAAGGTGGGGCCAGGAGGG---
------------------------------------------------------------
------------------------------------------------------------
-------------------------------------------------------TGGAC
CGTAGGTGCGATGATTTACTTCACGGGCGAGGTCTCTGGTTCAAGTCCAGGATGGCCCAG
CTGC--------------------------------------------------------
------------------------------------------------------------
------------------------------------------------------------
------------------------------------------------------------
----------------------------GGTAGGATGGGCAGTTGGTCAGATCTAGTATG
GATCGTACATGGACGATAGTTGGAGTCGGCGGCTCTCCTAGGGTTCCCTCATCTGGGATT
CCTGGGGAAGAGGATCAAGTTGGCCCTTGCGAACAGCTTGATGCACTATCCCCCTTCAAC
CCTTTAGCGAAATGCGGCAAAAGGAAGGAAAATCCATGGACCGACCCCATCGTCTCCACC
CCGTAGGAACTACGAGATCACCCCAAGGACGCCTTCGGCATCCAGGGGTCGCGGACCGAC
CATAGAACCGTGTTCAATAAGTGGAAGGCATTAGCTGTCCGCTCTCAGGTTGGGCAGTAA
GGGTCGGAGAAGGGCAATCACTCATTCTTAAAACCAGCATTCTTAAGACCAAAGAGTGGG
GCGGAAGGGGGGAAAGCTCTC---------------------------------------
AAGAATCCTTAGTT-GAATGGGATTCCAACTCAGCACCTTTTGAGATTTTGAGAAGAGTT
GCTCTTTGGAGAGCACAGTACGATGAAAGTTGTAAGCTGTGTTC-GGGGGGAGTTATTG-
------------------------------------------------------------
------------------------------------------------------------
-----------------------------------------TCTATG-TTTATCATTCAT
GGACGTTGATAAGATCCTTCCATTTAGCAGCACCTTAGGATGGCATAGCCTTAAAGTTAA
GGGCGAGGTTCAAATGAGGAAAGGCTTACGGTGGA-------------------------
-GGTGTAGTAAGCGACGAAATGCTTCGGGGAGTTGAAAATAAGCGTAGATCCGGAGATTC
CCGAATAGGTCAACCTTTCAAACTG-----------------------------------
------------------------------------------------------------
------------------------------------------------------------
------------------------------------------------------------
------------------------------------------------------------
------------------------------------------------------------
------------------------------------------------------------
------------------------------------------------------------
------------------------------------------------------------
------------------------------------------------------------
------------------------------------------------------------
------------------------------------------------------------
------GAGGCGCAGCAGTTGACTGGACATCTAGGGGTAAAGCACTGTTTCGGTGCGGGC
CGCGAGAGCGGTACCAAATCGAGGCAAACTCTGAATACTAGATATGACCTCAAAATAACA
GGGGTCA-----------------------------------------AGAGGGAAACAG
CCCGGATCACCAGCTAAGGCCCCTAAATGACCGCTCAGTGATAAAGGAGATAGGGGTGCA
GAGACAGTCAGGAGGTTTGCCTAAAAGCAGCCATCCTTGAAAGAGTGCGTAATAGCTCAC
TGATCGAGCGCTCTTGCGCCGAAGATGAACGGGGCTAAGCGATCTGCCGAAGCTGTGGGA
TGTAAAAATGCATCGGTAGGGGAGCGTTCCGCCTTAGAGGGAAGC---------------
------------------------------------------------------------
------------------------------------------------------------
-------------------------------CAACAGGTGAATATTCCTGTACTACCCCT
TGTTGGTCCCGAGGGACGGAGGAGGCTAGGTTAGCCGAAAGATGGTTATCGGTTCAAGGA
CGCACGGTGTCC------------------------------------------------
------------------------------------------------------------
------------------------------------------------------------
------------------------------------------------------------
------------------------------------------------------------
------------------------------------------------------------
------------------------------------------------------------
------------------------------------------------------------
------------------------------------------------------------
------------------------------------------------------------
------------------------------------------------------------
------------------------------------------------------------
------------------------------------------------------------
------------------------------------------------------------
------------------------------------------------------------
------------------------------------------------------------
------------------------------------------------------------
-----------------------------GGGCTGTAGTATGTTCCAAGGGTTGGGCTGT
TCGCCCATTAAAGCGGTACGTGAGCTGGGTTCAGAACGTCGTGAGACAGTTCGGTCCATA
TCCGGTGTGGGCGTTAGAGCATTGAGAGGACCTTTCCCTAGTACGAGAGGACCGGGAAGG
ACGCACCTCTGGTGTACCAGTTATCGTGCCCACGGTAAACGCTGTGTAGCCAAGTGCGGA
GCGGATAACTGCTGAAAGCATCTAAGTAGTAAGCC-------------------------
------------------------------------------------------------
--------------------TTTTGAGAATTCAAGAGAAGGTCACGGCGAGACGAGC---
------------------------------------------------------------
----------------------------------------------------GTACTCGC
CATCTATTTTTATTGTTCAACTCTTTGACAACATGAAAAAACCAAAAGCTCTGCCCCCCC
TCTCTATCGATCCAAGGGATGGAAGGGCGGAGGCCTTTGGTGTCCCCT---GTCAATAAT
TGGGGCCTCACAATCACTATCCAATATGTTTTTCTCTCATGCCTTTCTTCGTTCATAGTT
CGATATTCTGGTGTCCTAGGCGTAGARGAACCACACCAATCCATCC-------GGTGGTT
AAACTCTACTGCGGTGAAGATACTGTAGGGGAGGTCCTGCGGAAAAATAGCTCGACGCCA
GGATGATAAAAAGCTTA-------------------------------------------
--------------------------------------------TCTCTCCCACTTCACA
CCTCGGAACGCACCGTTCTTATCTAGAGAGAGGCGCTTTCGCATCTTCTTAACCCGAAAT
GGCTGGGGAGAGGAAAGGTTCCTTTTTTAGGGTACTC-----------------------
------------------------------------------------------------
------------------------------------------CCCCTCCCTCTGGAGGTA
GGAAAATCATGATCGGGATAGCGGATCCAAGGCTATGGAACTTGGG--------------
------------------------------------------------------------
----------------------------ATCAGCATATTTTTTTGTTTTACGCCCCATAA
CTCTTCCTCAGCCAGGCTTGGGCAGAATAGCAGAGCAAGTATTAGTAGCATAGCAAAAAT
GTGTTCGTCGTCATTAATATGTTTGCTCGCGGTAA-------------------------
------------------------------------------------------------
------------------------------------------------------------
---TCTCAAATATCGCAGAACAGAATGTGATATGATGAGATAGAATGCAATAGAAAGAAA
GCCACAGGGAACGGGTTACCTACTCTTAACGGTCAAAGCAAACCCTTT------------
------------------------------------------------------------
------------------------------------------------------------
---------------------------------------AAGTTTCCTTCGTAACTCCCG
AAACTTCTTCGTAGTGTCTTCGTTCCATGCCTCATTTCATAGGGAACCTCAAAGCGGCTC
TATTTCATTATATTCCATCCATATCCCAATTCCATTCATTTAATATCCCCTTTGGTGTCA
TTGACATAAGAGATGTCGTTTCTAGTCTATCTGTTTCTA---------------------
--------------------------------------------------AAAAGAAAAA
GGGGGGTTTGTGATATGATTTTGAAATCTTTTATACTAGGTAATCTAGTATCCTTATGCA
TGAAGATAATCAATTCGGTCGTTATGGTCGGACTCTATTATGGATTTCTTACCACATTCT
CCATGGGGCCCTCTTATCTCTTCCTTCTCCGAGCTCGGGTTAGAGAAGAAGGAGAAGAAG
GAACCGAGAAGAAGGTATCAGCAACAACAGGTTTTATTACGGGACAGCTCATGATGTTCA
TATCGATCTATTATGCGCCTCTGCATCTAGCATTGGGTAGACCTCATACAATAACTGTCC
TAGCTCTACCCTATCTTTTGTTTCATTTCTTCTGGAACAATCACAAACACTTTTTTGATT
ATGGATCTACTACCAGAAATTCAATGCGTAATCTTAGCATTCAATGTGTATTCCTGAATA
ATCTCATTTTTCAATTATTCAACCATTTCATTTTACCAAGTTCAATGTTAGTCAGATTAG
TCAATATTTATATGTTTCGATGCAACAACAAGATGTTATTTGTAACAAGTAGTTTTGTTG
GTTGGTTAATTGGTCACATT----------------------------------------
------------------------------------------------------------
------------------------------------------------------------
------------------------------------------------------------
-----------------------------------------------AATAAAAGAGATA
AACTATAAAAATAAWCAATTTTTKNAAATTTKATATTCTTATGATTTAGATGGTAATCAA
GAAAATTCAAAATTGA-TAAATAAAAAAGATCTCTTCTGGTTTGAAAAACCTCTTGTAAC
TAGTCTTTTCGATTACAAACRATGGAATCATCC---------------------------
------------------------------------------------------------
----------------------------------------ACTTTTTTAGAAATGATACA
AAGAAAAATAGCTATGTTTACAACAAAGGAACTCTCCTTTGATGAGTTGTCTAATCATTG
GAATTCTAACAATGAAAAAAGAAGGAAAAACTTAAATAAAGAGTTTATAAATAKAGTCGA
AGCGCTATATCCGAGACTTCTTGTTCCGAATACACTAGAAAAAAAGACTAGATTGTGTAA
TGATGAAACTAAAAAAGAATACTTACCTAAAACTTATGATC-------------------
------------------------------------------------------------
------------------------------------------------------------
------------------------------------------------------------
------------------------------------------------------------
------------------------------------------------------------
-------------------------------------------------AAAACAAT---
------------------TACTGAAATAAGCAAACAAGTTTCTCGCTGGTCATATAAATT
ACTCGACGAGTTGGAACAACAAGAGGGAGAAAATGAGGAAAACGTGATAGAGGATCATGA
GATTCGTTCACGAAAAGCCAAGCGTGTAGTAATTTTTACTGACAATCAACAAAACAATGA
TCCTTATAATACCAGCAAGGATAAAACAAATTCTGATCAAATAGACGAAGT---------
------------------------------------------------------------
------------------------------------------------------------
------------------------------------------------------------
------------------------------------------------------------
------------------------------------------------------------
------------------------------------------------------------
------------------------------------------------------------
-------------------------TTTTTTCAATTTCCCGAATGGTCCGAAGATTTAAA
GGATTGGAATAGAGAAATGCATGTTAAATGCACCTATAATGGAG----------------
-------------------TTAACAGATGGTATTCAAATAAAGATCTTATTTCCTTTTCG
TCTAAAACCTTGGCACCGATCTAAA-----------------------------------
------------------------------------------------------------
------------------------------------------------------------
------------------------------------------------------------
----------------------------AAAAACCGGGTCATCAAAAGCATTCTATTTCT
AAAAGAAAAAATAAACAAACTTCCAAAATTAAAAAGAAACCCAATTCTATTATTTGGATT
TAGAGAAGTATATGGATTGAATGAAACTAAAAAAGATCCGATAATCAATAATCGAA----
----------------------------A-------------------------------
------------------------------------------------------------
------------------------------------------------------------
------------------------------------------------------------
------------------------------------------------------------
------------------------------------------------------------
----------------------------------------------------TTAGAAAA
TCATCAAAAAATTGATAAAAGAAATGAAAATGCAATTCACTTTATTTCAATTATAAAAAA
GTCACTTATTAATAATAGTAGCGTTCTTACTAAGAATTCACAACTTTTTTGTGATGTAT-
------------------------------------------------------------
------------------------------------------------------------
------------------------------TTCTGAATTAAAAGATAAAAATTTTCGAAA
TTCTGTAATGAATCAATGGAAAAAC-----------------------------------
-TCTCCGATTAGATGGTCTAGATTAATACCACAAAAAAGGCGAAATAAGATCAGTCAAGA
CCGTATGATTCAAAATAAAGAAAAAAATTTAAACAAATGGATTTTTA-------------
------------------------------------------------------------
------------------------------------------------------------
------------------------------------------------------------
------------------------------------------------------------
------------------------------------------------------------
------------------------------------------------------------
------------------------------------------------------------
------------------------------------------------------------
--------AGCCTTTTGATTGGATGGGAATGAATGAAGAAATACTAAATCACCCCATATT
CAATTTTGAACTTTGGTTTTTTCAAAAATTTGTAATACTTTACAACACCTACAAGATAAA
ACCATGGTCGATACCAATCAAATTACTTCTCTTAAATTCAAATGGAAATGAAACTGCTCA
TGAAAA----------------------AAGAAAAAAGGAGATCCTCTTATATCTATATC
ATCGACTGAAAAAAAATCTATTGAATTAGCGAATGGAAATCAAGAAGAAAAAGAATCTGA
GGATCAAGTGCATCTTGGATCAGTTCTCGCAAATCAAGAAAAGGATATTGAAGAAGCTT-
----------------------------------------------AATAATACGGAAGC
AGAACTCGATTTCTTCCTAAAAAGGTATTTACGTTTTCAATTAAGATGGGATGATTCTTT
GAATCAAAAAATAATCAATAATATCAAAGTATATTGTCTCCTGCTTAGACTACCCAATCC
A-----------------------------------------------------------
---------------------------------------------------------AGT
TCATTTGTCAGTAAAAAATGATGGACAATTTTTTATGTATCAAATCATAGGTATTTTATT
GGTTCATAATAGCAAACAACAAATTAATCAAAGATACAGAGAAAAAAGCTATGTTGATAA
AAAGAATTTTATGACACCGATTGAAATAGATCAAAATATAACTGGAAATAGAGATAAAAA
TCATAAT-----------------------------------------------------
----------------AAAAAAAAAAATAGAAATGATATTCATATAAATACAAAAATTTT
CAATGCTAATAACATAAAAGACTCTGGTCACATTCTGGATAAAAGCAAACATTTTGATAG
AGCTAAAAATAAACTAATTAAATTAAAGCTTTTT-----GCCCAATTATCGATTAGAAGA
TTTAGCTTGTATGAATCGCTATTGGTTTGATACCAATAATGCCAGTCGTTTCAGTATGGT
AAGGATACATATATACCCACCATTGAAAATTTAGTAAGAGCATATCTTTCATATA-----
------------------------------------------------------------
------------------------------------------------------------
----------CT------------------------------------------------
------------------------------------------------------------
--------------------------------------------TAAAATAAGATAA---
---------------------------------------------------------A--
--ATAAGAAAAGGGGGCTTTTTTTATGGTAAAAAATTCATTCATTTCAATTATTTCACAA
AAACAAAAAGAAGAAAACACGGGATCTATTGAATTTCAAATAAAAAGTTTCGCTAATAAG
ATACGAAGACTTACTT--------------------------------------------
------------------------------------------------------------
--------------------------------------------AAAAACTCGTTAATTT
GAAGAG-TCCTTTTTTGAATTATTTGATTTATGAGATCTTGAATTTTGATGAATTTCTTT
TCGTTTTCAGTAATTCATAGAAGAATGAATCGAGGAAATCCCTATGAA------------
--------------------------------------AGCTATCA--------------
--------TCGTTACTCTAGACGGTTAAGATGTTATTGACTGTGAACCAATTTTAGGTTA
TTTACACAGAGGAATGGAAAAAATTGCGGAAAACCGAA-----ATACAATATTTGCCTTA
TGTAACACGTTGGGATTATTTAGCTACGATGTTCACAGAAGCAATAACAGTAAATGGGCC
AGAACAGTTAGGAAATATTCAAGTACCTAAAAGGGCCAGCTATATCCGAATAATTATGTT
AGAATTAAGTCGTATAGCCTCTCATC----------------------------------
-----------------TCTATATTTTTAGAGAAAGAGAATTAA----------------
-----------------------------------------------------------A
TCTACCTCATGGATGGATAGATAAATGTTTGGATTTCTGTGATTATTTT-----------
----------------------------AATCCTATTTTTTTAGAACGAGTTGAAGGAGT
AGGTATTGTTGGTTCGGAGGAAGCAATAAATTGGGGTTTATCAGGACCGATGCTACGAGC
TTCCGGAATACAATGGGATCTTCGTAAAGTTGATCATTATGAGTCTTATGACGAATTTGA
TTGGGAAGTTCAGTGGCAAAAAGAAGGAGATT----------TTATTTAGTCCGAATTGG
TGAAATGACGGAATCCATAAAAATTCTTCAACAAGCTCTGGAAGGAATCCCAGGAGGACC
TTATGAAAATTTAGAAACGCGATGTTTTGATAGAGAAAGGGATCCAGAGTGGAATGATTT
TGAATATCGATTCATTAGTAAAAAAA----------------------------------
------------------------------------------------------------
--------------------------------CGGGTTTTATCAATTTGCAAATTCTTCC
TCAATTAGTTAAAAGAATGAAATTGGCTGATATTATGACAATACTAGGTAGCATA-----
------------------------------------------------------------
------------------------------------------------------------
------------------------------------------------------------
------------------------------------------------------------
------------------------------------------------------------
------------------------------------------------------------
---------------CTTTTAGTTATCACCTTGTTTTAGCTAATCTAAATATCGGTGTTT
TTTTATGGATTGCCATTTCAAGTATTGCTCCGATTGGACTTCTTATGTCAGGATATGGAT
CAAATAATAAATATTCCTTTT---------------------------------------
------------------------------------------------------------
------------------------------------------------------------
--AATAGATATTTTCATTTTTTATTTATCATTTTGTTTGATGAACTAAATTAGATAGTTA
TATGAGTG-AAAAAAACTGCTGCTAAATTTGTAGTACAAAATTGAGACTCATTT------
------------------------------------------------------------
------------------------------------------ATTCAGTTTTCACTATTA
TTTCTATGTATTACYATAATGCTAACGGGTGATTGAGCARAAACGAGTGGATGGTTAGGA
ACACCAAGATACACAAAGGATTAGTAATAGAGATTAT-----------------------
------------------------------------------------------------
--------A---------------------------------------------------
------------------------------------------------------------
----------------------------------TT------------------------
------------------------------------------------------------
------------------------------------------------------------
------------------------------------------------------------
------------------------------------------------------------
------------------------------------------------------------
------------------------------------------------------------
------------------------------------------------------------
------------------------------------------------------------
--------------------------CGGTTCTGTAATAGCGATGCAAACAGTGATGTTA
TCACCGACTATGATTATCTAACAGTTCAAGTACAGTTGATATAGTTGAAGCACAATCAAA
ATATGGTTTTTTGGGGTGGAATTTGTGGCGTCAACCTATAGGGGTT--------------
-----CCCTAGCAGAATGTGAAAGACTACCTTTTGATTTACCAGAAGCAGAAGAAGAATT
AGTAGCAGGGTATCAAACCGAATACTCGGGTATCAAATTTGGTTTATTTTATGTTGCTTC
CTATCTAAACTTATTAGTTTCTTCATTATTTGTAACAGTTCTTTACTTGGGGGGTTGGAA
TATCTCTATTCCGTA---------------------------------------------
-----GAACAATGATTGGTATCTTTATTACATTGGTTAAAACATATTTGTTCTTGTTCAT
T-----------------------------------------------------------
----AAATTTCTTTTACCTATTTCTCTTGGTAATCTATTATTAACAACCTCTTCTGAACT
CCTTTCACTATAAGCACTCTAAAGAAATCCTTTTCTATATTCACAACTTGTCTGAAACAA
GAGAAAGAAACAAAGATAAAACT-------------------------------------
------------------------------------------------------------
------------------------------------------------------------
------------------------------------------------------------
------------------------------------------------------------
--------------------ATTGTTTAATTACAGTATTGATTTTGGAATCTGTATATTT
TGTGGCAACTGTGTTGAGTATTGTCCAACAAATTGTTTATCAATGACTGAAGAATATGAG
CTTTCTACTTATGATCGTCACGAATTAAATTATAATCAAATT------------------
------------------------------------------------------------
-------------------------------------------ATTAAATGTAGAATAG-
-TCTTTTTTCATTTTACTTGAGCAATAACTATAAAAACTACAAGTGCTTAGTTGGTGAGA
ATCACATCGGGACTTAATTTGT--------------------------------------
------------------------------------------------------------
------------------------------------------------------------
-----------------ATAAAAAATTCGATTTTTTTATTTCTTATTTTACGTACAATGG
ATTTGCTTGGACCAATACATGATTTTATTTTAGTCTTTCTGGGTTTAGGTCTTATATTAG
GAGGTCTAGGAGTGGTATTACTTACTAATCCAATTTATTCTGCCTTTTCGTTGGGATTGG
TTCTTGTTTGTATATCTTTATTCTATATTTTATCAAACTCTCCTTTTGTAGCTGCCGCAC
AACT--------------------------------------------------------
------------------------------------------------GGATTACCCTCT
TAGTTTGTACAAGTATTTTTGTTTCACTAATTAGTATTGTTCTAGATAAGTCATGGTACG
GGATTATTTGGACTACAAGACCAAATCAGATTATAGAGCAAGAGTTGATAAGTAATGGTC
AACAAATTGGAATTCATTTATCAACAGATTTTTTTCTTTCATTTGAATTTATTTCAATAA
TTCTTTTAGTTGCTTTGATAGGTGCGATTGTTGTGGCTCGTCAGTAAGAAATCTTTAKRA
TTAGAAATTGGAATCAAAATGAAACTTTTGTCTATGTTATTACATCCATTTTCCTTTAAT
TGTATTTGAATATTATTCATGTATAAATTTGTTCATTCAATCTATTACCAATAGATTTTT
TTGTTCTGTACTTGTGATATTGTTATTATAA-----------------------------
------------------------------------------------------------
------------------------------------------------------------
------------------------------------------------------------
------------------------------------------------------------
------------------------------------------------------------
------------------------------------------------------------
------------------------------------------------------------
------------------------------------------------------------
------------------------------------------------------------
------------------------------------------------------------
------------------------------------------------------------
------------------------------------------------------------
------------------------------------------------------------
-------------------------------------------CACCCGAAGTATGGGTC
TWGCTTATTGATACTTTCCATAAAAAAACCACTTGAATACATTTGATTTTTTGTTTACCG
ACAAAAACCTGTAATCGAAAAGATAATATATTTGTTATAATTTCGATTACGGGTTTTTCT
GGTCCAAGTGTATCTTGTCTTTACCACGAATTCTTTTCCTTGGTTAACATTATTTGTAGT
TTTACCGCTATCCGCAGGGTCTTTAATTTTTTTTTTCCCTCATCGAGGAAATAAGGTTAT
TAAATG------------------TTTATCCGAWCTTCTTTTAATGACCTATGCATTCTC
TTTTTATTTCGAATTGGATGATCCATTAATTCAATTAACAGAGGATTTTAAATGGATAAA
TTTCTTTGATTTTTACTGGAGATTGGGAATAGATGGACTTTCTCTAGGGCCGACTTTACT
GACAGGATTTATTACTACTTTAGCTACTTTAGCGGCTCGGCCAGTTACT-----------
------------------------------------------------------------
------------------------------------------------------------
------------------------------------------------------------
--------------------TAATGGGAGCTTTAGGTATTGCTTTATATGGTTCTACTGA
ACCAACATTTAATTTTGAAACATCAGCAAATCAATCATATCCTGTGTCTTTGGAAATAAT
AT-CTATATTGGATTTCTTATTGCTTTTGCTGTCAAATCACYGATTATACCTTTCCATAC
ATGGTTACCCGACACCCATGGGGAAGCACATTATAGTACTTGTATGCTTCTAGCCGGAAT
CCTATTAAAAATGGGAGCGTATGGGTTAATTCGAATCAATATGCAATTATTACCCCACGC
TCATTCTAGATTTTCTCC--------------------------------TCTATGCAGC
TTCAACATCTCCTGGTCAACGAAATTTAAAAAAAAGAATAGCCTATTCTTCTGTATCTCA
TATGGGTTTCATAATTATAGGAATTTGCTCTATAAGTGATATGGGACTTAATGGAGCCAT
TTTACAAATAATATCACATGGATTTATTGGCGCTGTCTTTTTTTTCTTGGCAGGAACGAG
TTATGATAGAATACGTCTCGTTTATCTTGACGAAATGGGTGGAATGGCTAACCCAATGCC
AAAAATATTTATGATGTTCAGTATCTTATCACTAGCCTCCCTTGCAT------GCATGAG
CGGTTTTTTTTCGGAATTGATAGTATTTCTTGGAATAATTACTAGTCAAAAATATCTTTT
AATGCCAAAAATACTAATTACTTTTGGAATGGCAGTTGGAATGATATTAACTCCTATTTA
TTTATTATCTATGTCACGCCAAATATTCTATGGATACAAGCTTCTTAATKGCACAAATTC
TTCTTTTTTTGATTCTGGGCCACGGGAGCTATTTGTTTTAATTTCTATCCTTT-------
------------------------------------------------------------
------------------------------------------------------------
-------------------------------------C----------------------
------------------------------------------------------------
------------------------------------------------------------
------------------------------------------------------------
----------------------------------------------------------T-
-------------------------------------------------------CCAAA
ATAACATATCCAAATTATAAGAAAGCCGATAGAAGCGACAATTGCGGAATTAAAACCTTC
CAAATTTTTCTTTGTTCGA----------AAATCGCGAATATAGTCCAAGTAATAAATGC
CCAAGTTTCCTTTGGATCCCAATTCCAATATGATCCC-----------------------
------------------------------------------------------------
------------------------------------------------------------
------------------------------------------------------------
------------------------------------------------------------
------------------------------------------------------------
------------------------------------------------------------
------------------------------------------------------------
------------------------------------------------------------
------------------------------------------------------------
------------------------------------------------------------
------------------------------------------------------------
------------------------------------------------------------
------------------------------------------------------------
----------------CT-----------TCT-------TGA------------------
------------------------------------------------------------
------------------------------------------------------------
---------------------------TA-------------------------------
------------------------------------------------------------
------------------------------------------------------------
------------------------------------------------------------
------------------------------------------------------------
------------------------------------------------------------
------------------------------------------------------------
-----------------------------------AA-----------------------
------------------------------------------------------------
-----------------------------------------------------TATGTGA
ATTATTTGGTAAAGATTTAGAATAATTAAGAATAGCAAATTTTCTTTTAGTTTTGTATAT
CTTTAT-----------CTTTT--------------------------------------
-----------------T------------------------------------------
--------TTTTTTTAT-------------------------------------------
------------------------------------------------------------
-----------------------------------------TATAATTATGATTTTTTCG
ACCGATCTGTCTATTCAGCAAATAAACAGCTCATTTATCTATCAATATGTATGGTCTTGG
ACCATCAATAATGATTTTTCTTTAGAGTTTGGACACTTGATCGAC---------------
-------------------------------------------WTAGTGACAATTATATG
TTTCATGATCAAAGCTATTTGAGATTTTTTGCTTATATGAGTTTTTTCAATACTTCAATG
TTGGGATTAGTTACTAGTTCTAATTTGATACAAATTTATATTTTTTGGGAATTGGTTGGA
ATGTGTTCTTATCWR---------------------------------------------
------------------------------------------------------------
------------------------------------------------------------
------------------------------------------------------------
------------------------------------------------------------
------------------------------------------------------------
CTTGTAGCTCGACTTTTACCTCTTTTCGTACTCATACCCTACATAATGAATCTAATAGTT
TTGATAGGTATAATAACAGTATTTTTAGGAGCGACTTTAGCGCTTGCTCAAAGAGATATT
AAGAGGAGTTTAGCCTATTCTACAATGTCTCAATTGGGTTATACAATGTTAGCTCTAGGT
ATGGGGTCGTATCGAGCGGCTTTATTT---------------------------------
----------------GATCCGTTATTCATTCAATGGAAGCTATTGTTGGTTATTCCCCA
GATAAGAGCCAAAATATGGTTCTTATGGGTGGCTTAACAAAACATGTTCCGATTACAAAA
ATTGCTTTTTTATTAGGAACCCTCTCTCTTTGTGGTATTCCGCCCCTTGCCTGTTTTTGG
TCCAAAGATGAAATTCTTAATGATATTT--------------------------------
------------------------------------------------------------
------------------------------------------------------------
------------------------------------------------------------
--------------------------------TTCCTTTTTTCGGAAGAAGACATACCAA
ATTGATGGTAATGTAAGAAATATGACACATCCTTTTATTACTATTAAATCTTTTGACAAT
AAGAGTACTTTCTCCTATCCTCACGAATCGGATAATA-----------------------
------------------------------------------------------------
------------------------------------------------------------
------------------------------------------------------------
------------------------------------------------------------
------------------------------------------------------------
------------------------------------------------------------
--------------------------------------------------------AGTA
ATTGATGGACTTACTAATGGAATCGGAGTTACAAGTTTCTTTGTAGGAGAATGTATAAAA
TATATAGGAGGAGGTCGCATCTCTTCTTATCTCTTGTTCTATTCGTTTTATGTATTAATC
------------------------------------------------------------
TCTAAATCATAAGAATATAAAATTTCAAAAAATTGTTTATTTTTATAGTCTATCTCTTTT
GTTTCGGAAGTTTTTTCTATTTCTACATCTGTTTCTTCCTCACTT---------------
------------------------------------------------------------
-------------------------------CCATAAAATTTATCAATTCTGATACAAGG
TWCTTATTAGATCGAATAAGTACATTCGATTTAATAGAATGATTTTGCTGTATCCAGACT
AATATCAATCCAACCCATTTCATGAATAAAATGTGACCAATTAACCAACCAACAAAACTA
CTTGTTACAAATAACATCTTGTTGTTGCATCGAAACATATAAATATTGACTAATCTGACT
AACATTGAACTTGGTAAAATGAAATGGTTGAATAATTGAAAAATGAGATTATTCAGGAAT
ACACATTGAAAGCTAAGATTACGC-------------------------------AAAAG
TGTTTGTGATTGTTCCAGAAGAAATGAAACAAAAGATACGGTAGAGCTAGGACAGTTATT
GTATGAGGTCTACCCAATGCTAGATGCAGAGGCGCATAATAGATCGATATGAACATCATG
AGCTGTCCCGTAATAAAACCTGTTGTTGCTGATACCTTCTTCTCGGTTCCTTCTTCTCCT
TCTTCTCTAACCCGAGCTCGGAGAAGGAAGAGATAAGAGGGCCCCATGGAGAATGTGGTA
AGAAATCCATAATAGAGTCCGACCATAACGACCGAATTGATTATCTTCATGCATAAGGAT
ACTAGATTACCTAGTATAAAAGATTTCAAAATCATATCACAAACCCCCCTTTTTCTTAT-
------------------------------------------------------------
------------------------------------------------------------
------------------------------------------------------------
------------------------------------------------------------
-------------------ATTGGTCATGGGTTAAGAACGGGAATTGAACTCTATGAGAT
CTAATCTCCCGTTGTTCCTCAGTAGCTCAGTGGTAGAGCGGTCGGCTGTTAACTGACTGG
TCGTAGGTTCGAATCCTACTT---------------------------------------
------------------------------------------------------------
------------------------------------------------------------
-------TAGGTAAGTCCGGTATAATCCTTTGTTCCATAGTCTGGGGCTATTTACAACTA
GCCAATTAAGAATTTTCAGATGTACTAGCAAGTGCATCTTTGATGCAGTCATCGATTCTG
CCGAGAGGCCCCAATTACCGCGAGCAAACATATTAATGACGACGAACACATTTTTGCTAT
GCTACTAATACTTGCTCTGCTATTCTGCCCAAGCCTGGCTGAGGAAGAGTTATGGGGCG-
-----------A------------------------------------------------
---------------------------------------------------------CCT
ACACCCAAGTTCCATAGCCTTGGATCCGCTATCCCGATCATGATTTTCCTACCTCCAGAG
GGAGGGGTCCTTCCCTTTTTGGCCGGTTGTGGGCGAGGAGGGATTCGAACCCCCGACACC
GTGGTTCGTAGCCACGTGCTCTAATCCTC--------AGGCCCCACCCTGTCTCCACTGG
ATCTGTTCCTGGGAGTACCCTAAAAAAGGAACCTTTCCTCTCCCCAGCCATTTCGGGTTA
AGAAGATGCGAAAGCGCCTCTCTCTCTATAAGAACGGTGCGTTCCGAGGTGTGAAGTGGG
AGAGAAGAGATTTCATAATTGGGGTTTTG-----AATG----------------------
------------------------------------------------------------
------------------------------------------------------------
------------------------------------------------------------
------------------------------------------------------------
-----------------------------------------------------GGGCAGA
GCTTTTGGTTTTTTCATGTTGTCAAAGAGTTGAACAATAAAAATAGA-------------
------------------------------------------------------------
------------------------------------------------------------
------------------------------------------------------------
--CCCGTCGCTGTCTCGGCTGTGCTACCGGAGGCTCTGGGGAAGTCGGAATAGGAGAGCA
CTCATCTTGGGGTGGGCTTACTACTTAGATGCTTTCAGCAGTTATCCGCTCCGCACTTGG
------------------------------------------------------------
--------CTAGGGAAAGGTCCTCTCAATGCTCTAACGCCCACACCGGATATGGACCGAA
CTGTCTCACGACGTTCTGAACCCAGCTCACGTACCGCTTTAATGGGCGAACAGCCCAACC
CTTGGAAC----------CCCAGGTGGCGAAGAGCCGACATCGAGGTGCCAAACCTTCCC
G-----------------------------------------------------------
------------------------------------------------------------
------------------------------------------------------------
---CCCGAGGAAACCTTTGCACGCCTCCGTTACCTTTTGGGAGGCCTACGCCCCATAGAA
ACTGTCT-----------------------------------------------------
------------------------------------------------------------
---------------------AAGGCCCAAAGCCAATCCCAGGGAACAGTGAAGCTTCAT
AGGGTCTTTCTGTCCAGGTGCAGGTAGTCCGCATCTTCACAGACATGTCTATTTCACCGA
GCCTCTCTCCGAGACAGTGCCCAGATCGTTACGCCTTTCGT-------------------
------------------------------------------------------------
------------------------------------------------------------
--CAGCCCCCATACATGGTCTTACGACTTTGCGGAGACCTGTGTTTTTGGTAAACAGTCG
CCCGGGCCTGGTCACTGCGACCCCCTTTGTGAGGAGGCACCCCTTCTCCCGAAGTTACGG
GGCTATTTTGCCGAGTTCCTTAGAGAG---------------------------------
-CCACCTGTGTCGGTTTCGGGTACAGGTACCCTTTTGTTGAAGGTCGTTCTAGCTTTTCC
TGGGAGTATGGCATGGGTTACTTCAACGCCGTAGCGCCTGGTACTCGAACATTGGCTCGA
GGCATTTT----------------------------------------------------
------------------------------------------------------------
------------------------------------------------------------
--------TGGACGAACCTTGCGGAGGAACCCTTAGGTTTTCGGGGCATTGGATTCTCAC
CAATGTTTGCGTTACTCAAGCCGACATTCTCGCTTCCGCTTCGTCCACCCCTGCTCGCGC
GGGTGCTTCCCTCTAAGGCGGAACGCTCCCCTACCGATGCATTTTTACATCCCACAGCTT
CGG-----------------------------------------------TGAGCTATTA
CGTACTCTTTCAAGGATGGCTGCTTCTAGGCAAACCTCCTGACTGTCTCTGCACCCCTAC
CTCCTT------------------------------------------------------
------------------------------------------------------------
-----------GTATTCAGAGTTTGCCTCGATTTGGTACCGCTCTCGCGGCCCGCACCGA
AACAGTGCTTTACCCCTAGATGTCCAGTCAACTGCTGCGCCTCAACGCATTTCGGGGAGA
ACCAGCTAGCTCTGGGTTCGAGTGGCATTT--------------------------ATTC
TTCAACATCAGTCGGTTCGGACCTCCACTTAGTTTCACCCAAGCTTCATCCTGGTCATGG
ATAGATCACCCAGGTTCGGGTCCATAAGCAGTGACAAT----------TGACTCGCTTTC
GCTACGGCTCCGGTGGGTTCCCTTAACCAAGCCACTGCCTATGAGTCGCCGGCTCATTCT
TC----------------------------------------------------------
-----------------------------TTTTCMCCCTTCCCTCACGGTACTACTTCGC
TATCGGTCMCCCAGGAGTATTTAGCCTTGCAAGGTGGTCCTTGCTGATTCACACGGGATT
CCACGTGCCCCATGCTACTCGGGTCA--------------------------------AC
TCTCGCCATCTAGGGTGCAGCACTCCACCGCTTCGCCTAGCAGCACGACGCTTGTATTGC
TCTCCCACAACCCCGTTTTCACGGTTTAGGCTGCTCCCATTTCGCTCGCCGCTACTACGG
GAATCGCTTTTGCTTTCTTTTCCTCTGGTTACTAAGATGTTTCAGTTCGCCAGGTTGTCT
CTTGCCTGCCCATGGATTCAGCAGCAGTTTGAAAGGTTGACCTATTMGGGAATCTCCGGA
TCTACGCTTATTTTCAACTCCCCGAAGCATTT----------------------------
------------------------------------------------------------
--------------------------------------------------TGAATGATAA
ATCATAAATCGAACTACCGAATCGGAAAAATTGGGTGCTATCATATAGCTTTGTACCGGC
TAAGTTCACGAGTTGGAGATAAGCGGACTCGAACC-------------------------
------------------------------------------------------------
------------------------------------------------------------
--------------------------TCCCATTCTAACTAAGGATTCTTGTGGTTCCGGA
GGATCCAACTACAGGAAAACCAGGAACGGAGAGCTTTCCCCCCTTCCGCCCCACTCTTTG
GTCTTAAGAATGCTGGTTTTAAGAATGAGTGATTGCCCTTCTCCGACCCTTACTGCCCAA
CCTGAGAGCGGACAGCTAATGCCTTCCACTTATTGAACACGGTTCTATGGTCGGTCCGCG
ACCCCTGGATGCCGAAGGCGTCCTTGGGGTGATCTCGTAGTTCCTACGGGGTGGAGACGA
TGGGGTCGGTCCATGGATTTTCCTTCCTTTTGCCGCATTTCGCTAAAGGGTTGAAGGGGG
ATAGTGCATCAAGCTGTTCGCAAGGGCCAACTTGATCCTCTTCCCCAGGAATCCCAGATG
AGGGAACCCTAGGAGAGCCGCCGACTCCAACTATCGTCCATGTACGATCCATACTAGATC
TGACCAACTGCCCATCCTACCTCCTCTACGTTCTTGACAGCCCATCTTTGTCTCAGTAGA
GTCTTTCAGTGGCATGTTTCGGTCCTCTTCCCCATTACTTAGAAAG--------------
------------------------------------------------------------
------------------------------------------------------------
------------------------------------------------------------
-----------------------CCGTGAAGTAAATCATCGCACCTACGGTCCAACCAAT
TAGGAGAGAATCAATAGATTCCTTTTCGGGAGCGATTCATCCTTCC--------------
------------------------------------------------------------
------------------------------------------------------------
------------------------------------------------------------
------------------------------------------------------------
------------------------------------------------------------
---------TGCGGAAAGGAAAAAGAATTTCACG--------------------------
------------------------------------------------------------
------------------------------------------------------------
------------------------------------------------------------
------------------------------------------------------------
------------------------------------------------------------
------------------------------------------------------------
------------------------------------------------------------
------------------------------------------------------------
---------------------------CGCTCTACCACTGAGCTAATAGCCCGTCGTGCG
GGCCTCTCGCCGGGGGCCCGCTATGCCAAAAGCGAGAGAAACCCCATCCCTCTCTTTC--
------------------------------------------------------------
------------------------------------------------------------
----------------------------------------TAGCTCCCTTCTTTTTGGGT
GTGAAGCAGTGTCAAACCAAAATACCCAACAAGCATTATCTCTCCCTGAAAAGGAGGTGA
TCCAGC------------------------------------------------------
------------------------------------------------------------
------------------------------------------------------------
-------------TCCGGCTTCATGCAGGCGAGTTGCAGCCTGCAATCCGAACTGAGGAC
GGGTTTTTGGAGTTAGCTCACCCTCGCGGGATCGCGACCCTTTGTCCCGGCCATTGTAGC
ACGTGTGTCGCCCAGGGCATAAGGGGCATGATGACTTGACGTCATCCT------------
------------------------------------------------------------
------------------------------------------------------------
--------------------------------------------GATTCGCGGCATGTCA
AGCCCTGGTAAGGTTCTTCGCTTTGCATCGAATTAAACCACATGCTCCACCGCTTGTGCG
G-----------------------------------------------------------
------------------------------------------------------------
------------------------------------------------------------
------------------------------------------------------------
----------------------------------------------------GCCACCGC
CTGTCCAGGGTTGAGCCCTGGGATTTGACGGCGGACTTAAAAAGCCACCTACAGACGCTT
TACGCCCAATCATTCCGGATAACGCTTGCATCCTCT------------------------
------------------------------------------------------------
----------------------------------------TCAGGCTTTCGCCCATTGCG
GAAAATTCCCCACTGCTGCCTCCCGTAGGAGTCTGGGCCGTGTCTCAGTCCCAGTGTGGC
TGATCATCCTCTCGGA--------------------------------------------
------------------------------------------------------------
------------------------------------------------------------
------------------------------------------------------------
------------------------------------------------------------
------------------------------------------------------------
------------------------------------------------------------
------------------------------------------------------------
----------------------------------CAGGCTCGAWCTGATGACTTCCACCA
CGTCAAGGTGACACTCTACCGCTGAGTTATATCCCTTCCCTTGCCCCCATCGAGAAATAG
AACTGACTAATCCTAAGGCAAAGGGTCGAGAAAC--------------------------
------------------------------------------------------------
------------------------------------------------------------
----------------------CCCGATCTAAATAAAGCAGGTTTTACATGAAGAAAATT
TGGCTCAGCATGTTCTAT---------------GAAGACCCCGACTCGGTATTCTTAAAA
AAATAGAGAAATCAGAACCAAGTCAAGATGATACGTATCAACCCCTTCTTCTTGCGCCAA
AGATCTTACTATTTCCGAAGGAACTGGAGTTACATCTCTTTTCCATTCAAGAGTTCTTAT
GTGTTTCCACGCCCCTTTGAGACCCCAAAAAATGGACAAATTCCTTTTCTTAGGAACACA
TACAAGATTCGTCAC---------------------------------------------
------------------------------------------------------------
------------------------------------------------------------
------------------------------------------------------------
---------------------------------------GTACAATCCTCTTCTCGCTAA
GCCCCTTTCCCCTCGGTCCACAGAGACAAAATGTAGGACTGGTGCCAACAGTTCATCACG
AAAGGACTCACTGAGCCAGGATCACTAACTAATACTAATCTATTACTAATAGAAAATACT
AAT------ATAATAGATCGAATAGAAAAGAACTGTCTTT--------------------
------------------------------------------------------------
--------------------------------------------------ATCTTTCAGA
AAATGGATTCCTATTCGAAGAGTGCATAACCGCATGGATAAGCTCACACTAACCCGTCAA
TTTGGGATCCAATTCRGGATTTTCCTTGGGAGGTGTCGGGAAGGAATTGGAATGTAATAA
TATCGATTCATACAGAW-------------------------------------------
--------ATAGCGAAAGAGGAAAAAACCGAAGATTTCACATAGTACTTTTGATCGAAAA
ATCAATCTGATTTATTTCGTACCCTTCGCTCAATGAGAAAATGGGTCAGATTCTACAGGA
TCAAACCTATGGGACTTAAGGAATGACGGAAGGGAATAAAAAAGAAATAAATAAAAATGA
AGTAGAAGAGCCCAGATTCCAAATGAACAAATTAAAACTTGAAAAAAAGCTTTCTGATTC
TCGAAGAATGAGGGGC--------------------------------------------
------------------------------------------------------------
-------------------------------------------------GTTACTCTTCG
GGACGGAGTGGATGAAGGGAGGAGCTTCTCGAACGAGGAAAGGGATCCAATGACTT----
------------------------------------------------------------
---------------------------
>13_Brac_aren 101007 bp
------------------------------------------------------------
------------------------------------------------------------
------------------------------------------------------------
------------------------------------------------------------
---AACCCGTCAATTTGGGATCCAATTCGGGATTTTCCTTGGGAG---------------
------------------------------------------------------------
------------------------------------------------------------
----------------AATCTAATTTATTTCGTACCCTTCGCTCAGTGAGAAAATGGGTC
AGATTCTACAGGATCAAACCTATGRGACTTAAGGAATGACGGAAGGGAATAAAAAAGAAA
TAAATAAAA---------------------------------------------------
------------------------------------------------------------
------------------------------------------------------------
------------------------------------------------------------
------------------------------------------------------------
------------------------------------------------------------
------------------------------------------------------------
-----------------------------AGTACGATTAACCTCGGGATTTGAAATCACT
GCTTATATACCCGGTATTGGCCATAATTTACAAGAGCATTCTGTAGTCTTAGTAAGAGGG
GGAAGGGTTAAGGATTTACCCGGTGTGAGATATCACATTGTTCGAG--------------
------GTAAAGGATCGTCAACAAGGGCGTTCTAGTGCGTTGTAGATTCTTATCYAAGAC
TTGTATCATTTGATGATGCCATGTGAATCGCTAGAAACATGTAAAGTGTATGGCTAACCC
AATAACGAAAG-------AGGGGACTGGAGCAGGCTACCATGAGACAAAAGATCT-----
---------ATTCGATTCGGAACTCTTATATGTCCAAGGTCCAATATTGGAAGAATTTCA
GAGGTTTTCCTTGACTTTGTCCGTGTCAACAAACAATTCGAAATGCCTCGACTTTTTTAG
AGCAGGTCCGAGTCAAATAG----------------------------------------
----------------------------------------------------GGAAAAGT
AGGGAAACGGATACTCAATTTAAAGTGAGTAAATAGAATTCCATACTCAATCTCATAGAT
ACATATAGAATTCTGTGGAAAGCCGTATTCGATGAAAGTAGTATATACGGCTTGGAGGGA
GGTCT-------------------------------------------------------
------------------------------------------------------------
------------------------------------------------------------
------------------------------------------------------------
--TCTATCGAGCCATGAAAAAGATTCAACAAAAGACAGAAACAAATCCACTATCTGTTTT
ACGTCAAGCAATACGTGGAGTAACTCCCGATATAGCAGTAAAAGCAAGACGTGTAGACGG
ATCGACTCATCAAGTTCCCATTGAAATAGGATC---------------ACTTGCCATTCG
TTGGTTATTAGGGGCATCCCGAAAACGTCCGGGCCGAAATATGGCTTTCAAATTAAGTTC
CGAATTAGTGGATGCTGCCAAAGGGAGTGGCGATGCCATACGCAAAAAGGAAGAGACTCA
TAGAATGGCGGAGGCAAATAGAGCTTTTGCGCATTTTCGTTAAT--ATGAACAGGATCTA
TATAGACTCATGGAGCCATACATCTCGATCGGAAAAGAATCAATAGAAAAAGAAAGAATC
GGAATTGATCGCTATATTTC----------------------------------------
-----ATCAATTAAGCCCTCTCGGGGACTTGCTTAAGATAAGAATAAAAAAAAGGTAAAT
ACMATGGAATAAGGTTTGATCCTATTTATGGGGATTC-----------------------
------------------------------------------------------------
-------------------AATGAAAACTTCATTCTCGATTCTACGAGAATTTTTATGAA
AGCCTTTCATTTGCTTCTCTTCGATGGAAG------------------------------
-------------------ATGATCGATTCAACTTCTGATCAAAAAGATATACCTTGGTT
ATATTTCATCTCTTCAACAAGTTTAGTAATGAGTATAACGGCCCTATTGTTCCGATGGAG
AGAAGAACCTATGATTAGCTTTTCGGGAAATTTCCAAACGAACAATTTCAACGAAATATT
TCAATTTCTTATTTTACTATGTTCAACTCTATGTATTCCTCTATCCGTAGAGTACATTGA
ATGTACAGAAATGGCTATAACAGAGTTTCT------------------------AGGAGG
AATGTTTTTATGCGGTGCTAACGATTTAATAACTAT------------------------
-------------------------------------GATGTACGGTCTAATGAGGCTAC
TATGAAATATTTACTCATGGGTGGGGCAAGCTCTTCTATTCTKRTTYATGGTTTCTCTTG
GCTATATGGTTCGTCCGGGGGAGAGATCGAGCTTCAAGAAATAGTGAATGGTCTTATCAA
TACACAAATGTATAACTCCCCAGGAATTTCAATTGCGCTTATATTCATCACTGTAGGAAT
TGGGTTCAAGCTTTCCCTAGCCCCTTCTCATCAATGGACTCCTGACGTATACGAAGGAGT
GCGGTTCGTTCGAAAAATTCATACTTCTCTATCTATCTCTGAGATGCTTGGATTTTTCAA
AACTCCATGGACATGCAGAAGAGAAATGCTATCCGCACTCGGACCAAGACATAACTTTTA
CTTGTTCAAATAACAATTAAGGTGAAGCAGCGTCAGGAACAACGAATCTCTTTATGATAA
ACAAGAT-----------------------------------------------------
---------------------------------CTACATAGTTGGTTCTCATCCTTCAGA
GACTACGAGTGTAATAGGAGCATC------------------------------------
------------------------------------------------------------
---------------------------------------------------------AAG
GATTCCTCGAAAAGTTAAGGATTAGTAATCCTTTTTAGAAATCGAATGGATTCGGTCTTA
TACATACGCGAGGAAGGTAATCAAAAAAGAAAGAAGATGAGTTCTTCTTTCTTTTATCAC
TTAGGAGCCGTGCGAGATGAAAGTCTCATGCACGGT------------------------
------------------------------------------------------------
-------------------------CTCGAATTTTCGATATTCCTTTTTATTTCTCATCA
AACGAATGG---------------------------------------------------
------------------------------------------------------------
-------------TTGGAATCATTGTTGGAGACTCAAATGGTGGATATGCAAGCATGATA
ACTTATATCTTCTTCTATAT----------------------------------------
--------------------------------------AGGATTATACACGAAAGATCCT
TTTTTGGCTCTCTCTTTAGCCCTATGTCTCTTATCACTA---------------------
---------KGAAAACTCCATTTATTCTGGTGTGGATGGCAGGCAGGCCTATATTTCTTG
GTTTCAATAGGAC-----------------------------------------------
---------ACTGGACGAAACCAAGAAATAACCCCTCACGTGCGAAATTATAGAAGATCC
CCTTTAAGATCAAACAATTCCATCGAATTGAGTATGATTGTATGTGTAATAGCATCTACT
ATACCAGGAATATCAATGAACCCGATTATTGAAATTGCTCAAGATACCCTTTTTTAGCTT
CTAGAACCTATTTCTTAGTTCAAAATCCCTCTTACTAACTGGAATCAAAGAATTAGTAGA
TCTGTTCCGCCCAAAATGGGAATGGGCTAGGG----------------------------
------------------------------------------------------------
-----------------GTCATTCGAGCGTATCTAAATAGATACTATCGTATCTAAATAG
ATACTATGTTTCCATATGGATCCCTCCGTCGTTACATTCCATTTAGGATTAGGAATAGGC
GTAATCGGACCTGCTTTTTACATATA----------------------------------
-------GGCGTCTATTGAATCGAGAAATGGGTTTGATTGTTCATTTTTTTGCTATAATT
TTTTGCTATAATAT----AGAAGGCATGTTCCGGATAATTCAAAT--AAGCAATTGGATG
TCCGACTCGGGCCTATATGACATGAACGATCAATAGAAATACTCCAACACTCCACCTTTG
TCATATATTCCATACATCA-----------------------------------------
--------------------------------------------------CTAAAGAGCG
TGGAGGTTCGAGTCCTCTTCAAGGCATAATATTGAGAATGCTCATTGAATTGGAATAAGT
TCGGCAGCGGATCACGAAATCTTGGTGATCTTCTCTATCTAATGAATGGGGAGTCCGCTT
TGAAATCG----------------------------------------------------
-----------------------------------------------------------A
CATTACATAGTCCGTTTTAGGGATTGGCGACTTACCCATTCAGTGACTTTGGCACTGGAT
GGTCCCAAAAAAAAATGGGTACTATCGGGTCGGGTGAAT---------------------
------------------------------------------------------------
------------------------------------------------------AACAAT
TAAAATTAGGCCCGGTCAACTGGAATGTGTATTATCCATATAGGGGATCTTCCAATTGAG
AAGATCCATCGACCTGAGACGAAGAGAAGGGTCTATCTATTTTATTTAGTTATTCATTTA
GTTATTCAGTTAAACCAATGATTCGTTATTGGAGCAGATAGCAACAACCACCATTTCATC
CGACATACATATTTTTGATTTTCCAATGGATTTACATCTTTCATTAAAGGAAATTTTTTG
ATGTAGTGAGTAATAGCTCTGGTTGCTCGCTGTTCAAGAATTCTTGTTTAGGCAGTTCAT
ACCATCCATACATAGTGTTTTGATCTAAGATTTCAATTCTTCCATGTTTCAGCAGTA---
------------------------------------------------------------
------------------------------------------------------------
-----------------ATGAATCCAATTTCATCCGGGAAAAGCCATCTTTTTCTCAACA
ATGCCTTTGTCATTTGATCCAATAGCGTTCCGTTAGATAGGAACAGATTTGATAAATACT
GATAACTCTCGGATAGAGTATTAGAA----------------------------------
-------------------------------------CTTTTCTTGCGTATTCTTGATAA
ACCAGCGTTTATATATAGATGTAGGAGGATTGGTTTGGGAAGTAAGAAGCCCCTTTGACA
TCTCTTCATCTGCAAAGAATTCTTGATGTGAAAACA------------------------
------------------------GGTCCCAAATGAATTGGCTTATTCGAAAAAAGCCTT
GTTCTTTGGAAGATCTATCTCCTGT-----------------------------------
------------------------------------------------------------
--------------------------------------ATACAATCAAATAGAAAGCCCC
AGGGGCGCCATATTCTAGGAGCCCAAACTATGTGATTGAATAAAACCTCCTCTATCTGTT
GTGGATCGAGGACTCCTTCTCCTTCCCCTTCTTCAAACTCCGATTCGTATTTTTCATAGA
GAAATCTCTGATCAAGGATAGAACAAGATCCATTTT------------------------
---------------------TCACTCGATCATTATCAAACCGACTGCAATCTTTTTCTG
TCCGTGARGATCCCACCAGAGCGCCTTCTA----TAATAGGCCGTGAACTAGATCCGAAT
CATTTTCAACAAGTCAATAATAAGTGATCCCATTTTTTTCATCGGGTCCGGGTAGAGACC
AAAGGTCTTGAGCAACCAATCCGGCAGAACAACTCAAAAGATAAAGAAGT----------
------------------------------------------------CCCCTTCATTAC
ATGATTTCTTCTTCATATAGATAGATATAGGATCTACGGGGCAATTACTTAGAAATACAT
TTTGTGCAACAGCCCTTCCTATCTGATAGAAAAGGATCCCATGATCCTGAACCGATCTTA
CCTGGGATCGCAAATCCCAAGTTTGTCT--------------------------------
------------------------------------------------------------
------------------------------------------------------------
--------AATCCCCTAGTATATGAAAGAGTGAAAAAGTGCTTTCGTTGTTKTGGAATAA
GAAGCCTTCGTATCTTAATGCATGTATTTAATTTATTCGGAGCTATTAGAGCGGGATCCA
CTTTTTGGGGAATATGAGTCGAAGCAATAACAAGAATATCTCTAGTGGAACATCTTTCAC
AATCCCTGGAGAGATAGTTCACTAATAGACCAAGGGATAAGTAA----------------
-----------------------------------------------------AATTCGA
ATTGAAGGGTGATATAAAATCGGTCTATTTCCGGCATCATATCCATAGTTAGCGCATTCA
TCCTAGTTAGAAGC----------------------------------------------
------------------------------------------------------------
------------------------------------------------------------
------------------------------------------------------------
----------------AGATGGGAAATGAAAACTATTCGCCCCACACGAGGTTTGTGAAT
AAGTGATTGTCTGATAATGAGCAAGGAATATCCGTCTTTCGGCTAAACAG----------
------------------------------------------------------------
----------------------------GTTGTTCTTTGATAAATGATCACTATGAGTCA
GACTCAATAGAATTTGATCAATCCTTTTTTCTGTCGTTAAGGTGGAGAACTGAACCAAGA
ATTCTCTTTCTTTATCATCAATTGAATCACTGTTCGCGACCAAGGATTCTATTTTATCAT
CAATCCAATCACCGTTCACGTTTTTTCTTTTTCTTATCMATGAATAAATCTCTTTWCTTG
TATGACTTAGATGTCTCGTATTTCTCGAAAAAGTAATTCGATTGATGGGATTTGGTATGA
TACTTATGAGATCGATGAGATTGATATTCAAAAATTGCTTCTTAGAACGTATTGATTTGA
CCCCATAAGCGGGACCACCACCCCATAGCATGTTGCCGCCAGAAGCAGAACCCCGTATTT
CTTCTAGAAAATCTCCTAATTGTTCCAGAGCAACTAGAAAGAGATTCTTTAACCAGAAAG
AATTCAGTTCAGATGTAGGATACCTATCCAGAAGTTTTCGCAACTCAATCATGTATGATG
GAATCATCAAAGATTTGACCTTTTCGAACTCTGTCTGTAACTCACTAGAGGCTCGGGAAA
CAAAGAGAAGATGTGTACGAACGAGATATCCAGCAACAAGAAGAAGGAAAAGGATTGAAT
AGAGGAACTCCCGAACGTTTGRCGATCTCAGATGTGTCGATRTCAATGGTGACTCATTAT
TTCGATGAATCATTTCTTCGGA------AAGATTATGTAAACACTTACTCGAAATCTCGC
TTATCAGATTCCATTGTGGAAGACACAATTTTTTCTGAAGAATTCGCCATGATATATCTA
ATCCATGCATAATATCATGAAAAATGGATACAAATTTTTGACTGCTACTTAGTATCGGTA
ATAGGTCTGAAAAGGTATCTAAAAATATCAAATTTAGATATTTGTACCCTGTCGA-----
---ACCATGGCATATATGTTTGGAATAGATTCCATTTTGAGAGAGTTGAAAAAGCACTAT
CTCGTTGAAAGGTTCTATACATCTGCCCTTTTTCAACGCATTTCTTTAGACAAAGACTCC
GTTTTTTCCTCTTTTCGGATGGTAAATCTTTCTCAGAACATGGAGTGTGAATCAAACCCA
TGTTTGAAT---------------------------------------------------
-----GAAAGAGGTTGACAATAAGKTCTTTCAAAATTGACTATTT---------------
----------------------------------------------------GGATCGAA
TTGGAAAATGGAAAGATTTGTACAAGTTATACCTTTCGTCACCACTTCGTGGAAAATCAT
TAGGTATGAATATGTTAGATACCTGTGACTCGATTKGTGAAATAGTATCTCTCTCCAAAA
AAGCATG--------------------------AAGAGAATATTTTGTTGCGAATGAACA
AGATATTGAGGAATTGTCCATACGTAAAATCATAATTCTTGATACGGGCCTTTTCCACAT
AAAAAGGGAATCTTTTGTTACAATAGAAGCAGAAGTGATGTAGATTATTCAAGAATCGAA
GTCGATTTGCTTTATAAAAAGAAGATATCAATGAACTTCTATGAAATGGTTTTACGGGAT
TCAGCCAATTGTCTTGATCGTGGGATATCATTGAGAAATAGGAATCCGTGTTATCAAAAG
ATTTCC------------------------------------------------------
------------------------------------------------------------
----------------------------------------------------------TT
------------------------------------------------------------
-----------------AATCAGCAATGGTTTCAAGGTCATACACCAACCTCTTAGATCT
GGCGTCTGGTAATGTTCCAAATTTTGGCCGGGAAAGGAAGAGGTTACCTCGAGTTGCAAC
TGTTGCGGGCGTTTTGTCTGAGCTGGATGATGAAACATGCAATAGTGTTGGCTCTGATGC
TCCTTCATCGGTATCACAAGAGCGGATTATCATTGTGGGTAACCAGCTTCCCCTTCGGTC
CCATCGAAATCCAGATGGCAGTGGAGAATGGTGCTTTAGCTGGGATGAGGACTCACTTCT
TTTGCAACTTAAAGATGGCCTGGGAGAGGATGTTGAAGTCATCTATGTCGGCTGTCTCAA
AGAAGAGATCGACGCTAGTGAGCAAGATGATGTAGCACAAATACTGCTTGAGGTTTTCAA
ATGTGTTCCTGCTTTTATACCTCCGGACCTTTTCACTAAGTTCTACCATGGCTTCTGCAA
GCAGCATCTCTGGCCTTTATTTCACTACATGCTTCCTCTATCACCTGATCTTGGTGGCCG
CTTTGATCGGTCCCTTTGGCAGGCTTATGTTTCTGTCAACAAAATATTTGCAGACAAATT
AATGGAAGTAATCAGCCCTGATGATGATTATGTGTGGGTTCATGACTACCATCTCATGGT
TTTGCCAACATTCTTGAGGAAAAGRTTCAATAGAGTGAAACTAGGGTTCTTCCTCCACAG
TCCATTTCCTTCA-----------------------------------------------
------------------------------------------------------------
------------------------------------------------------------
------------------------------------GACTCCTTTGTTTTGTGCTTTACC
GGGTAAGGTATACCAAGAAAAGCCTATTTGACAATGTTACCAATGAAAGGTGTCAAAGAT
CCTCATTTTTCCAACTCGAGCTTACCAATAAATACAGTAAGTCGTTCCTAAACCCGTGTA
ACTDACTAGTGGATTCGATTTTGATTGGGTTAGATTGGAGCTTTTTTTTTTAACCGTTAT
GATTTTGGCTCCAAAAATTCATTAGGTTTAGGTAGGTATTTCAAAGGCGAAGAAAAGAAG
TATCACTAACTTTTTGATTGCCGAAAGGAAAGGAGGCAAATTCATATGTAATTGACCTAC
AAAGAGTAATGAAGAAAATTTGGTTTGTTTAGACAAGATTAAAAAAAATACTGATTGGAT
CTATTGAAATGCGCTTTTTTGTTTCAGCTTTATGCTCGGCCCTGAATGATTCCTATAAGT
AGAATGCTTTTTCTTTTTCGATGAATCAAGCAAGCACAAGCGGCTAGTTCTAAACAACAA
AGAATACAATAATGAAGAACTGAAAAMTATACAATTTWYWWTTYWTTTTTT--CATTTTT
TTTAGGGCTATACGGACTCGAACCGTAG--------------------------------
----------------------------------------TTTTTTGTTTTTTGCATTGA
GCTCTTTCATTAACTGATAGAAATAATCGGTTAGWCTACCATAGTTCTCTTGACAGAAAG
ATAAGAAGATGGCTCCATGTGCTCTGATTTATTATGGATTCCGATCCGAGAGCACTACCA
AAGTGTTTCAAAGAAGGGTTATCC--------------------------TCAACCTAAG
TTAAATGGAGTCTCCATCGCCCCGCTTCTGCTTAAAGAATCAAATATGAAACTTCATACA
CCTTAAAGTTCATAGGGATAGGATAGGACGAAAAGAGAATTTTTTGAAATCCTTATAC--
-----------------------------CCTTATCAATATCTTAAATCAATAATGGGTT
CTCTTGAGTGCTGAAAAGAG----------------------------GGCTATTGTTCT
CTTGTTCCCTAAAAGTCATGGAGTAAGACATCAACTTCTGAATAAGTCTTTTAATTATAT
GATATACTTCTTTG---AAAAACATTGACGCGCGTGTAAACGAGGTGCTCTACCTAACTG
AGCTATAGCCCTTGTACTTATGATACACATTTTATCATGTCGATAATTTCTTGTCAAG--
-------------------ATCCTATTTCTTTGATCTGGTTGTTTGGTATTGCTTATAAA
TAATATTCGATTTATAATCGATAGATGGGACAGGCTACT---------------------
------------------------------------------------------------
------------------------------------------------------------
------------------------------------------------------------
------------------------------------------------------------
------------------------------------------------------------
------------------------------------------------------------
------------------------------------------------------------
------------------------------------------------GGATCAATGTCA
CTACCCCTCTCCGCATCATTTACTAAAACAGTAATCTCATTATTGCCTATTCTAGCAAAA
CCACCCATCAGAGCCATCGTTAACCATTCGTCGTTAAGGCGTATTCTCAAAATACCGATA
TCGACAGCAGTGGCAATAGGTGCGTGATTTGRTAATACGCCAATTTGTCCRCTATTAGTA
GATAAAATGATTTCTTTAACTTCTGAATCCCAAACAATTCGATT----------------
------------------------------------------------------------
------------------------------------------------------------
----GATCAATTTAAAGCCTCTAATTGTTTCCACTAGACCGACATATTTTCCCGGAGAAC
CGGTAAATACTTCTGCTACAAAAAAGGGTTGTGATAAGAAACGCTCAATTTTTCGTGCTC
TTGCTACAGTTAAGCGATCCTCTTCGGACAATTCGTCCAACCCAAGGATAGCTATAATGT
CCTGAAGTTCTTTGTAACGTTGTAAAGTTTGCTTAACTCTTTGCGCAGTTTCATAATGTT
CTTCACCAACGATCTGAGGTTGGAGCATAGTTGACGTTGAATCTAAARGATCCAC-----
------------------------------------------------------------
------------------------------------------------------------
------------------------------------------------------------
-----------------CCCACAGCAGAAGGCATTCTGCCCAATAAGGCGGATAC-----
-------------GAAACGGAAGATATTGTCGATAAATAGAAGCACGTCTTGTT------
------------------------------------------------------------
------------------------------------------------------------
-----------------------------------------------------------C
CTACTCCGCCAAATACGGATACACCCCCGTGAGCTTTCGCAATGTTGTTGATTAATTCCA
TAATTAGTACTGTTTTCCCCACTCCAGCCCCCCCGAATAGTCCGATTTTTCCTCCGCGTC
GATAAGGGGCTAAAAGATCTACTACTTTAATTCCGGTTTCAAAAATAGATAATTTTGTAT
CTAACTGGATAAAGGCAGGCACAGATCTATGAATAGGGG---------------------
------AATCATCAATAGGTTCTCCAAGCACATTGAAAAKTCGTCCTAGAGTCGCCCCGC
SGACTGGAACACTTAGAGGAGCTCCTGTGTCAATCACTTCTATTCCTCTCATTAGACCAT
CTGTAGCACTCATAGCTACAGCGCGAACTCGATTATTTCCTAATAATTGCTGTACTTCAC
AAGTCACATTAATTTGTTGACCGGCAGTATCT-------------CCAGCGCGTTGTAAA
TATTAGGCATCTTGCCCGGGGGAAAAGTTACATCTAGCACCGGGCCAATGATTTGAGCGA
TACGCCCCAAGTTCTTTTTTTCAAGCGTGGAAACTCCAGGGTCAGAAGTAGTAGGATTGA
TTCTCATAATAGTATCGAA----------------------------------TTCGAAT
CT----------------------------------------------------------
---------------------------------TTTAATTGTTTACTTATTTTCAATTTC
AATGAGTGAATTTTCAAGTTCAACTAACTCATTTTCAAAACAAAATAGAAATATCAAAAT
AGAGATATTAAGT--------GAAAAGGGCTTCAGGAAGCTTTTCATTTGTCTATCATTA
TAAACAATACTATCTATTTATGGAATTCGAACCTGAACTCTATTTATGATTCATTATTTC
TATCTCATAAGTACTCTTTTCTTATTTAAACAGATCTAGTTACGCCTAGTTATTATTTTC
TTTTTTTCCTAAACGAATTCCGCGGATTTG------------------------------
------------------------------------------------------------
------------------------------------------------------------
---------------------------------------ATCTAATGTCTAATAACGAAA
TTATGATTAGTTGATAATATTGGTTAATAATTTTGTGAAAGATTCCTGTGAAAGGGTTCA
TTCACTCCTAATTCATGTCGAGTAGACCTTGTTGCTGTGAGAATTCTTAATTCATGAGTT
---------------------------------------------------TCAAGGCTG
GTGTTAAAGATTATAAATTGACTTATTATACTCCTGACTATGAAACCAAAGATACTGATA
TCTTGGCAGCATTCCGAGTAACTCCTCAACCTGGAGTTCCG-------------------
------------------------------------------------------------
------------------------------------------------------------
--------GCTTATGTAGCTTACCCTTTAGACCTTTTTGAAGAAGGTTCTGTTACTAACA
TGTTTACTTCCATTGTGGGTAATGTATTTGGGTTCAAAGCCCTACGCGCTCTACG-----
------------------------------------------------------------
------------------------------------------------------------
--------------TCCGCTAAAAATTACGGTAGAGCTGTTTATGAATGTCTCCGCGGTG
GACTTGATTTTACCAAAGATGATGAGAATGTGAACTCCCAACCATTTATGCGTTGGAGAG
ACCGTTTCCTATTTTGTGCCGAAGCACTTTATAAAGCCCAGGCGGAAACGGGTGAAATCA
AAGGACATTATTTAAATGCTACTGCGGGTACATGCGAAGAAATGATGAAAAGGGCTATAT
TTGCCAGAGAATTGGGAGTTCCTATCGTAATGCATGACTACTTAACAGGAGGAT------
------------------------------------------------------------
-----------------------CAGAAGAATCATGGTATGCACTTTCGTGTACTAGCTA
AGGCGTTACGTATGTCTGGTGGAGATCATATTCACGCTGGTACCGTAGTAGGTAAACTTG
AAGGGGAAAGAGAAATCACTTTGGGCTTTGTTGATTTACTGCGCGATGATTTTATTGAAA
AAGATCGAAGTCGCGGTATTTATTTCACTCAAGACTGGGTCTCTCTACCAGGTGTTCTGC
CCGTGGCTTCAGGAGGTATTCACGTTTGGCATATGCCTGCTCTGACCGAGATCTTTGGAG
ATGATGCCGTACTACAATTTGGTGGAGGAACTTTAGGGCACCCTTGGGGAAATGCACCCG
GTGCTGTAGCTAATCGAGTAGCTCTAGAAGCATGTGTAAAAG------------------
------------------------------------------------------------
------------------------------------------------------------
------------------------------------------------------------
----------------------------------------------AAATAAAAAGGTCC
TATTGTATATATTTTTGTATATATTTTTTATATTTTTGATAGATTAGATATACAATAT--
-----------------------GCTTATTGACTCAAACCTTTCTATTTTTGTCTTGGAT
CCACACTTAATCCTAAGGATCTATAGGATTGATGTATTCTTTTATATCTATA--------
--------------------------CACAACTTTGTCGACCCATCCTGTATATTGTCCT
TTTCGTTCCTTATCCGTATTGGAATAGAAACGTATTAATAGGCGAG--------------
------------------------------------------------------------
------------------------------------------------------------
------------------------------------------------------------
------------------------------------------------------------
------------------------------------------------------------
---------A--------------------------------------------------
----------------------------------------------------------TG
------------------------------------------------------------
----------------------------------CTAAATAAATCAATGGATAATATTGG
TCCTCTTGAAAATACCAGTATAAGTGAGGACCCTATTATAAATAAGACAGATAAAATAAA
TAAGACAGATAAAAACACCTATAATTGGAGTAATAGTAAGAGTTCTAGTTATTGTAATGT
TGATCATTTAGTCAACATTAGGGACATTCGGAATTTCCGTGCGGATGACACGTTTTNCGT
TAGGGATAATAATAGGAACAGTTATTCGATATATATTGATAATCCAATTTTTAAGATGAA
CAATGATCGTTCTTTTCTGAGTGAACCAGAAAGCTCTTTTTATATTTATTGGAATG----
----------------------GGGGAC---GGCCACTATGATCATTATATGTATGATAC
TAAATATAGTTGGAATAATTACATCAATAGTTGCATTGACAGTTATCTTCATTCTCAAAT
CTGTATTGATGGTTCTATTTTAAATGCTAGTGACAATTACACCGAAAGTTACATTTATAG
TTCTATTTGTGGTGAAACTGGAAATAGGAGTGAAAACGAGAGTTCCGGTCTAAGAAGAAA
AACGAATGGCAGCGATTTAACTAGAAAAGAAAGTTCTAATGATCGCGATGTCGCTCAAAA
ATACAGGCATTTGTGGATTCAATGTGAAATTTGTTATGCATTAAATTATAAAAAAAATTT
TAAGTCAAGAATGAATATTTGTGAACAATGTGGATATCATTTGAAAATGAGTAGTTCAGA
TAGAATTGAATTTTCGATTGATCCAGGTACTTGGAATCCTATGGATGAAGACATGGTATC
CCTGGATCCCATTGGATTTCATTCGGAGGAGGAACCTTATAAAGATCGTATTGATTCTTA
TCAAAGAAAGACAGGATTAACCGAGGCTGTTCAAACAGGCACAGGTCAACTAAACGGAA-
-------------GGGGTTATGGATTTCCAGTTTATGGGGGGTAGTATGGGATCCGTAGT
AGGCGAGAAAATTACTCGTTTGGTCGAGTAT------------------CCTCTTATTCT
AGTGTGTGCTTCTGGAGGAGCTCGCATGCAAGAGGGTAGTTTGAGCTTGATGCAAATGGC
TAAAATTTCTTCCGCTTTATATGATTATCAATCTAATAAAAAGTTATTTTATGTATCAAT
------------------------------------------------------------
----------CCCAATGCTTACATTGCGTTTGCGGGTAAAAGAGTAATTGAACAAACATT
GAATAAGACAGTACCTGAAGGTTCCCAAGCGGCTGAATTTTTATTCCATAAAGGCTTATT
TGATCCAATCGTACCACGTAATCTTTTAAAAGGGGTTCTGAATGAGTTATTTCAGCTCCA
CGCTTTTTTTCCTTTGAATTCTAAATAAAATAAATAAATAAAGTAAAGTAGAGCTTAACT
TAATTAATTCTAAAGTRGTTTAATTAGAAATAAGTTAACTAATTATTTGAGTTCGGCCGA
ACAAGTATTTATCGAAATCAAAGGAAAAATCTGAAGAATGCA----TTTTTTTGACAGAA
GAGTAAATTGTAGAAAGTA-----------------------------------------
------TACTAATTAGGCAACCTCTATCGACAAAACAAGAGAAAGGAGTGCATTTTTTCT
TATGCGAAATTGAATTTACAAGGTAAATAATAAATAAAACCAATTTCATGT-----TCTT
ACCTCTGTATAGAAAAG-------------------------------------------
-----------------------------------------------------------G
CACTTTTTCAGAAATTTCTAAGCGGAAGAAGTTCTT-------------TCYTATTAAAG
TTATAAGACAAGAAAAAGATAATAAAAGAAGAATGAGAACTAAGTGGGTT----------
------------------------------------------------------------
------------------------------------------------------------
------------------------------------------------------------
---------------------AATCGAGGTGCCCATTCTATGACAATTCTCAACGACTTA
CCCCCTATTTTTGTGCCTTTAGTGGGCTTAGTATTTCCGGCAATTGCAATGGCTTCT---
------------------------------------------------------------
------------------------------------------------------------
------------------------------------------------------------
------------------------------------------------------------
------------------------------------------------------------
------------------------------------------------------------
------------------------------------------------------------
--TTCATTTGGGCTAGTCTCCCACTTCCAATAAAAT-TAACTGGATCTAGTATGAGTTGG
CGATCAGAACGTATATGGATAGAACTTATAGCGGGATCTCGAAAAACAAGTAATTTTTTC
TGTGCCTTTATACTTTTTTTAGGTTCCTTGGGTTTTTTATTGGTTGGAATTTCCAGTTAT
CTTGGCAGAAATTTAATATCTTTATTTCCGTATCAGCAAATAATTTTTTTCCCACAAGGA
ATGGTGATGTCTTTCTATGGCATTGCCGGTCTATTTATTAG-------------------
------------------------------------------------------------
------------------------------------------------------------
---------------------------------GGTATTTATGCTCGGCGTGTCCTTTAT
ATGGAAATCAGAGGGCAGGGGACCATTCCTTTGACTCGTACTGATGAGAATTTGACTCCA
CGAGAAATGGAGCAAAAAGCGGCTGAATTGGCCTATTTCTTGCGTGTACCAATTGAAGTA
TT--------------------------------------------------TTTTTTTT
TTCAATCGACGTTTCTTTTTATCTGTGCTCTTTAATGAGCGTTGGACCAGTTCGAATGAT
AACTTTTCTGTTTTATTTGGCTTTTACCGCTCATTTTTGATCATCACAATATTCTTTCAG
AAATCTATCTCACTTATTCCTGTGGAATATCGGCAGTTGACCAATTTTGTTTTCAAAATA
TTTTAGATTTTGATACAAAGGAATTCTT--------------------------------
---------------------------------------------TGAGATATCTGGAAA
GAATAGGAATTTTTTGTTTCTTCATTCGTCTTTCTTAGGTCATTTCTGTATTCTTTCTAA
ATTCAAGAATTACCCACTGATTCACATATAAACAAATAAAAAAGAACTAGCTTCATAGGT
TCGAAAGGGTCC-----------------CTTATGCTTGATAGAAATATTCGATCATATA
GAGTCGACGGATGGGATCGGTTCATTAAAAATTCACAGACAACAAAATGAAAAAAAAAAC
ATTTATTCCCCTTCTATATCTTATATCTATAACCCTTTTGCCCTGGTGTATCTCTTTTTC
ATTTAATAAAAGTCTGGAATCTTGGATTATTAATTGGTGGAATACTAATAAATATGAAAC
TTTTTTAAATGATATTCACGAAAAGGGTATTCTAAAAAAATTCATAGAATTAGAGGAACT
------------------GATAAAAGAATACCCCGAAACGCATCTACAAAAGTTTCCTAT
CGCAGTCCACAAAGAAACAATCCAATTGCTCAAGATGCATAATGAGCAGCGTATCCATAC
AATTTTGCACTTCTCGACAAATATAATCTCTTTCGTTATTCTAAGTGTTTATTCTATTCT
AGGTAATGAAGAACTTATTATTCTTAATTCT--GGTTCAAGAATTCCTATATAACTTAAG
TGACACAATAAAAGCTTTTTCTATTCTTTTATTAACCGATGT------------------
------------------------------------------------------------
------------------------------------------------------------
------------------------------------------------------------
------------------------------------------------------------
---------------------------------------------AATTTTTTCGATACA
TTCAAAAGATTCGGATTTTTCTTATATTTTAGAAAAATTTTTCAGTAAATAGCAGCATCG
TGGATAGGGAACTATACTAGTAAYCTACCTAATTTTATTGTAGAAATTTTCGGGATCAAC
GTTGGATCATGCAAACTAGAAGGACCCTTTCTTGGATAAAGGAAGAGATTACCCGCTCCA
TTTCCGTATCGCTCATGATATATATAATCACTCAGGCATCCA------------------
------CACAGCAGGGTTATGAAAATCCACGCGAAGCAACTGGCCGTATTGTATGCGC--
----------AGCTAATAAGCCCGTGGATATTGAGGTTCCACAAGCGGTACTTCCTGATA
CTGTATTTGAAGCAGTTGTTCGAATTCCTTATGATATGCAACTGAAACAAGTTCTTGCTA
ATGGCAAAAAAGGAACTTTAAATGTAGGAGCTGTCCTTATTTTACCCGAAGGGTTTGAAT
TAGCCCCTC---------------------------------------------------
------------------------------------------------------------
----TGAAATCAMCTTTCCTATTCTTTCTCCGAGCCCTGCTACTAGTAAGAATATTCACT
TCTTAAAATATCCCATATACGTAGGAGGAAACAGGGGAAGGGGGCAGATTTATCCCGACG
GGAGCAAGAGTAATAATACGGTTTATAATGCTACCGCAGCAGGTATAGTAAG--------
---------------------------------------------CAGAGGGACGTCAAG
TGATTGATATTATACCTCCAGGACCAGAACTTCTTGTTTCAGAAGGCGA-----------
------------------------------------------------------------
TAGTATTTCAAGACCCATTACGGGTTCAAGGCCTTTTGTTTTTCTTGGCATCTGTTATTT
TGGCACAAWTCTTTTTAGTTCTT-------------------------------------
------------------------------------------------------------
-GGCAATTATGTATGATCAAATTTTGACAAGCCTTTTTCTTTTCTTTCTA----------
------------------------------------------------------GTAAAG
GCTATTTTACTTTATCCCTTCTTTTGGTCTTTTTTAATCTAAATGGAAGCGGTCTGATTC
TGTTACTATTGTCAGATTTCATAGAATGTATCATTTTTCTAA------------------
-------------TTCTTAGTCGTCGGCACAAGAAAGGGATTTTCTTGTGTCGAAATAAT
AATGATTCTTGATCTCATTTGTCAAAGATCCCTATTCTTAGTTTCTATCTATTTTTTCCA
GGTTTATCATAATATCCCTTTCGAT----------------TGAATTTATTTATTACGTA
TAAAAACGTATAAAAAGTTAAAACCTAGTGGACAAAAAAAAAAGAAAGAGAAAATT----
-----------------------------------------------TATT---------
------------------AGTATAGAAAAATTGGCATTCTATCGGATCGACCGAAACAAA
ATATATAACATAAAGTAA---------------------------------------ATA
GCTTTTTTCTTATAACTTTGAAAGTAGTGATAGATACTATCGAGGAACAACTGTTTTGAG
TCAATTAATGAAGTTACTTTTTCAAAAGCATCATCCAG-AAAAAATTGGATGGAGTTTTT
------------------------------------------------------------
------------------------TGAACTCTTACGCTTTCATGTCTACACTGCAGTTTA
TCCGATTATTACAGGGACGAACCCAATCCGGAATATGAACCATAAAAG------------
-------------------------------CTATTATCCAAAGAGGAATCCTTCCAGTA
GTATCGGCCATTTCTCTTACTTTCCTCCACATTGAATCAAGTGGTCATGCTAGAGACCTA
AAC----------------------------------------AAGAGAATTTCTACTCT
TATTTATTATTCTACTATTCTCTTTAGCTTCTATTAATTGAAGAAATAATTA--------
------------------------------------------------------------
------------------------------------------------------------
------------------------------------------------------------
------------------------------------------------------------
-----------------------------------------------------GCCAGTT
ATTAATGGAATTCCTTGTCGGCTCTCTGTAAAATATTCATTTGGGCGAGTGCTTCCAAAG
A-----------AAACCCGTGCTTACGAATAACCAACCTGCAATGAATAGGGAAGGTATA
GTAATGCTATGAATGA--------------CTGGTAATAATATCAGCAAACGAACGTTCT
CCTGTGCTTCCAGACATGCTGAGCTCCATATATTCTTGTACAGTCAAAGGGGGATCCGTT
TTGTAAACGATTGGATCAGTAAATGAAAATTTACTGGGATTYCATCCTTGTGAGATCGTC
AATATTGTACCAAGGGTTTCGTTAMAGTAN------------------------------
------------------------------------------------------------
------------------------------------------------------------
---------------------------------------NCATTTTAAAGGAATTGGTTA
GTCGTCCAGTACCAAGAACCGGCAGTAGAAAGTATTCGATGAAAGAAGGAGACGAGAACA
ACGAAAAAATAAGTGTAATAATCAATATTCGTGATGTACGCATTCTTATAGTAGATCAAA
AA-GGCCTTCTT------------------------------------------------
-----TTCTATTTTATTTCTCCAGAATTGTCCAACGAATCTCTTGATTCGGAATCACGTG
AGGATAGGTGAATGTTTTAGATGATGAATGGATTTCTTTTTCTACTTATACCACTCTATT
TTTGTTAGTGCCATCTATAGATAATAATATATAATTATTATGATTGATAAATAATTGATA
AATTAAAAACTTTCAATTGAACGTATTCATTTAATATTGGTATGTA-TTTTTTTTATTCT
TGTATCTTTCAAAAAATTGAACGTTAGGGAAGTACTTTATAACCATATGATATGTAGAAA
AAAGTTTATTTAGTTCTTTCATGCCTACTATAACTAGTTATTTCGGTTTTCTACTAGCGG
CTTTAACTATAACCTCAGTTTTATTTTTTGGTATGAGTAGGATACGACTTATTTGAAATG
AATTGACTGAACAATTCATAAAAAAAGA-------------------ATCTAGTGTGTCA
ATTTCCAATTCTTGGTTATTGAGATTTATGGATAATATGGATTAATATTTAAGGATAGAT
ATTACCTC----------------------------------------------------
------------------------------------------------------------
----------------------------TTAATTAACATCGTGCCTTTTTTGACCTCCTT
TTA---AATCCGCAGGAGGTCAAATTAGAGTAGATTGTTGTTCCATTTTT-------ATT
TTGACC----------AATTCACGCTCTGTAGGATTTGAACCTACGACATTAGGTTTTGG
AGACCTACGTTCTACCGAACTGAACTAAGAGCGC-TTTTTTTATGACAAAGAATATAAGA
CTGTAAGGAAAAATATTC------------------------------------------
TTTT----------------------AAAAATGAAAGATTAGGTATGTCCAATTTTAATT
GATCTCAATTGATCCCTCGTTGTTGCTTAGAGACGAAGTAATAGGTA-------------
------------------------------------------------------------
------------------------------------------------------------
-----------TGATATACACAACTTATCTTGCTATTTCTTCTTTTTGGTCTC-------
AT----------------------------------------------------------
------------------------------------------------------------
-------------------------------ATGAATGCAAGTGGCCTTTAATTACATAA
ACCTTAGATCATGTATGTATTATACAATAAACATTTTTTTTTACACTAAAGAAGGAGGAT
TTAAAATGCGAGATTTCAAAACATATCTATCCGCGGCACCGGTAATAAG-----------
------------------------------------------------------------
-----------------------------------------------------------G
AATTAAAAATTTGTGACTACTCCTCC-TTTCTCTTTTCTC---TTTTTTTAATTCCTCTT
TTTTAGGATAAGTTAG-AAAGAGAAAGAATAAGTGGATTCAAACTTAGTGAAACTG---C
TTGGGTCCTGCCTTCAAGTAAATTAACTTTAAGTAAATTTACTTTAATCCAATTAAGAGA
ACAGAAGTC---------------------------------------------------
------------------------------------------------------------
------------------------------------------------------------
---TTCTATTTTTTCCTTCCTTTCTTCTTCGTTTTGGATCAAAAA----AAAAAGAGAAG
AGTTGATTGGATAAAAAATCCAAAGGAGGTTCATGGCCAAGGGTAAAGATGCCCGAGTAA
GGGTTATTTTGGAATGTACCGGTTGTGTTCGAAACAGTGTTAATAAGAAATCAACAGGCA
TTTCCAGATATATTACTCAAAAGAATCGTCACAATACGCCTAGCCGATTGGAATTGAGAA
AATTTTG-----------------------------------------------------
------------------------------------------------------------
------------------------------------------------------------
------------------------------------------------------------
------------------------------------------------------------
------------------------------------------------------------
------------------------------------------------------------
---CAACGATTAATTACTATTGCTATAAAACAAGCTCGTATTTTATCTTCGTTACCTTTT
CTTAGTAATGAAAAACAATTTGAAAAAAGCGAGTTGGTCGTTAAAATGACTGGTCTTAGA
ACCAGAAAAAAATAGGCTTACTCTATC---------------------------------
------------------------------------------------------------
------------------------TTTTTTTTATTGAATATTTTTGTTCAGTTTCACTAC
TTGATCATATTATGATCATATTTTATC---------------------------------
------------------------------------------------------------
------------------------------------------------------ATTTAA
TATGGCTATTTGCGCCAGTATTTTACGATTAAGAAGCAATTGTTTCTTGTATAGATTTTT
TATTAATCTACTATAACTATAGGATGCCTTATTCTCACGAATTACTGCATTCATCCGAGT
AATCCACAAACGACGAAAATCTCTTTTTTGCCCATCTCTATCCCGATGGGACGAAAG--A
AGCTCTTATGTTTTGTTGGATAATAGTTCGGGTAAGTCTTGAATGAGCTCCGCGAAAGCT
TGATGCGAATAAACGAATTTTTGTTCTACGCCTTCGAGCTATATATCCTCGTCTAATTCT
GGTCATTGACTAAACGAAACTTTGATGAATAACTAATTG---------------------
---------------TTAATAACAAAACGGAATCCTCCAATGTATAAAATAACAATTCCA
ACGGCTTTTGCTACTATAACCTTCCCAACCACAATTTTTTTC-TTTTTTTCTTCTAGGCG
ACAATGCYTAGAAGAAAAATTTTATTGATACTAAGTATTAAATAAAAAAATAGTA-----
------------------------------------------------------------
------------------------------------------------------------
------------------------------------------------------------
--------------TCATGAATTCTCTAGTAATAAGCCTTTCACAACGAAATTTATCTAT
ACA---------------------------------------------------------
-------------TATAATTTTTCGGCCTTTTAATTTAAATAAGATTTTCCCTGCTTAAG
GTATAATCATTTACTACCAATAGGGAATTCTTTATCATTTTAAATGAAAATTTGA-GTGA
TTGAATTTCCACCAATAGAAAACATAAATTTAATACACAATAATAATAGAAGGGATATAA
TAGATCTTT-TTTTAGATAGTGAAGGGG-TTTTTCTATCCTATCCATC-GGTACTGATCA
TGGATAGTGGAAAAAATTGTTTCCTTTCTTTTGTCCTAACCCACGATCTGAACGAGT---
--------------ACATGTTCCTCGCCGCTGAGGACATCCCCCAAGAGCGGGGGATTTG
GTGACATTTCTGATTGGCTGTCTTGTGTTTCTAATAAGTTGTTTAATAGTTGGCATATTG
AATTGTATGCATAATGGGCTGGTTTAGATCGATCCTAACCGGAAGATTATGAATTATTT-
------------------------------------------------------------
---------GTTTGTGCAATTTGCGTGAAATTCCTGTTATTTTTTA--------------
---------------------------------CTGACATAAAAACATCCCTTTCCATGT
CTTCRGATACGACCCATAAGGGTTTGCCCGTTCTTAATGCATAAA---------------
------------------------------------------------------------
------------------------------------------------------------
------------------------------------------------------------
----------------------CGGATTGCATACGGCTTCAGACTGGAATTCACTTTTAC
C----------------------------------------------------CCTTCCT
TTGTGAGTAGTTAAAAAATACTACGGTGGCTCCGTTGCTTTATTTCA-------------
------------------------------------------------------------
------------------------------------------------------------
------------------------CTATCTCATACTATTCTTTCGATATCGAATCAAATA
TTAAATTACAAAAAACAAGAAAAAAATTTCTTATATCGAATTCGAAATGCCATGCTATTA
TTACTTAATATTCATTCATATTTCATATGGCGAAGGCATAGTTTTCTTTGTTCTTTCAAA
TAAAAAACGCATTGGCGCCAAGCGTGCGGGAATGCTAGACGTT-----------------
------ATAAAAGATCCCATTGAAGCGGCCAATCCCATACATACTGTC------------
-------------------------------------GTATTACCCATCCGCCAGGAGAG
TTTATAAACAAATACAAATA-----------------------GATATACCATAAGACCA
ATAAGTTGATTTGAGATCTCGCTATCAACATC----------------------------
------------------------------------------------------------
-CATACGGTTTAACAAAAGTCGCG-AAAAAAACAATCAATGTGTAGCTTCCAGTTCTCCT
GTTTTTGATAG------CTTTCTAACTTCTCTTCATTAGAAGAGGTTGTTCTTCCAT-TT
TTTTTTTTCAAGAAAGAGGGGTTTTGACCCGTTTACCTATATGTTTACC--TATATATAA
TTCATTAAATTAAACTTATCAAATTAACT--TTATTGATGTATTCTTTCATCGAGATCTA
ATTCAAATCACGATGACATTTTCTTGTTCCTGAATGGGTTTCTTTAATTCTTCTTTAGGT
TTGTGCTCTACTCCGTGTAAAGATCTGTCCGAATTTGGATTTGCCCGTATAGGGCAAATG
CCCCCAAGACTCCGTCTTTTTGTTACAAC-------------------------------
------------------------------------------------------------
------------------T--------------------------TTT------------
------------------------------------------------------------
-----------------------CTAACCATAAATTATTCTAACTGATAATATTAATCTG
GATACCCCCAAAACATAGATGAACTTCACGCTCCAAATTTTTTATAATTAAATAAATCTT
TC-------------AGGATCTCTCGATCGGGGGAGAGAACGGGAAAATCCCGT------
---------------------------------CCAAATTGAATCGTCTTCCCCAGGATT
TCTAAAAGGCACTTTTGGAACACCAATAGGCATGA-------------------------
--------------------------------------------AAAATATTGGCCTTTA
TCATATGTTATGCGTGGATTCGGTAAGTTCATAAAAATAAAGGAAGACAAAGTAATAAAG
TAAAATTCTTA----TAGCTCCCTTGAATAATGAACAAATCTGTATGCAGTCGTT-----
------------------------------------------------------------
------------------------------------------------------------
------------------------------------------------------------
---TTCCAGTGCAATAAAGTTACATAGTGTCTATTTTTCGTTGATAAAGGGGTATTTCTA
TGG---------------------------------------------------------
------------------------------------------------------------
------------------------------------------------------------
------------------------------------------------------------
--------------------------------------------GTGGCTGGGGCGCATA
TTGTCTTTTCGGGCTTGTGCTTCTTGGCAGCTATCTGGCATTGGGTATATTGGGATCTAG
AAATCTTTTGTGATGAACGTACCGGAAAACCCTCTTTGGATTTGCCCAAGA---------
------------------------------------------------------------
------------------------------------------------------------
------------------------------------------------------------
------------------------------------------------------------
------------------------------------------------------------
------CTGTTGTCTTTTTTGCAGCTTTTGTTG---CTGGAACCATGTGGTATGGTTCAG
CCACTACCCCGATTGAATTATTTGGTCCGACTCGTTATCAATGGGATCAAGGA-------
--------------CGAAGAGTTGGCGCTGGGCTAGCCGAAAATCAAAGTTTATCCGAAG
CTTGGTCTAAAATTCCTGAAAAATTGGCTTTTTATGATTACATTGGTAATAATCCGGCAA
A-----------------------------------------------------------
------------------------------------------------------------
-------------------------------------AGACGGAATTGTTAGAGCCGATG
TTCCTTTTAGAAGGGCAGAATCGAAGTATAGTGTCGAACAAGTAGGTGTAACTGTTGAGT
TTTATGGTGGCGAACTTAATGGAGTTACTTATAGTGACCCTGCTACTGTGAAAAAATATG
CTAGACGTGCTCAATTGGGTGAAATTTTTGAATTAGATCGTTCTACTTTGAAATCGGATG
GTGTTTTTCGTAGTAGTCCAAGGGGTTGGTTTACTTTTGGACATGCTTCGTTTGCTCTTC
TCTTCTTCTTTGGACACATTTGGCATGGTGCTCGTACCTTGTTCAGAGATGTTTTTGCCG
GCATTGATCCAGATTTAGACGCTCAAGTGGAATTTGGAGCATTCCAAAAATTGGGAGATC
CAACTACAAGAAGACAAG-------AATTTTATTTTTGTA-------ATTTGACATGGGG
TACTGGAAACATCTTGATTTTAATAATCGTCTTTTCCTTGAATCTTGCTCTTTTTTTATC
CGGGGGAGGGTCCCTAATAAACAGATATGGAAGTTATAATTGTAAA--------------
-------------------------------------------GAATAATTTTTTTCGCT
ATCTTTTTTCGAGAACCGCCTAAAGTTCCAACTAAAAAGAAGAAATGAT-----------
-----------------CCTCCCAATATTGGGAGGCTCTTTACTTCAACTAGTCCCCATG
TTCCTCGAATGGATCTC-------------------------------------------
------------------------------------------------------------
----------------------------------------TCATCTATTTACAACGGAAT
GGTATACAAAGTCAACAGATCTCAATTAATACAAAAT-----------------------
-----------TCTAGATCTGGTCCAAGACGAACTATTGTAGGGGATTTATTGAAACCAT
TGAATTCGGAATATGGTAAAGTAGCTCCTGGATGGGGAACTACTCCTTTGATGGGTATCG
CAATGGCTCTATTTGCGATATTCCTATCTATTATTTTAGAGATTTATAATTCTTCCGTTT
TACTAGATGGAATTTCAATGAATTAGATGTACAAGGACCGCTAAG---------------
-----------------------AGA-TTTTTTTNAGTCCATTTTATTCTATTTTGGTAG
TTCGATCGTGGAATTTCTCTTTCTTTCTGTATTTTTGGAATATGAGTGTGCGACTTGTTA
TAATGGATCCTA------------------------------------------------
-CCTCGTCAGATATTTATTCTAGTATCTGAAGCACGGAATA-------------------
------------------------------------------------------------
------------------------------------------------------------
------------------------------------------------------------
------------------------------------------------------------
---------------------------------------GGGTCTAGCATGAATCTGAGG
TTTCTTTCTATCGAG---------------------------------ATAAAGACAACA
ACAGTAAAGCTGCATTACATACAAATCAAAATACCAAAAAAATAGAGAATATAGAAGATT
CAACAGGCCTGTAAAGAGCAACACTAAGAGATCAAAGAGCCGAMTTGAAATTTTGGCATT
ATAACCACAAGAAAGAGTTGCCGGATTAGTGTTTTTTCGTATCGTAATCTTCAGCGAAGA
TTG---------------------------------------------------------
----TTCTGTTTGAGCTGTACGAGATGAAATTCTCATATACGGTTCTCAGAGGGGGAGTC
TTCCCGGTTTACCTATCTCAATAAAGTCTATGATTGGTTCGAAGAACGCCTCGAGATTCA
GGCGATTGCAGATGATATAACTAGTAAATACGTTCCCCCTCATGTCAACATATTTTATTG
TTTAGGAGGAATTAC---------------------------------------------
------------------------------------------------------------
------------------------------------------------------------
------------------------------------------------------------
---------------------------------------CGCATCTTTTGGCGTAACTGG
GTATTCTTTACCCTGGGACCAAATAGGTTATTGGGCAGTCAAAATTGTAACAGGTGTTCC
GGAAGCTATTCCTGTAATAG------------------------------------GTGT
AGGACAATCTACTTTGACTCGTTTTTATAGTTTACATACGTTTGTATTACCTCTTCTTAC
TTCCGTATTTATGTTAATGCACTTTTCAATG-----------------------------
-------------ATCATAGATAGTTGTAATCAATCATTACATTAATCGTTTGGGGGAGG
AAGATATAGTATTTCATTGCTATAAATATGGATTATT-----AAAAAAAATAAGCCATGT
ATTTGGATATTTTCCTTCAACTCCA-AAAAAAAATTGAATTTC-----TTTTTTT-----
------------------------------------------------------------
----------CTATTGATTTAGCCGTGCAGATATATGCCTTTATCCGCCACATTGGAATT
CACAATCAAATGTGTCTTTGTTCCAACAACTGCGAAAGCCCCATACAATACAGAGGGTAG
GCTGGTTCGCTCGAAGAGAATCTTTT----------------------------------
------CGTAAAATCCAGTCGAATAAGTGATGTGGTAGAATCCATAT-------------
------------------TTTACAGATTTCATTTACTTATTTTAATAGTATGGAAATGCA
GCCATTTCCTTTGCATCGACTCGATTTACGATACTATCGGAGTGAAAGAAGGGATCTACA
GAATGCCAGAGGCTAAACTATATTAGTAACAAGTAAATCCTTTGTATGTAAAAAGTCTCG
ATATTTTTTGGAGATGGAGATAAGCCAATCGAAAGGTCTGAGACGGCCCAAAAAGCGGAT
CACCTTTGTAGGCATACTTGGGTATTGAGCATTTACCTGTAAGAACCGAATTCCTTGCAA
TGGATGATTGCAACTC----------------------------TTACATAAAATTATTA
CATAAAATCATTCATCTATGTGTAGATATGGATAACATATGAATTTTATAACATCTAGAC
ATATA---TTTTTATAGGGATGCTTTTGGCTCGTTTGATTATTGCTCGAGCTGGATGATG
AAAAATTATCATGTCCGGTTCTTTCGGAGGATGGATCTATGAATTCACCTATC-------
------------------------------------------------------------
-TAATTATTACGGAGAACCCGCATGGCCCAACGATCTTCTATATATTTTTCTAGTAG---
------------------------------------------------------------
------------------------CTTTGGAAATATTACCTGAATGGTATTTCTTTACCG
TATTTCAAATACTTCGTACAGTACCAAATAAGTTATTGGGTGTTCTTTTAATGATTTCAG
TACCTGCGGGATTATTAACAG-----------GAGAATGTTAATAAATTCCAAAATCCAT
TTCGTCGTCCAGTCGCGACAACCGTTTTTTTGATTGGTACTGTAGTGGCCCTTTGGCTAG
GTATTGGAGCAACATTACCTATTGATAAATCTTTAACTTTAGGTCTTTTTTAAATTGATT
CAATTATAAAATATCACGACATGCGTATCTAGGGAATAGTCACT----------------
------------------------------------------------------------
--------------------------------CTTTTCTCTTTCTAAAATGTCTAATATA
TGTTTTACGTCGTTTATGTGAAAATATTCCATTTTCATAAGATCTTCTTGGCTCTTATTC
-----------------ATGTATATTGGACCTTTTCAAGGAATTATAGATTTGCGGAGTC
AATTCTAATTGGTCAATAAAAATATATTTCAATGCGAGTTCTTCTTTATTTTTTCTTAGT
TTAAGTTTAGCCAATCTATCATGAAAAGTAAAAAGAGGTAAAGTAA--------------
------------------------------------------------------------
------------------------------------------------------------
------------------------------------------------------------
------------------------------------------------------------
------------------------------------------------------------
------------------------------------------------------------
----------------------------------------------CGTTACGAGTTCCA
TACAAATTACTTCTCAA-------------------------------------------
------------------------------------------------------------
-----------------------------CAAAGCTCTTCGCATCGCAATGCCTATTGTG
TCGGCTTGACCTT-----------------------------------------------
-------TTGATTCAACACACTTCCACTGTGGTGTCCGAGTAGATATTGTTACTTTCTCT
CGAACCATAATAATCTTATTATTTTTT--TT-WWYAAATGATTGAATTATTTATTTCTCT
TGAAATCTCTTCAATGTTTATTTTTACACGCGTCTTTTTTTCGGGGCTCTGCAGCCATTA
TGTGGCATAGGAGTTACATCCC--------------------------------ATAGCT
CTTAATGCTGCATCTCTTCCGAGACCAGGACCTTTTATCATAACTTCTGCTCGTTGCATA
CCTTGA------------------------------------------------------
------------------------------------------------------------
---------GTAACGGTCACAATAGTATTGTTGAAACTTGCTTGAACATGGATAACTCCT
TTTGGTATTTTATGCGCCTTCCTACGTGAAGCACTGCGTCCATTCCTGCGTAAACCAATT
CTCGGTAAAGGTTTTGGCATATTTTATCATCTTATAAATAGAAGTCATAGGTTTATGGAT
ATATCCATTTTGTGTCAAAATAGATCTTTTTATTTTTATTTGTACATTGGATCTTTTAGG
GAGTTCCCGTTTACAAAGATTATCCTTGTCTTTGTTTATGTCTGGGATTGGAGCAAATTA
CTATAATTCGTCCCCGTCTCCGTATCAGTCGACATTTTTCACAAATTTTACGAACAGTAC
ATCTTTTTTTT-------------------------------------------------
---GAAGAAAATAAGTTTCTTTCAATTTTGAAATCTTGAATTGTATCCCTATGAAAATGA
AAGGAATTTTGAAGTTCAAAAAAACTATCTAATCATGTGAATCTTTCTTGCGGAGTCTGT
AAATTAGATACCGTCTGGTTGAAACAGAATTACCCC-----------------------A
GTAATATATGTATAAAACCACGTCGGGTCTTTCTCGAAACATAACCTAAAATTGGGTCTT
TATTATCTAAATGAATCTGGGAACATACCATTAGAAAGTGATTTAGTAATTC--------
-------TCTTTTGTTCTATCATTCCATCTAAACGCCTCTTGAAGTATCAACTAATGTAG
GAGGAATGTTATTATAAACCTGTTCCTCCC----CCCTTTTTTTTTTTACAAATAGAAAG
CCTGGATACAATTTTGAAAAGAT-------------------------------------
------------------------------------------------------------
------------------------------------------------------------
------------------------------------------------------------
----------------ATTTTTGTTGCCTTCCCGGTGTTTCCTCGCGTTTTCAATAAAAC
CCTCTCGTAAAAGTATTTTAATAATGTGTTCCGTGGTGTTAGTAGATCTTATTCGAACGC
TTCCTTTTCTGTCCATGTCAGCATTTCGAATAGAGGTTATTATGTCAGCAATAGTGTCCC
TACCCATGATAAACTAAAATTATTGTTGT------------------------------T
TTTTTTTTTTTTTTTCTTTTTT--TTTTTTTCTTGAAAGAATTTTATTTTTATTAAAGGT
ATATGCGTGAAATACAATCTATTAATTAATTTCAATTCAATCCAGTTCATTCAACTATTA
TAACTATATCACGGTCTAATCTTAAATGTTATCTTTCGTCTTCCATTTTATATGATATGT
TTTATCTTATAATACTTCAGGTGCTAATGAAACTATTTTAG-------------------
------------------------------------------------------------
------------------------------------------------------------
------------------------------------------------------------
------------------------------------------------------------
------------------------------------------------ATTCAAATGAGT
CTGAGATTGGATCATATCATTTTGTTATTTCAATGCAAAGG----AAAAAAAGAAATATT
ATTTGTT---AAAAAAAAAAGAAACTTGCAATTTTTTTCATCTCCAAGACCCTTTTATTT
GAGTTT------------------------------------------------------
------------------------------------------------------------
------------------------------------------------------------
------------------------------------------------------------
------------------------------------------------------------
----------------------------------------------------AATACAAT
TAACTCGATAAGATATTCCTTTCATCCTTCCTCTATGTTGTTTACGGAATCTGGTTCTTT
TGGGGTTATAGTTGATGGTTSTTTCTCAATTCCATCTCTACTGCAAAACTGGACATGAGA
GTTTCTTCTCATCYAGCTCCTCG---------TGATTAAAAAAATATACATTTAAAAAAT
ATACATAGAGTTGATGAATAATATACTGAATGGTGGGATYCTTTYAGATTTCATCTAAAT
TATTTATTGTTAATTT----ATTGTTGTTGGAAAGT------------------------
------------------------------------------------------------
------------------------------------------------------------
---------------------------------TCAGATCGTTTAACAATAACATAAAAA
TCTTCGCGGGCGAATATTTACTCTTTCAATGTTTCC------------------------
---------------------TGGATTGTTCCCTGGTGCATTTCGCCATCCCCTCTAATA
AATCATTAAGATTC-------ATTTTCAA-------------------------------
------------------------------------------------------------
------------------------CTTTCTTGACTTGAGGCTCTTGATTTTTGTTCTAT-
-----GAACAGATTCATTTAATTGTAGATCAATCGGTAATGATGCTTTATTACATTGGCT
TTTATATGAGATGACTCATAGACCTTACATATTGGTATTGGAATTTTATATCATTAATA-
TTTTTTTTTCTCTCTTTCTCTCACCTTTCCATTTATCTGCAAAATTGTAATTTTGCTTTC
CAAGTAATAATCTAATTCATTTAGCTTTTCTTTATGA-----------------------
------------------------------------------------------------
------------------------------------------------------------
-------------------------------------------GTCGCACACTAAGCATA
GCAATTATATCCAATTTTGAATCCAATTT----------TYAATC---------------
-------------------AAAAAAAAAAAAAAAAAAAAAAAAAAAAAAGT---------
---------------------------GA-------------------------------
------------------------------------------------------------
--------TTTTAGCTCGAATGGTTTGAAGAGGAACCCTACCTTCTCTAATCCATTCAAC
GCGTGCAATTTCTTTTCCGTCAAGACGCCCCGCAATTTGTATTTGAATTCCTTTTGTATC
AGCCTGTTCGGTTAATTCAATAGCTTTTT--------------------------TTCTT
TAATTGTCCAGCTATAAATTCTGCAAGAATATTAGGGTGCCTGTAGGGCTTTTTAATTCT
TTTAATAGAAATGTTGAGCTTTTGGTTCACACAATTAAGTTCTTTTTGTATATTTAGCTC
TAATTCTTCGAGTTTTTTACTTTTAGGTTTAGCTTCTATTAATAATTTTGGGAATCCCAT
ATATATTATAACCTGAATTACATCAATTCGTTTTTGAATCTTTATACGTGAAATTCCCTC
AACACCAGAAGAAAGTTTCATATCTTTTTGTACATAATTCTTGATACAGTTTCTTATTTT
TTGATCTTCTTGTAGACCCTCAGAATAATTTTTTGGTTGTGCAAACCAAAGAGAATGATG
ACCTTGGGTTGTACCAAGTCTGAAACCAAGTGGATTTATTTTTT----------------
-----------------------------------HTTTTTTTTTTTTTTTTTTTTTGT-
------------------------------------------------------------
------------------------------------------------------------
-------------------------------------------------------ACTTC
GGCTTTACTAATGACTAAACTCGCTTTGTTGAAGCCCATATTGTGACTAGCATTTGCCGC
TGCAGAATAAACTAATTTTAAAATAGGATAAC----------------------------
------------------------------------------------------------
------------------------------------------------------------
--------------------------------ATTAAGATAAAAGAACTATTAAGTATTT
TATT----ATTAATGTAAATAGATAAGCATCTATAATGTATATTTGCTTTTATTAACGAC
GCGATTTATTATCATTTTTTGCATGTCCCCGGAAATTTAGAGTAGGTGAAAATTCTCCCA
ATTTATGACCCACCATACGATCTATTATATAAATAGGTAAATGTTACTTTCCATTATGGA
TAGTGG---------------------------------------------GCGTTACTA
TTATTTCTTTTTCTGCCTTTGTGTTAAGTTTCTTTATTTTTCTTAATAAATGATTTGCTA
CAAAAGGGTTTTTTTTTAGTGAACGTGTCACAGTCAATTTCTCCTA---TTTTTTTTTGA
AAAGACGAAGAAACAAATTCTATTTTCTCTCCTATTTACTACGGCGACGAAGAATCAAAT
TCTCACTATATTTATTCCTTTTTCTACTTCTTCTTCCAAGTGCAGGATAACCCCAAGGGG
TTGCGGGTTTTTTTCTACCAATTGGGGCCCTCCCTTCACCACCCCCATGGGGATGGTCTA
CAGGGTTCATAACGACTCCTCTTACTATAGGACGCTTACCTAGCCAACATTTAGATCCGG
CTCTACCCAAACTTTTCTGGTTCACCCCAGCATTCCCTACTTGTCCGACTGTTGCTGAGC
AGTTTTTGGATATTAAACGAACCTCCCCAGAAGGTAATTTTAATGTGGCCGATTTCCCCT
CTTTTGCAATCAGTTTCGCTACAGCACCTGCAGCTCTAGCTAATTGTCCACCCTTTCCAA
GTGTGATTTCTATGTTATGTATGGCCGTGCCTAAGGGCATATCGGTTGAAGTAGATTCTT
CTTTTTGATCAATCAAAACCTCTTCCCAAACCGTACAAGCTTCTTCCAAAGCATACGGCT
TTCTGGGTGTAGATGATGATATCTATACAGATGGATCTTATC-------CAATGAAGTAA
AGTACTACATGAGTGGATATATAGGAATCCAAATCTGCCGAATCACTCATGTTATGCTCT
TCTACATCCTAGGTCTTCCCGTTCCTTCATCTGGCTTATGTTCTTCATGTAGCATTCAGA
TCGAATGACTCTATGAAATT-CGTCGATACTTCCACATATTAGGGGTAACGTAGGAGACA
TCTCTATTTTTCCCCCGGGGAATCTTTAGA------------------------------
-----------------------AACCCGTCCTCCTCTCTTTGAAACAAGGGGCGCTTCT
GATTCTGTCGGTGCTTGAAACAATTTTGTCTTCTCCATATTACTATATCTCTAGAGTCAA
TAATTTTATATGAGGAACTACTGAACTCAATCACTTGCTGCCGTTACTCTTCAGTTTTCT
GTTGAGGTCTATCCTGTAGAGGTACTCAAATTGGATCA----------------------
--------------------------------------------------CACTCAAAGG
TAGGGCATTTCCCATTTTTATAGGAACTTCTGTACCAGAAATAATGGTATCTCCAATTAT
AGCCCCTCTGGGATGTAAAATATATCTCTTCTCACCATCCCCATAGTGTATGAGACAAAT
GTATGCATTTCGATTAGGGTCGTATTCTATGGTTACGATTCTACCATATATGTYTTTTTC
ATTCCGTCGAAAATCGATTTTACGGTATAGACGCTTATGACCTCCCCCTCTATGCCTTG-
------------------------------------------------------------
-----------------------GACTGTCTACGGCTCCATTGCGTGTGCTCGGGGTAGA
AGTTTTGTATAAATATATCGCCATGCTATTAAGTATTTTTATTTAAGTTCTTTTCTTTCT
AAGAGGTGGAATAGAATAACCCGGTTGAAGCGTAATGATCATACGTTTGTAATGCATTGT
ATGTCCCATAATAGGTCTCATTCTTCTACCCTTTCCCGGGAGTCGATGGCTATTCATAGC
TATTACCTTGACACCAAAGAAGAGTTCGACCCAATGCTTTATTTCTGTCCTAGTTGATCC
TAATTCGACATTAAAAGTATATTGATTTTTCCCCAATAACTGAATACTTTTGTCTGTAAA
TACTGCATATTTGATTCCATCCATAAATCTATTTTCTTCCCTATGAGTTCTAGTCTAAGT
AAGAATG-----------------------------------------------------
-------------AGATTCCATTGATACAGAGCCAATTCCAATAGACTTATTGGAGGG--
-----------------------------CCTACGAATTCGCCAATTATGAGTTGGGCGC
TTTAACCATTCAGCCATGGATGCTTAGCGGGGATCCTCGTACATGGTGAATAACCAAATT
CCAATTGAAATGAAATCTTTAGGATAAATCAATGCAATTTAGGAGGAATCAATGAAAGGA
CATCAATTCAAATCCTGGATTTTCGAATTGAGAGAGATATTGAGAGAGATCAAGAATTCT
CACTATTTCTTAGATTCATGGACCCAATTCAATTCAGTGGGATCTT--------------
---------------------------------------ATTTGGAGTATCCTACTTTCA
CGCAATTCACAGGGTTCAACAAGCAATCGATATTTCACGATCAAGGGTGTAGTACTATTT
GTAGTAGTGGTCCTTATATATCGTATTAACAATCGAAAGATGGTCGAAAGAAAAAATCTC
TATTTGACAGGGCTTCTTCCTATACCTATGAATTCCATTGGACCCAGAAATGATACATTG
GAAGAATCCTTTGGGTCTTCCAATATCAATAGGTTGATTGT-------------------
---GGARAAAAGATCTCTGAGAGCTGTTTCCTGGATCCGAAAGAGAGTACTTGGTTTCTT
CCAATAACTAAAAAGTGTATCATGTCTGAATCTAACTGGGGTTCGCGGTGGTGGAGGAAC
TGGATCGGAAAAAAGAAGGATTCTAGTTGGAAGATATCTAATGAAACCGTCGCTGGAATT
GAGATCTCATTCAAAGAGA----TATCAAATATCTGGAGTTTCTTTTTGTATATTATATG
AATGATCCGATCCGCAAGGACCACGATTGGGAATTGTTTGATCATCTTTCTCCGAGGAAG
GGGCGAAACATAATCAACTTGAATTCGGGACAGCTATTCGAAATCTTAGTGAAAGACTGG
ATTTGTTATCTCATGTTTGCTTTTCGTGAAAAAATACCAATTGAAGTGGAGGGGTTCTTC
AAACAACAAGAAGCTGGGTCAACTATTCAATCAAATGATATTGAGCATGTTTCCCATCTC
TTCTCTAGAAAGAAGTGGGCTATTTCTTTGCAAAATTGTGCTCAATTTCATATGTGGCAA
TTCCGCCAAGATCTCTTCGTTAGTTGGGGGAATAATCCGCACGAATCGGATTTTTTGAGG
AACATATCGAGAGAGAATTGGATTTGGTTAGACAATGTGTGGTTGGTAAACAAGGATCGG
TTTTTTAGCAAGGCACGGAATATATCGTCAAATATTCAATATGATTCCACAAGATCTAGT
TTCGTTCAAGGAAGGGATTCTAGCCAATTGAAGGGATCTTCTGATCAATCCAGAGATCAT
TTCGATTCCATTAGGAATGAGGATTCGGAATATCACACATTGATCAATCAAAGAGAGATT
CAACAACTAAAACTAAAAGAAAGATCGATTCTTTGGGATCCTTCCTTTCGTCAAACGGAA
CGAACAGAGATAGAATCAGACCGATTCCCTAAATGCCTTTCTGGATATTCCTCAATGTCC
CGGCTATTCGCGGAAGGTGAGAAGGAGATGAATAATCATCTGCTTCCGGAAGAAATGGAA
GAATTTCTTGGGAATCCTACAAGATCCATTCGTTCTTTTTTCTCTGACAGATGGTCAGAA
CCTCATCTGGGTTCGAATTCTACTGAGAAGTCCACTAGAGATCAGAAATTGTTGAAGAAA
GAACAAGATATTTCTTTTGTCCCTTCCAGGCGATCGGAAAATAAAGAAATAGTGAATAT-
----------------------------------------ATCCTATTTCATCAGATCCG
GGATGTGATATGGTTCTGAAGGATGAACTGGATATGGACAGTTCCAATAAGATTTCTTTC
TTGAACAAAAATCCATTTTTTGATTTATTTCATCTATTCCATGATCGGAACGGGGGGGGA
TACACGTTACACCACGATTTTGAATCAGAAAAGAGATTTCAAGAAATAGCGGATCTATTC
ACTCTATCAATAACCGAGCCGGATCGGGTGTATGATAAGGGATTTGCCTTTTTTATTGAT
TCCTACGGATTGGATCAAAAACAATTCTTGAATGA-------------------GAATCG
AAAAAGAAATCTTTATTGGTTCTACCTCCTATTTTTTATGAAGAGAATGAATCTTTTTAT
CGAAGGATCAGAAAAAGATGGGTCCGGATCTCCTGCGGGAATGATTTGGAAGATCCAAAA
CAAAAAATAGTG-GCTAGGAACAACATAATGGAGGCAGTCAATCAATATGGATTGATCCG
AAATCTGATTCAAATCCAATATAG------------------------------------
--------------------------ACTTCGAATATGGAATTCAAAGGGATCAAATAGG
AAATGATACTCTGAATCATAGAACTATAATAAAATATACGATTAACCAACATTTATCGAA
TTTGAAACAGAGTCAGAAGAAATGGTTCGATCCTCTTATTTTTCTTTCTCGAACCGAGAG
ATCCATGAATTGGGATCCTAATGCATATAGATACAAATGGTCTAATGGGAGCAAGAATTT
CCAGGAGCATTTGGAACATTTCATTTCTGAGCAGAAG------TTTCAAGTAGTGTTCGA
TCGATTACGTATTAATCAATATTCGATTGATTGGTCTGAGGTTATCGACAAAAAAGATTT
GTCTAAGTCACTTCGTTTCTTTTTGTCCAAGTTACTTCTTTTTTTGTCCAAGTTTCTTCT
CTTTTTGTCTAACTCACTTCCTTTTTTCTTTGTGAGTTTCGGGAATATCCCCATTCAAAG
GTCCGAGATCCATATCTATRAATTGAAAGGTYCRAATGATCAACTCTGTAATCAGCTGTT
AGAACCAATAGGTCTTCAAATCGTTCATTTGAAAAAATGGAAACC---------------
------------------------------------------------------------
------------------------------------------------------------
------------------------------------------------------------
------------------------AAGTTCATTGATATCTTCTTTTTATAAAGCAAATCG
ACTTCGATTCTTGAATAATCTACATCACTTCTGCTTCTATTGTAACAAAAAATTCCCTT-
--------AAAAGGCCCGTATCAAGAATTATGATTTTACGTATGGAC-------------
------------------------------------------------------------
------------------------------------------------------------
-------------------------GAAAGGTATAACTTGTACAAATCTTTCCATTTTCC
AATTCGATCCGATCCATTCGTTCGTAGAGCTATTTATTCGATCGCAGACATTTCTGGAAC
ACCTCTAACAGAGGGACAAATAGTCAATTTTGAAAGAACTTATTGTCAACCTCTTTCGGA
TATGAATCTATCTGATTCAGAAGGGAAGAACT-------GTATCTCAATTTCAATTCAAA
CATGGGTTTGATTCACACTCCATGTTCTGAGAAAGATTTACCATCCGAAAAGAGGAAAAA
ACGGAGTCTTTGTCTAAAGAAATGCGTTGAAAAAGGGCAGATGTATAGAACCTTTCAACG
AGATAGTGCTTTTTCAACTCTCTCAAAATGGAATCTATTCCAAACATATATGCCATGGTT
CCTTATTTCGACAGGGTACAAATATCTAAATTTGATATTTTTAGATACCTTTTCAGACCT
ATTACCGATACTAAGTAGCAGTCAAAAATTTGTATCCATTTTTCATGATA----------
-----------------------------AAAAATTGTGTCTTCCACAATGGAATCTGAT
AAGCGAGATTTCGAGTAAGTGTTTACATAATCTTCTTCTGTCCGAAGAAATGATTCATCG
AAATAATGAGTCACCATTGATATCGACACATCTGAGATCGCCAAACGTTCGGGAGTTCCT
CTATTCAATCCTTTTCCTTCTTCTTGTTGCTGGATA------------------------
---------AGCCTCTAGTGAGTTACAGACAGAGTTCGAAAAGGTCAAATCTTTGATGAT
TCCATCATACATGATTGAGTTGCGAAAACTTCTGGATAGGTATCCTACATCTGAACTGAA
TTCTTTCTGGTTAAAGAATCTCTTTCTAGTTGCTCTGGAACAATTAGGAGATTTTCTAGA
AGAAATACGGGGTTCTGCTTCTGGCGGCAACATGCTATGGGGTGGTGGTCCCGCTTATGG
GGTCAAATCAATACGTTCTAAGAAGC----------------------------------
------------------------------------------------------------
-------AAAGAGATTTATTCATTGATAAGAAAAAGAAAAAACGTGAACGGTGATTGGAT
TGATGATAAAATAGA-------------------GATTCAATTGATGATAAAGAAAGAGA
ATTCTTGGTTCAGTTCTCCACCTTAACGACAGAAAAAAGGATTGATCAAATTCTATTRAG
TCTGACTCATAGTGATCATTTATCAAAGAATGACTCTGGTTATCAAATGATTGAAGAGCC
GGGATCCATTTACTTACGATACTTAGTTGACATTCATAAAAAGTATCTAATGAATTATGA
GTTCAATACACCCTGTTT------------------------------------------
---------AACCTCGTGTGGGGCGAATAGTTTTCATTTCCCATCTCATGGAAAACCCTT
TTC----------GCCCTATCCCCCTCTAGGGGTATTTTAGTGATAGGTTCTATAGGAAC
TGGA-------------------------------------------------TTACAGT
ATTTCTTAACAAGTTCCTGGATAACAAGCCTAAGGGTTTTCTTATTGATGATAGTGACGA
TATTGATGTGAGTGACGATCTCGACCGTGACYTTGATACGGAGCTGGAGCTTCTAACTAG
GATGAATGCGCTAACTATGGATATGATGCCGGAAATAG----------------------
--------------------------------TAATATGGATTCCAAACATTCATGATCT
GGATGTGAATGAGTCGAATTAC--------------------------------------
----------TGTTCCACTAGAGATATTCTTGTTATTGCTTCGACTCATATTCCCCAAAA
AGTGGATCCCGCTCTAATAGCTCCGAATAAATTAAATACATGCATTAAGATACGAAGGCT
TCTTATTCAACAACAACGAAAGCACTTTTTCACTCTTTCA--------------------
--AAAAGAAAATGTTCCATACTAATGGATTCGGGTCCATAACCATGGG------------
------------------------------------------------------------
------------------------------------------------------------
------------------------------------------------------------
------------------------------------------------------------
-----------------------------------------------------GCATGAA
GAAATTGACGATACTTCTTTATCTTTTGAGTTGTTCTGCCGGATTGGTTGCTCAAGACCT
TTGGTCTCTACCCGGACCCGATGAAAAAAATGGGATCACTTATTATGGACTTGTTGAAAA
TGATTCGGATCTAGTTCACGGCCTATTAGAAGTAGAAGGCGCTCTGGTGGGATCCTCACG
GACAGAAAAAGATTGCAGTCGGTTTGATAATG----------------------------
---------------------------AAATGGATCTTGTTCTATCCTTGATCAGAGATT
TCTCTATGAAAAATACGAATCGGAGTTTGAAGAAGGGGAAGGAGAAGRAGTCCTTT----
------------------------------------------------------------
---------TCTATTTGATTGTATCGAAAGGTCCAATGAAT-------------------
CAGGTCATTTCGGGACAAGCGGATCATTTATGATGAAGAGGATGAGC-------------
-----------------------------------------------GATCTTCCAAAGA
ACAAGGCTTTTTTCGAATAAGCCAATTCATTTGGGACCCTGCGGATCCACTCTTTTTCCT
ATTCAAAGATCCCCCCTTTGTCTCTGTGTTTTCACATCAAGAATTCTTTGCAGATGAAGA
GATGTCAAAGGGGCTYCTTMCTTTTCAAACCAATCCTCCTACATCTATATATAAACGCTG
GTTTATCAAGAATACGCAAGAAAAGCACTTCGAATTGTTGATTCATCGCCAGAAATGGCT
TAGAACCAATAGTTCATTATCTAATGGATTTTTCCGTTCTAATACT----CCGAGAGTTA
TCAGTATTTATCAAATCTGTTCCTATCTAACGGAACGCTATTGGATCAAATGACAAAGGC
ATTGTTGAGAAAAAGATGGC-------------AATTGGATTCATGTAATAGGCGAAAGG
TTTCCCATTCCTTAGCCTGAAAGATATGTGGCCATGAAATAGAGATTAAGTGGAACAGAA
TTGACTGGGTAG----------------------TCTTCCATATTTTGTACATGGAAGAA
TATGTTACTGCTGAAACATGGAAGAATTGAAATCTTAGATCAAAACACTATGTATGGATG
G---------------------------------------------CTATTACTCACTAC
ATCAAAAAATTTCCATTAATGAAAGATGTAAATCCATTGGAAAATCAAAAATA-------
---------TGGTGGTTGTTGCTATCTGCTCCAATAACGAATCATTGG------------
----------------------ATAGATAGACCCTTCTCTTCGTCTCAGGTCGATGGATC
TTCTCAATTGGAAGATCCCCTATATGGATAATACACATTCCAGTTGACCGGGCCTAATTT
TAATTGTTTTGTTCCGAAGCAAAGATATCCATGGGGCGGTTCGTCCTATTCAGATATTCA
CGACCAAGAAGTACTGGATTCTCTTTCGGATAGTCCCTGAAAGGAGAAGGAAGGATGGAA
TGCCAACAGACGCCTATTATGGAATTCA--------------------------------
------------------------------------------------------------
------------------------------------------------------------
------------------------------------------------------------
-----------CCCCATTCATTAGATAGAGAAGATCACCAAGATTTCGTGATCCGCTGCC
GAACTTATTCCAATTCAATGAGCATTCTCAATATTATGCCTTGAAGAGGACTCGAACCTC
CACGCTCTTTAGCACGAGATTTTGAGTCTCGCGT--------------------------
------------------------------------------------------------
------------------------------------------------------------
--------------------TGAATTATCCGGAACATGCCTTCTATA----TTATAGCAA
AAAATTATAGCAAAAAAATGAACAATCAAACCCATTTCTCGATTCAATAGACGCCCAAAG
AGGTGAATAGAATAGGGTCCCAAATAAGGAGAGA--------------------------
------------------------------------------------------------
--------------------------------------------CCCCTTCTCATAATGA
GAATGTATATAAGCCTATTCCGGTCTGGTCCGGTATGGAATGAACTTATAATCATGGAAT
CGACTCGATTATCAGATTATAAGTTCATCACCCTAGCCCATTCCCATTTTGGGCGGAACA
GATCTACTAATTCTTTGATT----------------------------------------
AGAAGCTAAAAAAGGGTATCTTTAGCAATTTCAATAATCGGGTTCATTGATATTCCTGGT
ATAGTAGATGCTATTACACATACAATCATACTCAATTCGATGGAATTGTTTGATCTTAAA
GG----------------------------------------------------------
------------------------------------------------------------
--------ATATAGGCCTGCCTGCCATCCACACCAGAATAAATGGAGTTTTCCGAAAAAA
CCTGCTAGTGGAGGAAGACCTCCTAGGGATAAGAGACATAGGGCTAAAGAGAGAG---AA
AAAGGATCTTTCGTGTATAATCCTGCATAATCTCGAATGTTATCCGTTCCGGTACGTAGA
CCAAATAATACAATGCAAGCAAAAGTTCCTAGATTCATGGAGATATAGAAGAA-------
------------------------------------------------------------
----------------------------------------------------------CA
ATGAGATTCCCCACTATCATGCTCAGAATAGCTAGGATTTCCAGAAGAAGATGCCATTCG
TTTGATGAGAAATAAAAAGGAATATCGAAAATTCGAGTGGCTGAAGCTGAAGCAGCTACT
TTCGAAGTAACAGAAAGAAAAGCAACGACTGGAGTGGGAGAATCAGAGTCGAAAAGAGGA
TTCCTCACTTCTTTCTCTCA-----AACCGTGCATGAGACTTTCATCTCGCACGGCTCCT
AAGTGATAAAAGAAAGAAGAACTCATCTTCTTTCTTTTTTGATTACCTTCCTCGCGTATG
TATAAGACCGAATCCATTCGATTTCTAAAAAGGATTACTAATCCTTAACTTTTCGAGGAA
TCCTTCATCAGTGGTTGTGAATGACCAATTTTTCT-------------------------
-----------------------------GAACCATCTGATTTGATTCGTTCTCAATAGC
CATGAGATGATCATCTTAGGGTGATCCTTTTGTCGACGGATGCT----------------
------------------------------------------------------------
-------------------------------------AACGAACTTGCAAAATGAATCTT
GTTTATCATAAAGAGATTCGTTGTTCCTGACGCTGCTTCACCTTAATTGTTATTTGAAGA
AG----AGTTATGTCTTGGTCCGAGTGCGGATAGCATTTCTCTTYTGCATGTCCATGGAG
TTTTGAAAAATCCAAGCATCTCAGAGATAGATAGAGAAGTAGKAATTTTTCGAACGAACC
GCACTCCTTCGTATACGTCAGGAGTCCA---------AGGGGCTAGGGAAAGCTTGAACC
CAATTCCTACAGTGATGAATATAAGCGCAATTGAAATTCCTGGGGAGTTATACATTTGTG
TA-------------------TTTCTTGAAGCTCTATCTCTCCCCCGGACGAACCATATA
GCCAAGAGAAACCATGAAC------------GCTTGCCCCACCCATGAGTAAATATTTCA
TAGTAGCCTCATTAGACCGTACATCTTTCTTGGTATATCC--------------------
-----------------------AAGATAGTTATTAAATCGTTAGCRCCGCATAAAAACA
TTCCTCCT-------CTGTTAATACGAATAAGAGAAACTCTGTTATAGCCATTTCTGTAC
ATTCAATGTACTCTACGGATAGAGGAATACATAGAGTTGAACATAGTAAAATAAGAAATT
GAAATATTTCGTTGAAATTGTTCGTTTGGAAATTTCCCGAAAAGCTAATCATAGGTTCTT
CTCTCCATCGGAACAATAGGGCCGTTATACTCATTACTAAAMTTGTTGAAGAGATGAAAT
ATAACCAAGGTATATCTTTTTGATCAGAAGTTGAATCGATCATCAGAAGAAGAATTAGGC
CAAAAATTAGGATACATTCTGGGAAAATAAAACTTCCATCGAAGAGAAGCAAATGAAAGG
CTTTCATAAAAATTCTCGTAGAATCGAGAATGAAGTTTTCATTCTGTACATGCCAGATCA
TGAATTAGTAACTGCATCCAATCTCCAAAAAATCCCAATTGTTTCGAACTTTCT-----C
TTTTTTTTTTGAATGGAATATTTACGGAATCCCCATAAATAGGATCAAACCTTATTCCAT
GGTATTTACCTTTTTTTTATTCTTATCTTAAGCAAGTCCCCGAGAGGGCTTAATTGATCC
ATGATTTATGTTTCATCTTTCGTTTCCTTTTYGTTTGTTTCGAGAAATATAGTGATCAAT
TCTGATTCTTTCTTTTTCTATTGATTCTTTTCCGATCGAGATGTATGGCTCCATGAGTCT
ATATAGATCCTGTTCATGGATTAACGAAAATGCGCAAAAGC-------------------
------------------------------------------------------------
------------------------------------------------------------
------------------------------------------------------------
------------------------------------------------------------
------------------------------------------------------------
--------ATAAGCYAATGATTTTTTTCCGTGTTTCAGAATACGGTTAACCAACATGTTA
ACTAATCGATTACGATAAATTGGATCGGATTTTGCAGTTTTTTCTTCTGCAGTACCTCGA
CGTGACATGAGCGTACAAGGGGTTCTCAAGAATCAGTTTTCCTTTTATAAGGGCTAATAA
AATCATTTATTTTGGCTTTTTGACCCCATATTGTAGGGTGGATCTCGAAAGATATGAAAG
ACCTCCCTCCAAGCCGTACATA--------------------------------------
TGTATCTATGAGATTGAGTATGGAATTCTATTTACTCACTTTAAATTGAGTATCCGTTTC
CCTC--------------------------------------------------------
--------------------------AGTGCTTTGAATCATTGCTATTTGACTCGGACCT
GCTCTAAAAAAGTCGAGGCATTTCGAATTGTTTGTTGACACGGACAAAGTCAAGGAAAAC
CTCTGAAATTCTTCCAATATTGGACCTTGGAAAT---------------CGAATCTCTTT
AGTAAAGAAGATCTTTTGTCTCATGGTAGCCTGCTCCAGTCCCCTTACGAAACTTTCGTT
ATTGGGTTAGCCATACACTTTACATGTTTCTAGCGATTCACATGGCATCATCAAATGATA
CAAGTCTTGGATAAGAATCTACAACGCACTAGAAC----------------------TCC
GACAGCATCTAGGGTTCCTCGAACAATGTGATATC-------------------------
------------TAAGACTACAGAATGCTCTTGTAAATTAT-------------------
------------------------------------------------------------
------------------------------------------------------------
------------------------------------------------------------
---------------------GAAGCTCCTCCCTTCATCCACTCCGTCCCCAAGAGTAAC
TAGGACAAATTTAGTCACGTTTTCATGTTCCAATTGAACACTTTCTTTTTTTGATTATTC
TCAAAGGAGAAGATTCTTCTTTTTACCAAACATATGTGGATCCAATCACGATCTTATAAT
AAGAACAAGAGATCTTTCTCGATCAATCCCTTTGCCCCTCATTCTTCGAGAATCAGAAAG
A--TTTTTCAAGTTTGAATTTGTTCATTTGGAATCTGGGCTCTTCTA-------------
------------------------------------------------------------
-------------------------------------------------------ATCAA
AAGTACTATGTGAAATCTTCGGTTTTTTCCTCTTTCGCTAGCCCTATCCTATAGGTACAG
CCTTTGAATCAATAGAGATTCTTCTAT-----ATCTGTATGAATCGATATTATTACATTC
CAATTCCTTCCCGACACCTCCCAAGGAAAA-----------TTCCMAAATTGACGGGTTA
GTGTGAGCTTATCCATGCGGTTAT------------------------------------
------------------------------------------------------------
------------------------------------------------------------
------------------------------------------------------------
------------------------------------------------------------
------------------------------------------------------------
------------------------------------------------------------
-----------------------------------------AATCATCCTTTCCACGGAG
GTAAATCTTTGCCTGCTAGGCAAGAGGATAGCAAGTTACAAATTCTGTCT----------
----------------------------------------------TTAATAAATGAAAT
AGTTAATGGTGGGGTTACCATTATCCTTTTTGTAGTGACGAATCTTGTATGTGTTCCTAA
GAAAAGGAATTTGTCCATTTTTCGGGG---------------------------------
--------------------CTCCAGTTCCTTCGGAAATAGTAAGATCTTTGGCGCAAGA
AGAAGGGGTTGATCCGTATCATCTTGACTTGGTTCTGATTTCTCTATTTTTTTAAGAATA
CCGAGTCGGGGTCTTCTCCTACCCGTATCGAATAGAACATGCTGAGCCAAATCTTCTTCA
TGTAAAACCTGCTTTATTTAGATCGGGAAAATCATACGCTTTTATGAAACC---------
---------------------------------GGAGCAGTTGACAATTGAATCCAATTT
TTCCCATTATTTTCGTA-------------------------------------------
------TGGCGTTGAGTTTCTCGACCCTTTGCCTTCGGATTAGTCAGTTCTATTTCTCGA
TGGGGGCAAGGGAAGGGATATAACTCAGCGGTAGAGTGTCACCTTGACGTGGTGGAAGTC
ATCAGTTCGAGCCTGATTATCCCTAAACCCAATGTGAGTTTTTCTATTTTGACTTGCTCC
CCCGCCGTCGTGATCGAATGGATAAGAGGCTCGTGGGATTGACGTGAG------------
----TATTTCTTGGAGCGAACTCTAAGCGAATATGAAGCGCATGGATACAAGTTATGCCT
TGAAATGAAAGACAGTTCCGAATCCGCTTTGTCTACGAATAAGGAAGCTATAAGTAATGC
AACTAAGAATCTCATGGAGAGTTCGATCCTGGCTCAGGATGAACGCTGGCGGCATGCTTA
ACACATGCAAGTCGGAYGRGAAGTRSTKYTYMCAGTGGCGG-------------------
-------------------------------------GCTGCTAATACCCCGTAGGCTGA
GGAGCAAAAGGAGGAATCCGCCCGAGGAGGGGCTCG------------------------
------------------------------------------------------------
------------------------------------------------------------
--------------------------------GAAGGCCTACGGGTCGTGAACTTCTTTT
CCCGGAGAAGAAGCAATGACGGTATCTGGGGAATAAGCATCGGCTAACTCTGTGCCAGCA
GCCGCGGTAATACAGAGGATGCAAGCGTTATCCGGAATGATTGGGCGTAAAGCGTCTGTA
GGTGGCTTTTTAAGTCCGCCGTCAAATCCCAGGG--------------------------
----------------------GGCAGAGGGAATTTCCGGTGGAGCGGTGAAATGCGTAG
AGATCGGAAAGAACACCAACGGCGAAAGCACTCTGCTGGGCCGACACTGACACTGAGAGA
CGAAAGCTAGGGGAGCGAATGGGA------------------------------------
------------------------------------------------------------
------------------------------------------------------------
------------------------------------------------------------
------------------------------------------------------------
------------------------------------------------------------
------------------------------------------------------------
-----------------------------------------------------CAATGGC
CGGGACAAAGGGTCGCGATCCCGCGAGGGTGAGCTAACTCCAAAAACCCGTCCTCAGTTC
GGATTGCAGGCTGCAACTCGCCTGCATGAAGCCGGAATCGCTAGTAATCGCCGGTCAGCC
ATACGGCGGTGAATTCGTTCCCGAGCCTTGTACACACCGCCCATCACACTATGGGAGCTG
GCCATGCCCGAAGTCGTTACCTTAACCGCAAGGAGGGGGATGCCGAAGGCAGGGCTAGTG
ACTGGAGTGAAGTCGTAACAAGGTAGCCGTACTGGAAGGTGCGGC---------------
---------------------------------------------TCACACCCAAAAAGA
AGGGAGCTACGTATGAGTTAAACTTGTCGACGGAAGTCTTCTTTCGTTTCTCGACGGTGA
AGTAAGA-CAAGCTCATG------------------------------------CCCCCT
TTTTTTCGCCCCCATGTTGCCACGCGGGAGGGACATGGGGGCGAAA-AAAGGAAAGAGAG
GGATGGGGTTTCTCTCGCTTTTGGCGTAGCGGGCCCCCGGCGAGAGGCCCGCACGACGGG
CTATTAGCTCAGTGGTAGAGCGCGCCCCTGATAATTGCGTCGTTGTGCCTGGGCTGTGAG
GGCTCTCAGCCACATGGATAGTTCAATGTGCTCATCAGCGCCTGACCCTGAGATGTGGAT
----------------------------------------------GTTTGAAACCAAAC
TTCTCCTCAGGAGGATAGATGGGGCGATTCGGGTGAGATCCAATGTAGATCCAACTTTCT
A---------------------------------------TGGCTCCTCTCTTCTCGAGA
ATCCATACATCCCTTATCAGTGTATGGACAGCTATCTCTCGAGCACAGGTTTAGGTTCGG
CCTCAATGGGAAAATAAAATGGAGCACCTAACAACGTATCTTCACAGACCAAGAACTACG
----------------------------------TCGTACCATTCGAGCCTTTTTTTTTT
CATGCTTTTCCCGGAGGTCTGGAGAAAGCTGCAATCAATAGGATTTTCCTAACCCTCCCT
TCCCGAAAGGAAGAACGTGAAATTCTTTTTCCTTTCCGTAGGG-----------------
------------------------------------------------------------
-------------------------------------------------TCTCTTGGCTC
GAAATGGGAGCAGGTTTGAAAAAGGATCTTAGAGTGTCTAAGGTGGGGCCAGGAGGGTCT
CTTAACGCCTTCTTTTTTCTTCTCATCGGAGTTATTTCAAAAAGACTTGCCATGGTAAGG
AAGAGGGGGGGAACAAGCACACTTGGAGAGCGCAGTACAACGGAGAGTTGTATGCTGCGT
TCGGGAAGGATGAATCGCTCCCGAAAAGGA------------------------------
---------------------------CGAGGTCTCTGGTTCAAGTCCAGGATGGCCCAG
CTGCGCCAAAGAAAAGAATAGAAGAAGCATCTGACTCC----------------------
---------------------------CTCCGCTCTTGCAATTGGGTCGTTGCGATTACG
GGTTGGATGTCTAATTGTCCAGGCAGTAATGATAGTATCTTGTACCTGAACCGGTGGCTC
ACTCTTTCTAAGTAATGGGGAAGAGGACCGAAACAT------GAAAGACTCTACTGAGAC
AAAGATGGGCTGTCAAGAACGTAGAGGAGGTAGGATGGGCAGTTGGTCAGATCTAGTATG
GATCGTACATGGACGATAGTTGGAGTCGGCGGCTCTCCTAGGGTTC--------------
-------------------------------------------CACTATCCCCCTTCAAC
CCTTTAGCGAAATGCGGCAAAAGGAAGGAAAATCCATGGACCGACCCCATCGTCTCCACC
CCGTAGGAACTACGAGATCACCCCAAGGACGCCTTCGGCATCCAGGGGTC----------
------------------------------------------------------------
---------------------------------------------AGACCAAAGAGTGGG
GCGGAAAGGGGGAAAGCTCTCCGTTCCTGGGTTTCCTGTAGCTGGATCCTCCGGAACCAC
AAGAATCCTTAGTTAGAATGGGA-----------------------------------TT
---------------------------------------------------AGTTATTGT
TTATCGTTGGCCTCTATGGTAGAATCAG--------------------------------
---CGGATGTCAGCGGTTCGAGTCCGCTTATCTCCAACTCGTGAACTTAGCCGGTACAAA
GCTATATGATAGCACCCAAT--------------------------------------AT
GGACGTTGATAAGATCCTTCCATTTAGCAGCACCTTAGGATGGCATAGCTT---------
------------------------------------------------------------
------------------------------------------------------------
------------------------------------------------------------
------------------------------------------------------------
------------------------------------------------------------
------------------------------------------------------------
------------------------------------------------------------
------------------------------------------------------------
------------------------------------------------------------
------------------------------------------------------------
------------------------------------------------------------
------------------------------------------------------------
------------------------------------------------------------
------------------------------------------------------------
------------------------------------------------------------
--------------------GAGGCAAACTCTGAATACTAGATATGACCTCAAAATAACA
GGGGTCAAGGTCGGCCAGTGAGACGATGGGGGATAAG-----------------------
------------------------------------------------------------
------------------------------------------------------------
-----------------------------------------------------------A
TGTAAAAATGCATCGGTAGGGGAGCGTTCCGCCTTAGAGGGAAGCACCCGCGCGAGCAGG
GGTGGACTAAGCGG----------------------------------------------
------------------------------------------------------------
------------------------------------------------------------
------------------------------------------------------------
------------------------------------------------------------
------------------------------------------------------------
--------------------TACCTGTACCCGAAACCGACACAGGTGGGTAGG-------
---CTAGGGGCGCGAGACAACTCTCTCTAAGGAACTCGGCAAAATAGCCCCGTAACTTCG
GGAGAAGGGGTGCCTCCTCACAAAGGGGGTCGCAGTGACCAGGCCCGGGCGACTGTTTAC
CAAAAACACAGG------------------------------------------------
------------------------------------------------------------
----------------CTATAACGGTCCTAAGGTAGCGAAATTCCTTGTCGGGTAAGTTC
------------------------------------------------------------
-----------------------TACCTGCACCTGGACAGAAAGACCCTATGAAGCTTCA
CTGTTCCCTGGGATTGGCTTTGGGCCTTTCCTGCGCAGCTTAGGTGGA------------
------------------------------------------------------------
AACCTTGTGTCAGGACCTACGGGCCAAGGGACAGTCTCAGGTAGACAGTTTCTATGGGGC
GWAGGCCTCCCAAAAGGKAACGGAGGCGTGCAAAGGKTTCCTCGGGCCGGACGGAGATTG
GCCCTCGAGTGCAAAGGCA------AGCTTGACTGCAAGACCCACCCGTCGAGCAGGGAC
GAAAGTCGGCCTTAGTGATCCGACGGTGCCGAGTGGAAGGG-------------------
------------------------------------------------------------
------------------------------------------------------------
---------------GTACGTGAGCTGGGTTCAGAACGTCGTGAGACAGTTCGGTCCATA
TCCGGTGTGGGCGTTAGAGCATTGAGAGGACCTTTCCCTAGTACGAGAGGACCGGGAAGG
ACGCACCTCTGGT-----------------------------------------------
-----------------GCATCTAAGTAGTAAGCCCACCCCAAGATGAGTGCTCTCCTAT
TCCGACTTCCCCAGAGCCTCCGGTAGCACAGCCGAGACAGCGACGGGTTCTCTGCCCCTG
CGAGGATGGAGCGACAGAAG------------------AGGTCACGGCGAGACGAGCCGT
TTATCATTACGATA----------------------------------------------
---------------GAACCTTGTTCCTACATGACCCGATCAATTCGATCAGGTACTCGC
CATYTATTTTTATTGTTCAACTCTTTGACAACATGAAAAAACCAAAAGCTCTGCCCTCCC
TCTCTATCGATCCAAGGGATGGAAGGGCGGAGGCCTTTGGTGTCCCCTCCAGTCAAGAAT
TGGGGCCTCACAATCACTATCCAATATGTTTTTCTCTCATGCCTTTCTTCGTTC------
------------------------------------------------------------
------------------------------------------------------------
------------------------------------------------------------
------------------------------------------------------------
------------------------ATAGAGAGGCGCTTTCGCATCTTCTTAACCCGAAAG
GGCTGGGGAGAGGAAAGGTTCCTTTTTTAGGGTACTCCCAGGAACAGATCCAGTGGAGAC
AGGGTGGGGCCTGTAGCTCAGAGGATTAGAGCACGTGGCTACGAACCACGG---------
--------CCTCCTCGCCCACAACCGGCCAAAAAGGGAAGGACCCCTCCCTCTGGAGGTA
GGAAAATCATGATCGGGATAGCGGATCCAAGGCTATGGAACTTGGGTGTAGGTCTTGTGT
CAAAATAGAATGGCC---------------------------------------------
------------------------------------------------------------
--------------------GGTAGAATAGCAGAGCAAGTATTGGTAGCATAGCAAAAAT
TTGTTCGTCGTCATTAATATGTTTGCTCGCGGTAATTGTG--------------------
-----------------CTTGCTAGTACATCTGAAAATTCTTAATTGGCTAGTTGTAAAT
AGCCC-------------------------------------------------------
-----------------GAACAGAATGTGATATGATGAGATAGAATGCAATAGAAAGAAA
GCCACAGGGAACGGGTTACCTACTCTTAACGGTCAAAGCAAACCCTTTCATTCCGAATTC
TTTAATTCGGAATGAATCAAATCTCCCCAAGTAGGATTCGAACCTACGACCAGTCAGTTA
ACAGCCGACCGCTCTACCACTG--------AGGAACAACGGGAGATTAGATCTCGTAGAG
TTCAATTCCCGTTCTTAACCCATGACCAATATGAGCTCGAAG--------------CCCG
AAACTTCTTCGTAGTGTCTTCGTTCCATGCCTCATTTCATAGGGAACCTCAAAGTGGCTC
TATTTCATTATATTCCATCCATATCCCAATTCCATTCATTTAATATCCCCTTTGGTGTCA
TTGACATAAGAGATGTCGTTTCTAGTCTATCTGTTTCTATTTCTATATGCTATTTCTATA
TATATGGAAAGTTTCAAAATCATCATATAATAATCCAGAAATTGCAATAGAAAAGAAAAA
-GGGGGTTTGTGATATGATTTTGAAATCTTTTATACTAGGTAATCTAGTATCCTTATGCA
TGAAGATAATCAATTCGGTCGTTATGGTCGGACTCTATTATGGATTTCTGACCACATTCT
CCATGGGGCCCTCTTATCTCTTCCTTCTCCGAGCTCGGGTTAGAGAAGAAGGAGAAGAAG
GAACCGAGAAGAAGGTATCAGCAACAACAGGTTTTATTACGGGACAGCT-----------
------------------------ATCTAGCATTGGGTAGACCTCATACAATAACTGTCC
TAGCTCTACCGTATCTTTTGTTTCATTTCTTCTGGAACAATCACAAACACTTTTTTGATT
ATGGATCTACTACCAGAAATTCAATGCGTAATCTTAGCATTCAATGTGTATTCCTGAATA
ATCTCATTTTTCAATTATTCAACCATTTCATTTT--------------------------
------------------------------------------------------------
------------------------------------------------------------
------------------------------------------------------------
AATTGATAAATTCTATGGCTCGAATCTTTAGTATTCTCTTATTTATTACCTGTGTCTACT
CTTTAGGCAGAATGCCGTCAC---------------------------------------
--------------------------------------------CGAAACAAAAGAGATA
GACTATAAAAATAGACAAATTTTTGAAATTTTATATGCTTATGATTTAAAAAAATATCAA
AAAAGTAGTAAATTAT-TAATATAAAAAAAT-----------------------------
------------------------------------------------------------
------------------------------------------------------------
-------------------------------------TCAACTTTTTTAGAAATGATACA
AAGAAAAATGTCTCTGTTTACAACAAAGAAACTCTCGCTTGATGAATTGTATAATAATTG
GAATTCTAACAATGAAAAAAAAAGGAAAAACTTAAATAAAGAGTTTCTAAATAGAGTCGA
AACCCTAGATCCGCGACTTCTTGTTCCGAATACACTAGAAAAAAGGACTAGATTGTGTAA
TGATGAAACTAAAAAAGAATACTTACCTAAAACTTATGATCCCTTATTGAGTGGATCCCG
CCGAGGAAGAATGAAATTTTGTTCTTCATCATCAATCATAAATGAAACTTCGATAAAAAA
TTACATAGAAAAGGTTTGGATAAATAAAATTTATCTTATCCAT-----------------
---ATTTGAATTAAAAAAGGATCCATTTCATTTTAATATAAAATTATTTTCAATAGAAAT
TGGTTATTTWTTGAACTTAATTAATGAATTTGCTGGTAAATCAGCATCAAGTTTAAATTT
GAAAATACTTTCTTTATTTCCAGATTACAAAGAAGAAAAAATGGATTCAGAAAATCGAAT
AAAAATTTTAAAATTTTTATTGGAGGCAGTTATAACTTATCCCAACAACAAAACAATTAA
AAAAAAATCTACTGAAATAAAAGAAATAAGCAAACAAGTTTCTCGGTACTCATATAAATT
A-----------------------------------------------------------
--------------------------------------------ATCAACAAAACAATGA
TCCTTATAATACTAGTAAGGATAAAATAAATTCTGATCAAATAGACGAAGTGGCTTTGAT
ACGTTATTCACAACAATCCGACTTTCGTCGCGATATAATAAAAGGATCTATCCGAGCACA
AAGACGCAAAATCGCTATTTTGGAACTGTTTCAAGCAAATGTG-----------------
----------GATAAATCTATTTTTTTTTCTTTTGATATTTCAGAGTTAATGAAAATAAT
ATTTCTAAATTGGATATGTAAAAACACAGAATTGACAATTTTGAATTATACAGAAAAAAA
AAAGGAAAGAAGTGAGAAAAAAGAGGAGAACAAACGAGAAGAAGACAAAAGAGAGGAAAA
AGTCCGGATAGAAATTGCCAAAGCCTGGGATAGTATTATATGTGCTCAAATAATAAGGGG
TTCTCTTTTAGTAACCCAATCAATTCTTAGAAAATATA----------------------
--------ATATAATTCGTATGCTATTTTTTCAATTTCCCGAATGGTCCGAAGATTTAAA
GGATTGGAATAGAGAAATGCATGTTAAATGTACCTATAATGGAGTTCAATTATCAGAAAC
AGAATTTCCGCAAAACTGGTTAACAGACGGTATTCAAATAAAGATCTTAT----------
----------------------------AAAATTTCTCATACTCATAAAGATCCAATGAA
AAAGAAAGGGCAAAAAAATGAGTTTTGTTTTTTAACAGTTT-------------------
------------------------------------------CATATTTACAAAACTAAA
AAACAAAATTAGAAAGTTGAAAAAGAATTTTTTTCTAGTTATAAAAATTTTAAAAGAAAG
ATTCTTTCTAAATTTTTCAAAAGAAATAAAAAACCGGGTCATCAAAAGCATTTTA-----
-------------AACAAACTTTCAAAATTTAAAAGAAACCCAATTCTATTATTTGGATT
TAGAGAAGTATATGGATTGAATGAAACTAAAAAAGATCCGATAATCAATAATCGAATGAC
T-----------------------------------------------------------
------------------------------------------------------------
------------------------------------------------------------
------------------------------------------------------------
------------------------------------------------------------
------------------------------------------------------------
----------GAATCAACAAGAAAAATTCTTACTAAATACATTTACTATGATGAAGAAAA
TCATAAAAAAATTGATAAAAGAAATGAAAATGCAATTCATTTTATTTCAATTATAAAAAA
GTCACTTATTAATAATAGTAGCATTCTTACTAAGAATTCACAGCTTTTTTGTGATGTATC
CTCCTTGTCACAAACATATGTACTTTACAAATTATCACAAATTCAAGTTATTAACATATA
TAAGTTAAGATCTGTCCTTCAATATGAAGGAAAACCCCTCTTTCTTAAGAAAGAAATAAA
AGATTATTTTGCCATCCAGGGACTATTTCATTCTAAATTAAAAGATCAAAATTTTCGAAA
TTCTGTAATCAATCAATGGAAAAACTGGTTAAAGAGTCATTACCAATATAAATATGATTT
ATCTCCGATTAGATGGTCTAGAT-------------------------------------
-----------------------AAAATTTAAAGAAATTGAATKTATATGAACAAAATCA
ATTAAWTCATTACGAAAAACAAAATGATAT------------------------------
------------------------------------------------------------
--AAAAAGATTCATCTATATATAGATTCCAAGTAAAGAATAAACAAGAGATTTCCAACAC
AGAAAAAAGCAAATTACTTGATATATTGGAAGATATCCCTATCAATAATTATCTAACAGA
AAAACCTATTGTCGATATGAATAAAAGTCCAACTAGAAAATATTTTGATTGGAAAATTCT
CTATT-------------------------------------------------------
AAAAAAAAATAAGAATAAAATTAGTCCTAATAAGTATCAAATAATTGATAAAATTGATAA
AAAAGGGCTTTGTTTTTTTACGATTCCAAAATATGAAAAAAAAGTACTTTCATCCAATCA
AAAAAAAAAGCCTTT---------------------------------------------
------------------------------------------------------------
------------------------------------------------------------
------------------------------------------------------------
---------------ATCTATTGAATTAGCGAATGGAAATCAAGAAGAAAAAGAATCTGA
GGATCAAGTGTATCTTGTA-----------------------------------------
--CGGGATCAGGCATGAAAAAACGTAGAAAGAAAAAGCAATACAAAAATAATACGGAAGC
AGAACTCGATTTCTTCCTAAAAAGGTATTTACGTTTTCAATTAAGATGGGATGATTCTTT
AAATCAAAAAATAATCAATAATATCAAAG-------------------------------
------------------------------------------------------------
--------------CTCTTACAGAATTGATGAAAAAGGGAATCCTGATTATTGAWC----
------------------TGATGGACAATTTTATATATATCAAATCATAGGTATTTTATT
GGTTCATAATAGCAAACAACAAATTAATCAAAGATACAGAGAAAAAAGTTATGTTGATAA
AAAGAATTTTACCGCACCGATTGAAAGAAATCAAAATATAACTGGAAATAGAGATAAAAA
TCATTATGATTTACTTGTTCTTGAAAATGTTTTTTCCCCTAAACATCGTAGAGAATTGAG
AATTTTAATGTTGTTCAATTCAAAAAATAGAAATGATATTCATATAAATACAAAAAATTT
CAATGCTAATAACATAAAAGACT---GTCACATTCTGGATAAAAGCAAACATTTTAATAA
AACTAAAAATAAACTAATTAAATTAAAGCTTTTTCTTTGGCCCAATTATCGATTAGAAGA
TTTAGCTTGTATAAATCGCTATTGGTTTGATACCAATAATGCCAGTCGTTTCAGTATGCT
AAAGATACATATATATCCACCATTGAAAATTTAGTAAGAGTACATCTTTCATATATCTCA
TAGCATGTCTGATCTAGTAT--AAAAAAATGAACACATGTGTTGGTTT------------
------------------------------------------------------------
----------CT------------------------------------------------
----------------------AAAAAAAATTGGATTGCTTAATGATCGATTTCATTTGA
CAAAATTAGGAATTCCTACCGAAGGAAAGATTC------------------------TCT
GACATTATTATTTATTACATTATTTATTATTACTGATCAATAAAAAAATATCTTAAAATA
AGATAAGAAAAGGGAGCTTTTTTTATT------------------TCAATTATTTCACAA
AAAYAAAAAGAAGGAAACACGGGATCTGTTGAATTTCAAATMAAAAGTTTCACTAATAAG
ATATGAAGACTTACTTCACATTTGGA----------AAAGACTATTTATCTCAGAGAGGG
TTACGGAAAATTCTAGGAAAACGTCAACGACTCCTATCTTATTTGGCCAAGCAAAATAGA
ATGCGTTATAAAGAATTAATTAACCAATTGGATATTCGGGAGTCAAAAACTCGTTGATTT
GAAGAA-TTCTTTTTTGAATTATT------------------------------------
------------------------------------------------------------
----------------------------------------------------------CT
TCGACTGATTGTTACTCTAGACGGTGAAGATGTTATTGATTGTGAACCAATTTTAGGTTA
TTTACACAGAGGAATGGAAAAAATTGCAGAAAACCGAACAATTATACAATAT--------
-----------------------CTACGATGTTCACAGAAGCAATAACAGTAAATGGGCC
AGAACAGTTGGGAAATATTCAAGTACCTAAAAGGGCCAGCTATATACGAATAATTATGTT
GGAGTTAAGTCGTATAGCCTCTCATCTCTTATGGCTTGGCCCTTTTATGGCAGATATTGG
CGCACAGACTCCTTTCTTCTATATTTTTAGAGAAAGAGAATTAATATATGATTTATTCGA
AGCTGCAACTGGTATGAGAATGATGCATAATTTTTTTCGTATCGGCGGAGTGGCGGCTGA
T-----------------------------------------------------------
-------------------------------CCTATTTTTTTAGAACGAGTTGAAGGAGT
AGGTATTGT---------------------------------------------------
----------------------------GTTGATCATTATGAGTCTTATGACGAATTTGA
TTGGGAAGTGCAATGGCAAAAAGAAGGAGATTCATTAGCTCGTTATTTAGTCCGAATTGG
TGAAATGACGGAATCCATAAAAATTCTTCAACAAGCTCTGGAAGGAATCCCAGGAGGACC
CTATGAGAATTTAGAAACCCGATGTTTTGATAGAGAAAGGGATCCAGAGTGGAATGATTT
TGAATATCGATTCATTAGTAAAAAAACTTCTCCTACTTTTGAATT---------------
------------------------------------------------------------
------------------------------------------------------------
---------------------ATTGGCTGATATTATGACAATACTAGGTAGTATAGATAT
CATTATGGGAGAAGTTGATCG---------------------------------------
-------------------ATCCTTAAACGCGGTTTATGGAATTATATGGATACTTGTTC
CTATTTTGACTCTTGTATTTGGAATCATACTAGGCATATTCGTAATTGTGTGGTTAGAAA
GAGAAATATCCGCAGGACTACAACAACGTATTGG----------GCTGGCCCTTTGGGGG
TTCTTCAAGCTCTAGTGGATGGGACAAAACTACTTTTTAAAGAGAATCTTTTTCCATCTA
GAGGG---AATCATTTATTTAGTATCGGACCGTCTATAGCAGTCATATCAACTCTATTAA
CCTATTCAGTAATTCCTTTTAGTTATCACCTTGTTTTAGCTAATCTAAATATCGGTGTTT
TTTTATGGATTGCTATTTCAAGTATTGCTC------------------------------
------------------------------------------------------------
---------------TCTGTGTATTATCCATATCTCTACGTGTGATTCGTTGAAAGAAAA
ACTTTTCCATATTATTTTTCCTTTC-----------------------------------
------------------------------------------------------------
------------------------------------------------------------
------------------------------------------------------------
------------------------------------------------------------
--------------CATAATGCTAACGGGTGATTGAGCAAAAAGGAGTGGATGGTTAGGA
ACACCAAGATATGAA-----------------------------------------ATT-
----------CTTT----------------------------------------------
--------A-----TATAATAATATAAAAAGAATATTAATGGGGGCTTTAAGTTGGTAAA
ACTGATTAGGTAGGACTCCCCATGATTCCGATT---------------------------
------------------------------------------------------------
------------------------------------------------------------
------CTTTTTCTTCTTTCTTGTTTATAGCCATATTTATACAGCTCGAATTCTTGTTAT
AATTCGGGAACTAATGGACTGCCTAATTATTTTTGTAATCGACAACAATAGATTGAACTA
CCTATG------------------------------------------------------
-------------------------AGAAAAACATAAATTCTTAAAGGATAAGATCAATT
CAGAAGTACTTTTTTAGTATTATAACAGAAAGAATTTTATTGGTCGAATTTT-GGTTTTG
GAAAGTTCAATAGATTT-------------------------------------------
------------------------------------------------------------
-------------------------------------------------CAGTGATGTTA
TCACCGACTATGATTATCTAACAGTTCAAGTACAGTTGATATAGTTGAAGCACAATCCAA
ATATGGTTTTTGGRGGTGGAATTTGTGGCGTCAACCTATAGGGGTTATTCTTTTTTTCAT
TTCTTCCCTAGCAGAATGTGAAAGACTACCTTTTGATTTACCAGAAGCAGAAGAAGAATT
AGTAGCAGGGTATCAAACCGAATACTCGGGTATCAAATTTGGTTTATTTTATGTTGCTTC
CTATCTAAACTTATTAGTTTCTTCA-----------------------------------
-------------------TTTGTTCTTGAACTTTTTGAAATAAATAAAGTGGGTGAGGT
CTTTGGAACAATGATTGGTATCTTTATTACAT----------------------------
---------------------------------------------ATTATTAAATCTTGG
ATGGAAATTTCTTTTACCTATTTCTCTCGGTAATTTATTATTAACAACCTCCTCTGAACT
CCTTTCACTATAAGCACTCTAAAGAAATCTTTTTCTATATTCACAACTTGTCTGAAACAA
GAGAAAGAAACAAAGAGAAACCTATTTATAAATATTCACGATATGCTCCCCATGGTAACT
GGGTTCATGAATTATAGTCAACAAACCA--------------------------------
------------------------------------------------------------
------------------------------------------------AAATGCATTGCT
TGTGAAGTATGTGTTCGTGTATGTCCTATAGACCTACCCGTTGTTGATTGGAAATTGGAA
ACTGACATTCGAAAGAAAAGATTGTTTAATTACAGTATTGATTTTGGAATCTGTATATTT
TGTGGCAACTGTGTTGAGTATTGTCCAACAAATTGTTTATCAATGACTGAAGAATATGAG
CTTTCTACTTATGATCGTCACGAATTAAATTATAATCAAATTGCTTTAGGCCGTTTACCT
ATGTTAGTAATTGACGATTATACAATTCGAACAGTTTTAAATTCGCCTCAAAAAAAGGGA
AATCCATTTTGATTAAAGATTGATTAAAAAACAATTTCCAATTATTAAATGTGGAATAGT
A-TTTTTTTCATTTTACTTGAGCAATAACTATAAAAACTACAA-----------------
---------------------------------------------GATTTCAATTTCGAG
TGTCGAATTCTCCTTTTCGAGAAAGACTGAAATTAGGCCAATAGTTGTACCTACAGTAAA
TTACACCC----------------------------------------------------
------------------------------------------------------------
-----------TCAATACATGATTTTCTTTTAGTCTTTCTGGGTTTCGGTCTTATATTAG
GAGGTCTAGGAGTGGTATTAGTTAC-----------------------------------
------------------------------------------------------------
------------------------------------------------------------
-----------TATTCAAAAGATTTGAATCTTTGGAATGTTGGGGGCGGAATTACCCTCT
TTGTTTGTACAAGTATTTTTGTTTCACTAATTAGTATT----------------------
------------------------------------------------------------
----------------------------TTTTTTCCTTTCATTTGAATTTATTTCAATAA
TTCTTTTAGTTGCTTTGATAGGTGCAATA----------------------TCTTTAGAA
TTAGAAATTGGAATCAAAATAAAACCTTTGTCTATGTTATTACATTCATTTTCCTTTAAT
TCTATTTGAAGATTATTTATGTATAAATTTTTTTATTCAATCTATTACCAATAGATTTTT
TTGTTATGTACTTGTGATATTCTTATTCTAATAAATCCAATCCGCTGATGTTGAATTGTT
GTTCGTGTTGAAATAAATCGAAATTAATAAGGAGTTGCTCAATGATCCTCGAACATGTAC
TTGTTTTGAGTGCCTATTTAT---------------------------------------
------------------------------------------------------------
---------ATTTTTTTKATAGTCGCCAATTAAAAGGAAATATTTTCTCAATTTTTGTTA
T-----------------------------------------TTTCGTCAATTTATCGTA
ACAGAAAATCAACCCGTATCAATCAATCGAATTTGTTGAATAAGTAGTAT----------
---------------CAATTCAAATCAGCAGCTATGATATGTAACGTATCTAATCAT-TT
TACGAAAGAAAACGTAAAAAATTAAAGTATCTTGGTTCTATCTCATGAGTCGATCCACAA
TTGAATAGATATTTTTTGGTAAATCAT---------------------------------
------------------------------------------------------------
------------------------------------------------------------
------------------------------------------------------------
-------------------------CTGTGTCGGTTGTAAGAGATGTGAATCCGCCTGTC
CAACGGATTTCTTGAGTGTTCGAGTTTATTTATGGCAT----------------------
------------------------------------------------------------
------------------------------------------------------------
-----------------------------------------------------------T
TTTACCGATATCCGCAGGTTCTTTAATTTTTTTTTTTCCTCATCGAGGAAATAAGGTAAT
AAAATGG-----------------------------------------------------
------------------------------------------------------------
--------------ACTGGAGATTGGGAATAGATGGACTTTCTTTAGGGCCGACTTTACT
GACAGGATTTATTACTACTTTAGCTACTTTAGCGGCTCGGCCAGTTACTCGGGATTCCCG
ATTATTCCATTTTCTGATGTTAGCAATGTATAGWGGTCAAATAGGATT------------
------------------------------------------------------------
----ATATGGGGAGGGAAGAAACGTCTATATTCAGCTACAAAG---ATTTTGTATACTGC
AGGAAGTTCTGTCTTTTTACTAATGGGAGCTTTGGGTATTGCTTTATATGGTTTCAATGA
ACCAACATTTAATTTTGAAACATCAGCAAATCAATCRTATCCTGTGTCTTTGGAAATAAT
ATTCTATATTGGATTTCTTATTGCTTTTGCTGTCAAATCACCGATTATACCCTTCCATAC
ATGGTTACCCGACACCCATGGGGAAGCACATTATAGTACTTGTATGCTTCTAGCCGGAAT
CCTATTAAAAATGGGAG-------------------------------------------
------------------------------------------------------------
------------------------------------------------------------
------------------------------------------------------------
------------------------------------------------------------
------------------------------------------------------------
----ATGTTCATGATGTTCAGTATCTTATCACTAGCCTCCCTTGCATTACCAAGCATGAG
CGGTTTTTTTTCGGAATTGATAGTATTTCTTGGAATAATTACTGGTCAAAAATG------
------------------------------------------------------------
--------------------------------GATACAAGCTTTTTAATGGCACATATTT
TTCTTTTTTTGATTCTGGTCCACGAGAGCTCTTTGTTTTAATCTCTATCCTTTTGCCAAT
AATAAGTATTGGTATTTATCCGGATTTCGTTTTTTCATTGTCAGTCGACAAGGTTGAAAA
TATTTTATCTAATTATTTTTATAGGTAGTTTTTATAACTAATAACTATTTATAACTAATA
ACTAAAAAATAATAACTAAAAAAAAGAAAACAAAAAGCAATCCTAT--------------
-A---------------------------------------------------TTT----
------------------------------------------------------------
------------------------------------------------------------
----------------------------------------------------------T-
-----------------------AACTATGTAGTCCTACTCCTAATAAATTAACCCCAAA
ATAACATATCCAAATT-------------------------------AATGAAAACCTTC
CCAATTTTTCTTTGTTCGAATATGTAAATAAATCGCGAATATAGTCCAAGTAATAAATGC
CCAAGTTTCTTTTGGATCCCAATTCCAATACGATCCCCATGCTTCATTAGCCCAGACTGC
GCCCGAAAGAATACCTATGGTTAAAAAAAGAAACCCTATACTAATAATACGATTACTCCA
ATAATCTAATTGTTGAATCAATTGAAATTTGTAATAATTTCTAGAAAAACGAAAAGAAGT
ACTTTTTAAAACACTCCCTCTTTCCATCATGTATTGGATCTTACCGAAGGAAAATGAATC
ATTTACTAAATTATTCCTT------------------------------GTAATTACTAG
AAGAGCTGCTGATAATAACGATCCACATAAAAGAGCTACATAGCCCAATACCATCATACT
TACGTGCATCATTAACCACTGAGATTRAAGAGCTGGTACT--------------------
--------------------------------GGGCAAAAAAAGTACTTGGGGTGATTAT
TGCACTTAAATAATTTGTATGTTTTTTAAAATTAAAATACGGAATCATATGAATAATGGA
AAAACCCCAGGAAAGAAAGATTAAT-----------------------------------
-------------------------------------------GTGGTTATCATGCCCTT
TTCTGACGAATCATATAGTCCTACGAATTCATCGACTAATAAGGTTATCAAATGAATTGT
AATTACAATTGAAACGACCGAAAAAGATATATGAGCTAATATATGTTCTAAAGTCAAAAA
TATCAT------------------------------------------------------
----------------TT---------------------TGATTTGAAATTGAAAAATTT
ATGCCGCCACTCGGACTCGAACCGAGATGCTCTAGCACTGCTTCCTAAGAGCAGCGTGTC
TACCGATTTCACCATAGCGGCTTGCTCAAAATCATAATAAACTATTTTTATTCAATCGTC
GAGTTTGAAGGAGTCAATTCAATGCAATATTTTTCTATTTTAGGCCAGATAAAAATTCAA
GATTAATGAATAAAAATTTGT---------------------------------------
------------------------------------------------------------
------------------------------------------------------------
---------AAAAACATTTAATTCTATTAATCGTTTAATTCTTAGGGTTTCATTGTTATT
GTTTGTATTAGGATTTAACAACCCACTTAGGCATAGGTATTGATTTGGGTATATCATATA
AAAAAAGG-GAAGGGTTCTGTCCCGTACTTCAAAAAATCCT-------------------
-----------------------------------AAATTTA------------------
----------------------------AAAGAAATTTTTTTTTATTAAGTA----TTTT
TTCAATAGTATTTTAGTTTTATCATTTGACCAATTCTAACTTCTTGATTTGAATCTGTGA
ATTATTTGGTAAAGATTCAGAATAATTAAGAATAGCAAATTTGATTTTAGTTTTGTATAT
CTTTAT------------------------------------------------------
-----------------C--------------------------TTATTATTAATTAAAC
TAATACAATTTTTTTATGGAACATATACATCAATATTCATGGATCATACCTTTCCTTACA
CTTGCAATCCC--------------------------------------CAACAAAAAAA
TTTCGTCGTATGTGGTCCTTTCCGAGTGTTT--------------ATTATGATTTTTTCG
ACCGATCTGTCTATTCAGCAAATAAATAGTTCTTTTATCTATCAATATGTATGGTCTTGG
ACCATCAATAATGATT--------------------------------------------
-------------------------GAGTTCTGGTTCTTATTTATAGTGATAATTATATG
TTTCATGATCAAAGCTATTTGAGATTTTTTGCT---------------------------
---------------AGTTCTAATTTGATACAAATTTATATTTTTTGGGAATTGGTTGGA
ATGTGTTCTTATCTATTAATAGGCTTTTGGTTCACACGACCTATTGCGTCGAATGCTTGC
CAAAAAGCATTTGTAACTAATCGTGTAGGGGATTTTGGTTTAT-----------------
------------------------------------------------------------
-----------------------------------------------------ATTTTCT
GGTGCAATTGCTAAATCAGCCCAATTTCCTCTTCATGTATGGTTACCAGATGCCATGGAA
GGACC-------------------------------------------------------
------------------------------------------------------------
-------------------TATTCTTAGGAGCGACTTTAGCACTTGCTCAAAGAGATATT
AAGAGGAGTTTAGCCTATTCTACAATGTCTCAATTGGGTTATACAATGTTAGCTCTAGGT
ATGGGGTCGTATCGAGCTGCTTTATTTCATTTGATTACTCATGCTTATTCAAAAGCATTG
TTATTTTTAGGAGCTGGATCCATTATTCATTTAATGGAAGCTATTGTTGGTTATTCCCCA
GATAATA-----------------------------------------------------
------------------------------------------------------------
---------------------GATATTTGGTTGTATTCACTTAGTTTCGCAATAATAGCT
TGGTTCACAGCAGGATTGACTGCCTTTTATATGTTTCGAGTCTATTTACTTACTTTTGAA
GGGCATTTAAATGTTTCTTTTCAAAATTACAGTGGCAAAAAAAATAGCTCATTCTATGGA
ATATCTCTATGGGGTAAAGAAGCATCAAAAATGTTAAAAAAAAA-TTTCGTTTATGTTTA
TTAAGTGTATTAACAATGAATGAGGAAAGGGTTTTTTTTTTNCGGAAGAAGACATATCAA
ATTGATGGTAATGTAAGAAATATGACGCATYCTTTTATTACTCTTAAATCTTTTGACAAT
AAAAGTACTTTTTCCTATCCTCACGAATCGGATAATACTATGTTATTTCCTATACTTGTT
TTAGTACTATTTACTTTGTTTATTGGAACTATAGGAATTTCTTTCAATCAATTCAATCAA
GAAGGAATGGATTTGGCTATATTATCAAAATTGTTAACTCCCTTTTTGAATCAAAAT---
---------------------------------AACGCAATTTTCTCAGTCAGTATAGCT
TATTTGGGAATATTTATAGCATCCTATTTATATAAGCCCATTTATTCATCGTTACAAAAT
TTGAACTTCCTTAATTCGCTTGCTAAAGAAGGTCCGACGAGAATTCTTTGGGACAAAATA
ATAAATGTCATATACGATTGGTCTTATAATCGTGCTTACATAGACGATTT----------
------------------------------------------------------------
--------------------------------------------AGGAGAAGGTATAAAA
TATATAGGAGGAGGTCGCATCTCATCT--------------------------ATTTATT
----------------------------------------------------------TT
TTTAAATCATAAGCATATAAAATTTCAAAAATTTGTCTATTTTTATAGTCTATCTCTTTT
GTTTCGGAAGTT------------------------------------------------
------------------------------------------------------------
------------------------------------------------------------
------------------------------------------------------------
--------TCCAACCCATTTCATGAATAAAATGTGACCAATTAACCAACCAACAAAACTA
CTTGTTACAAATAACATCTTG---------------------------------------
------------------------------------------------------------
---------------------------------------------------------AAG
TGTTTGTGATTGTTCCAGAAGAAATGAAACAAAAGATACGGTAGAGCTAGGACAGTTATT
GTATGAGGTCTACCCAATGCTAGATGCAGAGGCGCATAATAGATCGATATGAACATCATG
AGCTGTCCCGTAATAAAACCTGTTGTTGCTGATACCTTCTTCTCGGTTCCTTCTTCTCCT
TCTTCTCTAACCCGAGCTCGGAGAAGGAAGAGATAAGAGGGCCCCATGGAGAATGTGGTC
AGAAATCCATAATAGAGTC------TAACGACCGAATTGATTATCTTCATGCATAAGGAT
ACTAGATTACCTAGTATAAAAGATTTCAAAATCATATCACAAA-CCCCCTTTTTCTTTTC
[truncated: 21,478,594 more chars]
